# Supplementary material for: Analysis of rice nuclear-localized seed-expressed proteins and their database (RSNP-DB)
Source: Sci Rep. 2020 Sep 15;10:15116. doi: 10.1038/s41598-020-70713-8 (PMC7492263; doi:10.1038/s41598-020-70713-8)
Supplement: Supplementary file 3 — Supplementary Table S1. [file 41598_2020_70713_MOESM3_ESM.xlsx]

## Sheet: Supplementary Table 1
Analysis of rice nuclear-localized seed-expressed proteins and their database (RSNP-DB) Priyanka Deveshwar1, Shivam Sharma1, Ankita Prusty1, Neha Sinha1, Sajad Majeed Zargar1,2, Divya Karwal3, Vishal Parashar3, Sanjeev Singh3, Akhilesh Kumar Tyagi1* 1Interdisciplinary Centre for Plant Genomics and Department of Plant Molecular Biology, University of Delhi, South Campus, New Delhi, India 2Proteomi…
Supplementary Table 1: Scores for four online software prediction is given for 19441 seed expressed genes. Nuclear prediction is highlighted with colored boxes. Gene function of each locus is shown. Transcription factor categories are also shown. Depending upon the number of softwares predicting nuclear localization, the categories are also marked.
RGAP LOCUS IDS	Function	WoLF-PSORT prediction	Score	CELLO prediction	Score	NucPred score	NucPred prediction	YLoc prediction	score	confidence	Number of softwares predicting nucleus	Transcription factor category
LOC_Os01g01010	TBC domain containing protein, expressed	Nuclear	8	Nuclear	3.149	0.72		Nuclear	95.49	0.76	3
LOC_Os01g01030	monocopper oxidase, putative, expressed	vacuole	5	Lysosomal	2.642	0.11		Mitochondrion		0.18	0
LOC_Os01g01040	expressed protein	chloroplast	14	Plasma Membrane	2.366	0.93	Nuclear	Chloroplast	8	0.11	1
LOC_Os01g01050	R3H domain containing protein, expressed	chloroplast	11	Nuclear	3.395	0.46		Nuclear	99.81	0.85	2
LOC_Os01g01060	40S ribosomal protein S5, putative, expressed	cytoskeleton	7	Mitochondrial	1.631	0.25		Cytoplasm	68	0.26	0
LOC_Os01g01070	expressed protein	cytoplasm	4	Nuclear	1.665	0.22		Secreted pathways		0.35	1
LOC_Os01g01080	decarboxylase, putative, expressed	plasma membrane	7	Mitochondrial	2.583	0.09		Chloroplast	6	0.15	0
LOC_Os01g01120	enolase-phosphatase E1, putative, expressed	chloroplast	13	Chloroplast	2.86	0.1		Chloroplast	9	0.24	0
LOC_Os01g01130	snurportin-1, putative, expressed	mitochondria	6	Nuclear	2.743	0.61		Chloroplast	6	0.07	1
LOC_Os01g01150	RNA recognition motif, putative, expressed	Nuclear	14	Nuclear	3.926	0.98	Nuclear	Nuclear	95.62	0.91	4
LOC_Os01g01160	heat shock protein DnaJ, putative, expressed	chloroplast	14	Nuclear	3.021	0.72		Chloroplast	7	0.2	1
LOC_Os01g01170	expressed protein	Nuclear	8	Nuclear	4.329	0.84	Nuclear	Nuclear	66.58	0.06	4
LOC_Os01g01190	phosphoesterase family protein, putative, expressed	chloroplast	11	Plasma Membrane	1.722	0.26		Chloroplast	6	0.05	0
LOC_Os01g01280	expressed protein	chloroplast	14	Nuclear	1.387	0.47		Chloroplast	9	0.92	1
LOC_Os01g01290	histone-like transcription factor and archaeal histone, putative, expressed	Nuclear	6	Nuclear	2.897	0.52		Nuclear	99.03	0.88	3	CCAAT/NF-YC
LOC_Os01g01295	expressed protein	cytoplasm	9	Cytoplasmic	1.083	0.18		Cytoplasm	53	0.1	0
LOC_Os01g01302	shikimate kinase, putative, expressed	chloroplast	14	Chloroplast	2.574	0.37		Chloroplast	9	0.63	0
LOC_Os01g01307	translocon-associated protein beta domain containing protein, expressed	chloroplast	11	Extracellular	1.972	0.01		Secreted pathways		0.17	0
LOC_Os01g01340	light-induced protein 1-like, putative, expressed	chloroplast	14	Chloroplast	3.622	0.02		Secreted pathways		0.33	0
LOC_Os01g01350	SNF7 domain containing protein, putative, expressed	Nuclear	10	Nuclear	3.182	0.59		Nuclear	99.98	0.94	3
LOC_Os01g01360	peptide transporter PTR2, putative, expressed	plasma membrane	9	Plasma Membrane	4.792	0.1		Cytoplasm	68	0.7	0
LOC_Os01g01369	3-beta-hydroxysteroid-Delta-isomerase, putative, expressed	chloroplast	8	Plasma Membrane	4.244	0.02		Chloroplast	9	0.16	0
LOC_Os01g01380	expressed protein	Nuclear	6	Plasma Membrane	2.878	0.42		Cytoplasm	67	0.49	1
LOC_Os01g01390	expressed protein	Nuclear	14	Nuclear	3.753	0.64		Chloroplast	9	0.83	2
LOC_Os01g01400	expressed protein	chloroplast	5	Extracellular	2.637	0.3		Secreted pathways		0.1	0
LOC_Os01g01420	expressed protein	Nuclear	6.5	Nuclear	2.444	0.38		Nuclear	90.27	0.67	3
LOC_Os01g01430	No apical meristem protein, putative, expressed	Nuclear	14	Nuclear	3.946	0.65		Cytoplasm	91	0.66	2	NAC
LOC_Os01g01450	stress responsive protein, putative, expressed	Nuclear	5	Nuclear	2.666	0.2		Nuclear	99.73	0.9	3
LOC_Os01g01470	no apical meristem protein, putative, expressed	mitochondria	7	Nuclear	3.205	0.37		Nuclear	90.11	0.96	2	NAC
LOC_Os01g01484	light-mediated development protein DET1, putative, expressed	chloroplast	9	Nuclear	2.046	0.6		Chloroplast	6	0.16	1
LOC_Os01g01510	sas10/Utp3 family protein, expressed	cytoplasm	9	Nuclear	4.837	0.85	Nuclear	Nuclear	99.91	0.97	3
LOC_Os01g01570	kinesin heavy chain, putative, expressed	cytoplasm	5	Plasma Membrane	2.917	0.01		Secreted pathways		0.33	0
LOC_Os01g01610	IscA-like iron-sulfur assembly protein, mitochondrial precursor, putative, expressed	chloroplast	13	Nuclear	1.157	0.08		Mitochondrion		0.94	1
LOC_Os01g01620	kinase, pfkB family, putative, expressed	cytoplasm	7	Cytoplasmic	1.411	0.04		Cytoplasm	91	0.53	0
LOC_Os01g01640	Rer1 protein, putative, expressed	plasma membrane	6.5	Plasma Membrane	4.239	0.01		Chloroplast	5	0.2	0
LOC_Os01g01660	isoflavone reductase, putative, expressed	cytoplasm	9	Cytoplasmic	2.953	0.03		Cytoplasm	49	0.16	0
LOC_Os01g01670	expressed protein	Nuclear	8	Nuclear	4.009	0.91	Nuclear	Nuclear	99.59	0.7	4
LOC_Os01g01680	expressed protein	Nuclear	13	Nuclear	3.211	0.6		Nuclear	83.94	0.21	3
LOC_Os01g01689	phosphatidylinositol 3- and 4-kinase family protein, expressed	plasma membrane	11	Plasma Membrane	2.61	0.72		Chloroplast	6	0.06	0
LOC_Os01g01700	anaphase-promoting complex subunit 11, putative, expressed	chloroplast	6	Nuclear	1.791	0.05		Nuclear	72.54	0.13	2
LOC_Os01g01710	1-deoxy-D-xylulose 5-phosphate reductoisomerase, chloroplast precursor, putative, expressed	cytoplasm	9	Chloroplast	2.995	0.05		Chloroplast	9	0.51	0
LOC_Os01g01720	pex14, putative, expressed	plasma membrane	3.5	Nuclear	3.306	0.46		Cytoplasm	89	0.76	1
LOC_Os01g01740	protein kinase domain containing protein, expressed	Nuclear	6	Nuclear	2.299	0.57		Nuclear	73.22	0.17	3
LOC_Os01g01780	exostosin family protein, putative, expressed	vacuole	5	Mitochondrial	1.231	0.53		Chloroplast	9	0.85	0
LOC_Os01g01790	expressed protein	chloroplast	9	Cytoplasmic	1.065	0.29		Chloroplast	9	0.6	0
LOC_Os01g01800	expressed protein	cytoplasm	7	Nuclear	3.765	0.91	Nuclear	Nuclear	82.86	0.41	3
LOC_Os01g01830	OsPOP1 - Putative Prolyl Oligopeptidase homologue, expressed	cytoplasm	9	Cytoplasmic	2.035	0.03		Cytoplasm	62	0.71	0
LOC_Os01g01870	helix-loop-helix DNA-binding domain containing protein, expressed	Nuclear	10	Nuclear	3.545	0.68		Nuclear	84.78	0.24	3	bHLH
LOC_Os01g01890	expressed protein	Nuclear	9	Nuclear	2.921	0.64		Cytoplasm	59	0.87	2
LOC_Os01g01920	HD domain containing protein 2, putative, expressed	chloroplast	7	Mitochondrial	2.11	0.43		Chloroplast	8	0.5	0
LOC_Os01g01940	expressed protein	chloroplast	10	Extracellular	1.316	0.24		Chloroplast	8	0.26	0
LOC_Os01g01960	transcriptional repressor, putative, expressed	Nuclear	12	Nuclear	4.466	0.95	Nuclear	Nuclear	99.98	0.98	4	Orphans
LOC_Os01g01970	expressed protein	vacuole	3	Plasma Membrane	1.181	0.02		Chloroplast	4	0.29	0
LOC_Os01g02010	expressed protein	chloroplast	8	Nuclear	2.921	0.58		Chloroplast	5	0.18	1
LOC_Os01g02020	acetyl-CoA acetyltransferase, cytosolic, putative, expressed	chloroplast	7	Chloroplast	1.89	0.03		Mitochondrion		0.37	0
LOC_Os01g02060	TOO MANY MOUTHS precursor, putative, expressed	chloroplast	8	Extracellular	1.907	0.26		Mitochondrion		0.09	0
LOC_Os01g02080	peptidyl-prolyl cis-trans isomerase, putative, expressed	chloroplast	14	Chloroplast	1.923	0.07		Chloroplast	9	0.79	0
LOC_Os01g02090	expressed protein	Nuclear	14	Nuclear	4.146	0.52		Nuclear	80.74	0.09	3
LOC_Os01g02120	osMFT2 MFT-Like2 homologous to Mother of FT and TFL1 gene; contains Pfam profile PF01161: Phosphatidylethanolamine-binding protein, expressed	cytoplasm	13	Cytoplasmic	1.382	0.07		Chloroplast	8	0.15	0
LOC_Os01g02130	expressed protein	chloroplast	8	Extracellular	1.977	0.22		Chloroplast	7	0.36	0
LOC_Os01g02139	expressed protein	chloroplast	13	Plasma Membrane	1.679	0.05		Secreted pathways		1	0
LOC_Os01g02150	sulfated surface glycoprotein 185 precursor, putative, expressed	extr	12	Nuclear	1.573	0.09		Secreted pathways		0.99	1
LOC_Os01g02160	hydroxyproline-rich glycoprotein family protein, putative, expressed	extr	5	Nuclear	1.248	0.13		Secreted pathways		0.98	1
LOC_Os01g02180	expressed protein	plasma membrane	5	Chloroplast	2.048	0.1		Secreted pathways		0.46	0
LOC_Os01g02200	armadillo/beta-catenin repeat family protein, putative, expressed	chloroplast	3	Nuclear	1.235	0.47		Chloroplast	6	0.16	1
LOC_Os01g02270	expressed protein	Nuclear	11	Nuclear	3.868	0.75		Nuclear	99.94	0.95	3
LOC_Os01g02290	Ser/Thr receptor-like kinase, putative, expressed	plasma membrane	10	Plasma Membrane	3.709	0.38		Chloroplast	5	0.1	0
LOC_Os01g02300	receptor kinase ORK10, putative, expressed	plasma membrane	9	Plasma Membrane	3.58	0.16		Chloroplast	7	0.15	0
LOC_Os01g02334	expressed protein	cytoplasm	5	Nuclear	1.115	0.01		Secreted pathways		0.8	1
LOC_Os01g02350	receptor-like kinase ARK1AS, putative, expressed	plasma membrane	10	Plasma Membrane	3.975	0.08		Chloroplast	9	0.14	0
LOC_Os01g02360	resistance-related receptor-like kinase, putative, expressed	extr	3	Plasma Membrane	3.138	0.35		Chloroplast	9	0.71	0
LOC_Os01g02390	protein kinase domain containing protein, expressed	plasma membrane	4	Plasma Membrane	4.03	0.19		Chloroplast	9	0.48	0
LOC_Os01g02400	protein kinase domain containing protein, expressed	cytoplasm	4	Plasma Membrane	3.292	0.2		Secreted pathways		0.11	0
LOC_Os01g02410	protein kinase domain containing protein, expressed	chloroplast	4	Chloroplast	1.009	0.17		Chloroplast	9	0.45	0
LOC_Os01g02460	receptor kinase LRK10, putative, expressed	cytoplasm	6	Plasma Membrane	1.269	0.15		Cytoplasm	49	0.23	0
LOC_Os01g02560	Ser/Thr receptor-like kinase, putative, expressed	cytoplasm	4	Plasma Membrane	2.716	0.24		Chloroplast	6	0.11	0
LOC_Os01g02590	receptor-like kinase, putative, expressed	chloroplast	4	Plasma Membrane	3.923	0.22		Chloroplast	9	0.72	0
LOC_Os01g02600	Ser/Thr receptor-like kinase, putative, expressed	plasma membrane	6	Plasma Membrane	3.606	0.13		Chloroplast	8	0.16	0
LOC_Os01g02680	protein kinase domain containing protein, expressed	Nuclear	5	Plasma Membrane	3.09	0.2		Chloroplast	9	0.48	1
LOC_Os01g02700	protein kinase domain containing protein, expressed	chloroplast	5	Plasma Membrane	3.483	0.09		Chloroplast	9	0.76	0
LOC_Os01g02710	LRk-type protein, putative, expressed	extr	6	Extracellular	4.112	0.06		Chloroplast	6	0.22	0
LOC_Os01g02720	elongation factor Tu, putative, expressed	Nuclear	5.5	Nuclear	1.656	0.12		Nuclear	96.84	0.88	3
LOC_Os01g02800	receptor-like kinase ARK1AS, putative, expressed	plasma membrane	7.5	Plasma Membrane	3.483	0.29		Chloroplast	9	0.55	0
LOC_Os01g02840	resistance-related receptor-like kinase, putative, expressed	vacuole	4	Plasma Membrane	3.87	0.22		Secreted pathways		0.15	0
LOC_Os01g02860	expressed protein	Nuclear	5	Nuclear	3.259	0.83	Nuclear	Nuclear	52.01	0.05	4
LOC_Os01g02880	fructose-bisphospate aldolase isozyme, putative, expressed	chloroplast	13	Chloroplast	2.831	0.06		Chloroplast	6	0.82	0
LOC_Os01g02884	ATP-dependent RNA helicase DHX36, putative, expressed	cytoplasm	7	Nuclear	1.879	0.86	Nuclear	Nuclear	99.61	0.59	3
LOC_Os01g02890	phosphatidylserine synthase, putative, expressed	plasma membrane	9	Plasma Membrane	4.909	0.12		Nuclear	45.85	0.14	1
LOC_Os01g02900	glycosyltransferase, putative, expressed	chloroplast	5	Mitochondrial	1.776	0.18		Nuclear	74.38	0.16	1
LOC_Os01g02920	glycosyltransferase protein, putative, expressed	cytoplasm	5.5	Cytoplasmic	3.06	0.09		Chloroplast	6	0.15	0
LOC_Os01g02930	glycosyltransferase protein, putative, expressed	plasma membrane	4.5	Mitochondrial	1.225	0.19		Chloroplast	6	0.13	0
LOC_Os01g02940	glycosyltransferase protein, putative, expressed	Nuclear	7	Nuclear	1.636	0.39		Nuclear	99.95	0.96	3
LOC_Os01g02960	expressed protein	chloroplast	5	Plasma Membrane	1.111	0.33		Cytoplasm	74	0.25	0
LOC_Os01g03020	tRNA synthetase class I, putative, expressed	chloroplast	10.5	Cytoplasmic	1.497	0.3		Chloroplast	9	0.58	0
LOC_Os01g03030	alanyl-tRNA synthetase, putative, expressed	cytoplasm	6	Cytoplasmic	2.117	0		Cytoplasm	89	0.53	0
LOC_Os01g03040	expressed protein	chloroplast	13	Chloroplast	2.47	0.37		Chloroplast	9	0.65	0
LOC_Os01g03050	fruit protein PKIWI502, putative, expressed	mitochondria	10	Plasma Membrane	1.332	0		Chloroplast	8	0.39	0
LOC_Os01g03060	splicing factor, putative, expressed	Nuclear	14	Nuclear	3.74	0.98	Nuclear	Nuclear	99.98	0.93	4
LOC_Os01g03080	expressed protein	chloroplast	7	Nuclear	1.114	0.06		Chloroplast	6	0.22	1
LOC_Os01g03090	methyltransferase, putative, expressed	Nuclear	10	Cytoplasmic	2.061	0.2		Nuclear	60.56	0.38	2
LOC_Os01g03110	expressed protein	plasma membrane	12	Plasma Membrane	4.487	0.02		Secreted pathways		0.72	0
LOC_Os01g03130	expressed protein	chloroplast	12	Chloroplast	1.806	0.18		Chloroplast	4	0.17	0
LOC_Os01g03144	white-brown complex homolog protein 7, putative, expressed	extr	3	Plasma Membrane	3.41	0.41		Secreted pathways		0.22	0
LOC_Os01g03160	xylosyltransferase, putative, expressed	chloroplast	12	Plasma Membrane	2.417	0.3		Chloroplast	9	0.41	0
LOC_Os01g03190	expressed protein	cytoplasm	4	Cytoplasmic	1.306	0.02		Cytoplasm	97	0.83	0
LOC_Os01g03280	hypothetical protein	chloroplast	7	Nuclear	4.161	0.49		Nuclear	40.2	0.05	2
LOC_Os01g03310	BBTI1 - Bowman-Birk type bran trypsin inhibitor precursor, expressed	extr	12	Extracellular	3.913	0.37		Secreted pathways		0.97	0
LOC_Os01g03320	BBTI2 - Bowman-Birk type bran trypsin inhibitor precursor, expressed	extr	8	Extracellular	4.578	0.1		Secreted pathways		1	0
LOC_Os01g03330	BBTI3 - Bowman-Birk type bran trypsin inhibitor precursor, expressed	extr	12	Extracellular	4.333	0.32		Cytoplasm	55	0.2	0
LOC_Os01g03340	BBTI4 - Bowman-Birk type bran trypsin inhibitor precursor, expressed	extr	12	Extracellular	4.045	0.21		Secreted pathways		0.98	0
LOC_Os01g03360	BBTI5 - Bowman-Birk type bran trypsin inhibitor precursor, expressed	extr	12	Extracellular	3.747	0.2		Secreted pathways		0.99	0
LOC_Os01g03390	BBTI7 - Bowman-Birk type bran trypsin inhibitor precursor, expressed	extr	11	Extracellular	4.392	0.42		Secreted pathways		0.93	0
LOC_Os01g03480	expressed protein	chloroplast	8	Nuclear	1.478	0.25		Nuclear	47.69	0.11	2
LOC_Os01g03490	heavy-metal-associated domain-containing protein, putative, expressed	Nuclear	8	Nuclear	4.196	0.33		Nuclear	99.97	0.99	3
LOC_Os01g03500	expressed protein	chloroplast	7.5	Nuclear	2.662	0.82	Nuclear	Nuclear	84.22	0.3	3
LOC_Os01g03510	WD domain, G-beta repeat domain containing protein, expressed	cytoplasm	9	Extracellular	1.139	0.01		Cytoplasm	98	0.79	0
LOC_Os01g03520	ubiquitin conjugating enzyme protein, putative, expressed	Nuclear	11	Nuclear	2.686	0.31		Nuclear	99.89	0.99	3
LOC_Os01g03530	multicopper oxidase domain containing protein, expressed	cytoplasm	5.5	Mitochondrial	1.143	0.08		Secreted pathways		0.83	0
LOC_Os01g03549	multi-copper oxidase type I family protein, putative, expressed	chloroplast	5	Mitochondrial	1.549	0.19		Chloroplast	5	0.15	0
LOC_Os01g03570	transcription factor X1, putative, expressed	cytoplasm	9	Nuclear	1.889	0.7		Nuclear	99.83	0.89	2
LOC_Os01g03630	multicopper oxidase domain containing protein, expressed	chloroplast	8	Extracellular	2.102	0.14		Cytoplasm	54	0.25	0
LOC_Os01g03650	sufB/sufD domain containing protein, putative, expressed	chloroplast	13	Mitochondrial	1.127	0.25		Chloroplast	9	0.88	0
LOC_Os01g03660	MYB family transcription factor, putative, expressed	cytoplasm	4.5	Chloroplast	1.968	0.31		Cytoplasm	77	0.67	0
LOC_Os01g03690	TKL_IRAK_DUF26-lg.1 - DUF26 kinases have homology to DUF26 containing loci, expressed	chloroplast	8	Nuclear	1.174	0.1		Cytoplasm	99	0.84	1
LOC_Os01g03710	mannose-6-phosphate isomerase, putative, expressed	cytoplasm	8	Cytoplasmic	1.426	0.01		Cytoplasm	89	0.71	0
LOC_Os01g03720	MYB family transcription factor, putative, expressed	Nuclear	12	Nuclear	4.079	0.47		Nuclear	99.99	0.98	3	MYB
LOC_Os01g03730	nuclease PA3, putative, expressed	chloroplast	4	Extracellular	2.728	0.08		Chloroplast	7	0.16	0
LOC_Os01g03740	nuclease PA3, putative, expressed	chloroplast	13	Extracellular	4.229	0.04		Secreted pathways		0.85	0
LOC_Os01g03750	expressed protein	chloroplast	9	Plasma Membrane	4.191	0.02		Chloroplast	7	0.43	0
LOC_Os01g03760	expressed protein	E.R.	3.5	Cytoplasmic	1.089	0.31		Nuclear	83.74	0.18	1
LOC_Os01g03820	C2 domain containing protein, putative, expressed	chloroplast	4	Chloroplast	1.464	0.36		Chloroplast	6	0.1	0
LOC_Os01g03870	expressed protein	chloroplast	9	Nuclear	3.095	0.89	Nuclear	Chloroplast	5	0.12	2
LOC_Os01g03900	expressed protein	chloroplast	11	Nuclear	1.914	0.44		Chloroplast	8	0.22	1
LOC_Os01g03914	cation efflux family protein, putative, expressed	cytoplasm	7	Plasma Membrane	3.034	0.12		Nuclear	66.56	0.68	1
LOC_Os01g03950	glycosyl hydrolase, family 31, putative, expressed	chloroplast	3	Plasma Membrane	1.201	0.03		Secreted pathways		0.51	0
LOC_Os01g03980	expressed protein	Nuclear	12	Nuclear	1.854	0.1		Nuclear	46.13	0.13	3
LOC_Os01g04010	expressed protein	Nuclear	13	Cytoplasmic	1.621	0.03		Nuclear	93.16	0.75	2
LOC_Os01g04020	AP2 domain containing protein, expressed	chloroplast	6	Nuclear	1.598	0.66		Nuclear	85.26	0.27	2	AP2-EREBP/ERF
LOC_Os01g04030	signal peptidase complex subunit 3, putative, expressed	chloroplast	10	Extracellular	3.749	0.07		Chloroplast	7	0.36	0
LOC_Os01g04050	BBTI12 - Bowman-Birk type bran trypsin inhibitor precursor, expressed	extr	10	Extracellular	4.548	0		Secreted pathways		1	0
LOC_Os01g04080	expressed protein	chloroplast	7	Nuclear	2.756	0.19		Secreted pathways		0.18	1
LOC_Os01g04090	expressed protein	Nuclear	12	Nuclear	3.111	0.34		Nuclear	99.84	0.99	3
LOC_Os01g04100	expressed protein	Nuclear	8	Nuclear	2.436	0.44		Nuclear	99.3	0.66	3
LOC_Os01g04120	ZOS1-03 - C2H2 zinc finger protein, expressed	Nuclear	9.5	Nuclear	2.597	0.11		Nuclear	99.87	0.66	3
LOC_Os01g04130	peptidyl-tRNA hydrolase, mitochondrial precursor protein, putative, expressed	chloroplast	12	Mitochondrial	2.541	0.47		Chloroplast	9	0.63	0
LOC_Os01g04160	expressed protein	Nuclear	6	Nuclear	3.689	0.93	Nuclear	Nuclear	94.43	0.28	4
LOC_Os01g04170	expressed protein	chloroplast	10	Nuclear	1.548	0.65		Nuclear	65.87	0.23	2
LOC_Os01g04190	transporter family protein, putative, expressed	chloroplast	9	Plasma Membrane	4.062	0.04		Chloroplast	7	0.08	0
LOC_Os01g04200	metallo-beta-lactamase family protein, putative, expressed	chloroplast	6	Extracellular	1.142	0.08		Cytoplasm	95	0.62	0
LOC_Os01g04230	inactive receptor kinase At2g26730 precursor, putative, expressed	chloroplast	7	Plasma Membrane	1.611	0.14		Cytoplasm	57	0.09	0
LOC_Os01g04260	fatty acid hydroxylase, putative, expressed	plasma membrane	7	Plasma Membrane	2.136	0.01		Cytoplasm	80	0.38	0
LOC_Os01g04280	calmodulin binding protein, putative, expressed	cytoplasm	4	Cytoplasmic	2.338	0.33		Nuclear	85.05	0.6	1
LOC_Os01g04290	glycosyl hydrolase family 10 protein, putative, expressed	cytoplasm	7	Cytoplasmic	2.308	0.1		Cytoplasm	56	0.59	0
LOC_Os01g04300	glycosyl hydrolase family 10 protein, putative, expressed	cytoplasm	9	Cytoplasmic	2.407	0.09		Nuclear	70.61	0.2	1
LOC_Os01g04330	OsCML16 - Calmodulin-related calcium sensor protein, expressed	mitochondria	7	Cytoplasmic	2.237	0.1		Cytoplasm	84	0.87	0
LOC_Os01g04340	hsp20/alpha crystallin family protein, putative, expressed	cytoplasm	13	Cytoplasmic	2.72	0.02		Cytoplasm	96	0.63	0
LOC_Os01g04350	hsp20/alpha crystallin family protein, putative, expressed	cytoplasm	10	Cytoplasmic	1.19	0.01		Secreted pathways		0.37	0
LOC_Os01g04360	hsp20/alpha crystallin family protein, putative, expressed	cytoplasm	14	Cytoplasmic	3.885	0.07		Cytoplasm	92	0.35	0
LOC_Os01g04370	hsp20/alpha crystallin family protein, putative, expressed	cytoplasm	14	Cytoplasmic	3.702	0.07		Cytoplasm	92	0.35	0
LOC_Os01g04380	hsp20/alpha crystallin family protein, putative, expressed	cytoplasm	14	Cytoplasmic	4.003	0.07		Cytoplasm	78	0.34	0
LOC_Os01g04390	expressed protein	chloroplast	11	Nuclear	2.171	0.53		Chloroplast	7	0.24	1
LOC_Os01g04409	OsWAK1 - OsWAK receptor-like cytoplasmic kinase OsWAK-RLCK, expressed	plasma membrane	8.5	Extracellular	1.298	0.64		Chloroplast	9	0.39	0
LOC_Os01g04450	OsWAK2 - OsWAK receptor-like cytoplasmic kinase OsWAK-RLCK, expressed	plasma membrane	9.5	Extracellular	2.701	0.38		Chloroplast	9	0.58	0
LOC_Os01g04480	expressed protein	Nuclear	2	Plasma Membrane	3.421	0.24		Cytoplasm	52	0.13	1
LOC_Os01g04520	Ser/Thr protein kinase, putative, expressed	plasma membrane	6.5	Plasma Membrane	3.169	0.44		Chloroplast	8	0.34	0
LOC_Os01g04530	expressed protein	chloroplast	11	Extracellular	1.796	0.02		Secreted pathways		0.85	0
LOC_Os01g04570	Ser/Thr protein kinase, putative, expressed	plasma membrane	8	Plasma Membrane	3.217	0.2		Secreted pathways		0.34	0
LOC_Os01g04580	Ser/Thr protein kinase, putative, expressed	chloroplast	10	Plasma Membrane	2.136	0.32		Chloroplast	5	0.21	0
LOC_Os01g04590	expressed protein	chloroplast	6	Nuclear	1.693	0.27		Chloroplast	5	0.07	1
LOC_Os01g04600	expressed protein	Nuclear	10	Nuclear	3.406	0.83	Nuclear	Nuclear	93.73	0.41	4
LOC_Os01g04630	muconate cycloisomerase, putative, expressed	chloroplast	8	Chloroplast	2.175	0.05		Chloroplast	9	0.44	0
LOC_Os01g04640	reticulon domain containing protein, putative, expressed	mitochondria	7	Plasma Membrane	4.895	0.02		Mitochondrion		0.34	0
LOC_Os01g04650	PB1 domain containing protein, expressed	Nuclear	12	Nuclear	3.218	0.54		Nuclear	89.91	0.3	3
LOC_Os01g04660	lipid phosphatase protein, putative, expressed	E.R.	5	Plasma Membrane	3.576	0.01		Nuclear	66.51	0.14	1
LOC_Os01g04670	expressed protein	cytoplasm	6	Nuclear	1.348	0.02		Secreted pathways		0.9	1
LOC_Os01g04690	expressed protein	chloroplast	6	Nuclear	1.487	0.01		Secreted pathways		0.23	1
LOC_Os01g04710	aspartic proteinase, putative, expressed	chloroplast	12	Extracellular	1.805	0.09		Chloroplast	7	0.25	0
LOC_Os01g04720	leucine-rich repeat protein-related, putative, expressed	plasma membrane	7.5	Extracellular	1.305	0.08		Secreted pathways		0.09	0
LOC_Os01g04730	ribosomal protein L24, putative, expressed	mitochondria	7	Nuclear	1.697	0.4		Chloroplast	5	0.09	1
LOC_Os01g04800	B3 DNA binding domain containing protein, expressed	chloroplast	5	Chloroplast	2.232	0.27		Chloroplast	9	0.07	0	AP2-EREBP/RAV
LOC_Os01g04814	vacuolar protein sorting-associating protein 4B, putative, expressed	Nuclear	6	Cytoplasmic	2.685	0.29		Cytoplasm	99	0.93	1
LOC_Os01g04860	DUF647 domain containing protein, putative, expressed	chloroplast	12	Plasma Membrane	2.197	0.28		Chloroplast	8	0.47	0
LOC_Os01g04870	WD domain, G-beta repeat domain containing protein, expressed	Nuclear	5	Nuclear	4.496	0.59		Nuclear	99.47	0.78	3
LOC_Os01g04900	peptidase M50 family protein, putative, expressed	chloroplast	10	Plasma Membrane	3.871	0.02		Chloroplast	9	0.1	0
LOC_Os01g04910	TP53RK-binding protein, putative, expressed	chloroplast	6	Chloroplast	1.298	0.08		Cytoplasm	79	0.37	0
LOC_Os01g04920	glycosyl transferase, group 1 domain containing protein, expressed	plasma membrane	9	Plasma Membrane	2.041	0.19		Chloroplast	9	0.42	0
LOC_Os01g04930	MYB family transcription factor, putative, expressed	Nuclear	10	Nuclear	2.251	0.61		Nuclear	100	0.95	3	MYB
LOC_Os01g04950	peptide transporter PTR2, putative, expressed	plasma membrane	11	Plasma Membrane	4.795	0.07		Cytoplasm	96	0.87	0
LOC_Os01g04990	mitochondrial carrier protein, putative, expressed	cytoplasm	10	Plasma Membrane	2.412	0.12		Mitochondrion		0.7	0
LOC_Os01g05010	mitochondrial glycoprotein, putative, expressed	chloroplast	13	Mitochondrial	0.932	0.38		Mitochondrion		0.12	0
LOC_Os01g05060	mitochondrial glycoprotein, putative, expressed	chloroplast	14	Chloroplast	1.672	0.12		Chloroplast	5	0.01	0
LOC_Os01g05064	expressed protein	chloroplast	13	Mitochondrial	1.175	0.03		Secreted pathways		0.18	0
LOC_Os01g05070	expressed protein	chloroplast	6.5	Chloroplast	2.004	0.05		Mitochondrion		0.33	0
LOC_Os01g05080	thylakoid lumenal protein, putative, expressed	chloroplast	12	Extracellular	2.646	0.07		Chloroplast	9	0.76	0
LOC_Os01g05090	expressed protein	chloroplast	12	Extracellular	1.972	0.05		Cytoplasm	78	0.2	0
LOC_Os01g05130	expressed protein	Nuclear	12.5	Nuclear	3.902	0.74		Nuclear	99.27	0.73	3
LOC_Os01g05140	expressed protein	chloroplast	7	Nuclear	1.392	0.21		Chloroplast	9	0.57	1
LOC_Os01g05150	expressed protein	cytoplasm	6	Plasma Membrane	1.89	0		Secreted pathways		0.98	0
LOC_Os01g05300	hypothetical protein	Nuclear	6	Extracellular	1.177	0.02		Secreted pathways		0.58	1
LOC_Os01g05420	IWS1 C-terminus family protein, putative, expressed	Nuclear	14	Nuclear	4.554	0.91	Nuclear	Nuclear	100	1	4	IWS1
LOC_Os01g05430	OsRhmbd1 - Putative Rhomboid homologue, expressed	plasma membrane	6	Plasma Membrane	4.632	0.02		Secreted pathways		0.76	0
LOC_Os01g05450	expressed protein	Nuclear	7	Nuclear	2.879	0.43		Nuclear	99.93	0.98	3
LOC_Os01g05470	transcription factor X1, putative, expressed	cytoplasm	7	Nuclear	1.74	0.75		Nuclear	99.97	0.99	2
LOC_Os01g05480	expressed protein	mitochondria	7	Nuclear	3.266	0.83	Nuclear	Chloroplast	6	0.13	2
LOC_Os01g05490	triosephosphate isomerase, cytosolic, putative, expressed	cytoplasm	6	Cytoplasmic	2.994	0.03		Cytoplasm	89	0.57	0
LOC_Os01g05500	zinc finger protein, putative, expressed	Nuclear	13	Nuclear	2.664	0.8	Nuclear	Nuclear	97.04	0.66	4
LOC_Os01g05510	expressed protein	Nuclear	8	Nuclear	2.602	0.68		Nuclear	98.75	0.54	3
LOC_Os01g05530	expressed protein	Nuclear	9.5	Nuclear	2.908	0.78		Nuclear	99.91	0.86	3
LOC_Os01g05540	expressed protein	cytoplasm	6	Nuclear	1.502	0.38		Nuclear	95.13	0.51	2
LOC_Os01g05560	expressed protein	chloroplast	8	Mitochondrial	2.078	0.29		Nuclear	69.33	0.15	1
LOC_Os01g05610	Core histone H2A/H2B/H3/H4 domain containing protein, putative, expressed	Nuclear	14	Nuclear	3.735	0.14		Nuclear	99.74	0.85	3
LOC_Os01g05630	Core histone H2A/H2B/H3/H4 domain containing protein, putative, expressed	Nuclear	14	Nuclear	3.714	0.14		Nuclear	99.74	0.85	3
LOC_Os01g05650	metallothionein, putative, expressed	mitochondria	7	Nuclear	1.757	0.02		Secreted pathways		0.98	1
LOC_Os01g05660	expressed protein	Nuclear	12	Nuclear	4.361	0.74		Nuclear	97.28	0.5	3
LOC_Os01g05670	3-oxo-5-alpha-steroid 4-dehydrogenase, putative, expressed	cytoplasm	7	Plasma Membrane	4.17	0.08		Chloroplast	6	0.28	0
LOC_Os01g05680	geranylgeranyl transferase type-1 subunit beta, putative, expressed	Nuclear	8	Extracellular	2.669	0.09		Nuclear	53.95	0.1	2
LOC_Os01g05694	expressed protein	chloroplast	9.5	Plasma Membrane	4.553	0.06		Chloroplast	7	0.18	0
LOC_Os01g05790	SLT1 protein, putative, expressed	Nuclear	12	Nuclear	2.705	0.57		Chloroplast	8	0.25	2
LOC_Os01g05800	inner membrane protein, putative, expressed	chloroplast	13	Plasma Membrane	2.361	0.71		Chloroplast	9	0.52	0
LOC_Os01g05810	gamma-glutamyltranspeptidase 1 precursor, putative, expressed	chloroplast	7	Plasma Membrane	1.267	0.2		Chloroplast	5	0.06	0
LOC_Os01g05830	expressed protein	cytoplasm	8	Plasma Membrane	3.058	0.29		Cytoplasm	63	0.42	0
LOC_Os01g05840	oxidoreductase, short chain dehydrogenase/reductase family domain containing family, expressed	cytoplasm	7.5	Mitochondrial	2.141	0.03		Cytoplasm	79	0.55	0
LOC_Os01g05860	PPR repeat domain containing protein, putative, expressed	chloroplast	12.5	Nuclear	1.491	0.34		Chloroplast	9	0.81	1
LOC_Os01g05870	receptor kinase, putative, expressed	plasma membrane	9.5	Plasma Membrane	1.978	0.57		Chloroplast	8	0.09	0
LOC_Os01g05900	Core histone H2A/H2B/H3/H4 domain containing protein, putative, expressed	Nuclear	14	Nuclear	3.724	0.14		Nuclear	99.74	0.85	3
LOC_Os01g05960	receptor kinase, putative, expressed	plasma membrane	12	Plasma Membrane	1.8	0.58		Chloroplast	8	0.19	0
LOC_Os01g06010	Core histone H2A/H2B/H3/H4 domain containing protein, putative, expressed	Nuclear	14	Nuclear	3.666	0.13		Nuclear	99.74	0.85	3
LOC_Os01g06020	aspartyl-tRNA synthetase, putative, expressed	cytoplasm	11	Cytoplasmic	4.238	0.11		Cytoplasm	99	0.94	0
LOC_Os01g06060	gibberellin receptor GID1L2, putative, expressed	cytoplasm	6	Cytoplasmic	2.486	0		Chloroplast	7	0.16	0
LOC_Os01g06130	expressed protein	cytoplasm	10	Cytoplasmic	1.72	0.03		Cytoplasm	64	0.59	0
LOC_Os01g06140	expressed protein	chloroplast	5	Extracellular	3.303	0.29		Cytoplasm	64	0.59	0
LOC_Os01g06240	protein kinase, putative, expressed	extr	3	Extracellular	2.392	0.34		Chloroplast	5	0.13	0
LOC_Os01g06270	expressed protein	Nuclear	5.5	Nuclear	2.876	0.77		Nuclear	99.73	0.96	3
LOC_Os01g06280	TKL_IRAK_CrRLK1L-1.4 - The CrRLK1L-1 subfamily has homology to the CrRLK1L homolog, expressed	plasma membrane	11	Plasma Membrane	2.292	0.19		Chloroplast	6	0.08	0
LOC_Os01g06290	splicing factor, arginine/serine-rich, putative, expressed	Nuclear	14	Nuclear	3.546	0.63		Nuclear	99.73	0.94	3
LOC_Os01g06310	glycine-rich cell wall structural protein precursor, putative, expressed	Nuclear	4	Nuclear	1.832	0.03		Mitochondrion		0.02	2
LOC_Os01g06320	MYB family transcription factor, putative, expressed	Nuclear	8	Nuclear	3.989	0.61		Nuclear	99.97	0.86	3	MYB_related
LOC_Os01g06340	expressed protein	chloroplast	6	Cytoplasmic	2.406	0.07		Chloroplast	3	0.04	0
LOC_Os01g06390	expressed protein	cytoplasm	7.5	Cytoplasmic	2.94	0.03		Nuclear	70.05	0.73	1
LOC_Os01g06454	heat shock protein DnaJ, putative, expressed	chloroplast	13	Mitochondrial	1.667	0.01		Chloroplast	4	0.17	0
LOC_Os01g06460	uncharacterized Cys-rich domain containing protein, putative, expressed	cytoplasm	7	Extracellular	2.387	0.13		Nuclear	86.4	0.46	1
LOC_Os01g06470	expressed protein	cytoplasm	5	Chloroplast	2.245	0.15		Nuclear	89.44	0.43	1
LOC_Os01g06490	OsSCP1 - Putative Serine Carboxypeptidase homologue, expressed	E.R.	5.5	Lysosomal	1.722	0.07		Secreted pathways		0.85	0
LOC_Os01g06500	PHLOEM 2-LIKE A5, putative, expressed	Nuclear	7.5	Cytoplasmic	1.418	0.17		Nuclear	82.97	0.48	2
LOC_Os01g06550	NF-X1-type zinc finger protein, putative, expressed	chloroplast	7	Extracellular	2.886	0.94	Nuclear	Chloroplast	7	0.23	1	NF-X1
LOC_Os01g06560	transcription factor HBP-1b, putative, expressed	chloroplast	9	Nuclear	1.4	0.31		Chloroplast	8	0.18	1
LOC_Os01g06580	fasciclin domain containing protein, expressed	chloroplast	13	Nuclear	1.125	0.15		Secreted pathways		0.98	1
LOC_Os01g06590	zinc finger, C3HC4 type domain containing protein, expressed	Nuclear	9	Nuclear	4.375	0.65		Nuclear	65.8	0.18	3
LOC_Os01g06600	glutaryl-CoA dehydrogenase, mitochondrial precursor, putative, expressed	chloroplast	3	Chloroplast	1.944	0.01		Cytoplasm	77	0.37	0
LOC_Os01g06620	expressed protein	chloroplast	10	Nuclear	1.056	0		Secreted pathways		0.89	1
LOC_Os01g06630	small hydrophilic plant seed protein, putative, expressed	Nuclear	10	Nuclear	1.854	0.36		Nuclear	99.6	0.77	3
LOC_Os01g06640	basic helix-loop-helix, putative, expressed	Nuclear	6	Nuclear	3.056	0.86	Nuclear	Nuclear	99.53	0.9	4	bHLH
LOC_Os01g06660	thiamine pyrophosphate enzyme, C-terminal TPP binding domain containing protein, expressed	cytoplasm	6	Chloroplast	1.185	0.01		Cytoplasm	97	0.84	0
LOC_Os01g06670	hcr2-5D, putative, expressed	chloroplast	5	Plasma Membrane	3.237	0.36		Chloroplast	9	0.7	0
LOC_Os01g06730	verticillium wilt disease resistance protein, putative, expressed	plasma membrane	8	Plasma Membrane	2.232	0.44		Secreted pathways		0.95	0
LOC_Os01g06920	resistance protein SlVe1 precursor, putative, expressed	plasma membrane	8	Plasma Membrane	2.468	0.38		Chloroplast	9	0.4	0
LOC_Os01g07080	DEAD-box ATP-dependent RNA helicase, putative, expressed	chloroplast	8	Nuclear	1.219	0.8	Nuclear	Mitochondrion		0.07	2
LOC_Os01g07090	5-azacytidine resistance protein azr1, putative, expressed	chloroplast	11	Chloroplast	2.542	0.07		Chloroplast	7	0.36	0
LOC_Os01g07100	expressed protein	mitochondria	5.5	Nuclear	1.405	0.39		Nuclear	48.18	0.09	2
LOC_Os01g07120	AP2 domain containing protein, expressed	chloroplast	12	Nuclear	2.325	0.45		Nuclear	99.35	0.74	2	AP2-EREBP/ERF
LOC_Os01g07130	expressed protein	chloroplast	6	Plasma Membrane	1.462	0.32		Chloroplast	9	0.17	0
LOC_Os01g07140	kelch repeat-containing protein, putative, expressed	chloroplast	6	Nuclear	1.113	0.4		Cytoplasm	67	0.71	1
LOC_Os01g07170	HORMA domain containing protein, putative, expressed	Nuclear	6	Nuclear	2.566	0.74		Chloroplast	6	0.07	2
LOC_Os01g07180	expressed protein	chloroplast	4	Nuclear	1.45	0.47		Nuclear	57.86	0.22	2
LOC_Os01g07200	staphylococcal nuclease homologue, putative, expressed	chloroplast	7	Mitochondrial	1.883	0.14		Mitochondrion		0.83	0
LOC_Os01g07212	staphylococcal nuclease homologue, putative, expressed	Nuclear	6	Mitochondrial	2.874	0.64		Nuclear	74.63	0.14	2
LOC_Os01g07240	expressed protein	Nuclear	11	Nuclear	2.473	0.24		Nuclear	71.31	0.3	3
LOC_Os01g07250	saposin-like type B, region 1 family protein, putative, expressed	vacuole	7	Extracellular	3.766	0.05		Secreted pathways		0.68	0
LOC_Os01g07260	expressed protein	Nuclear	12	Nuclear	1.634	0.72		Nuclear	69.49	0.8	3
LOC_Os01g07280	disease resistance protein, putative, expressed	plasma membrane	10	Plasma Membrane	3.051	0.39		Chloroplast	9	0.36	0
LOC_Os01g07300	uncharacterized 50.6 kDa protein in the 5region of gyrA and gyrB, putative, expressed	Nuclear	6	Nuclear	3.185	0.58		Nuclear	64.46	0.1	3
LOC_Os01g07310	transporter-related, putative, expressed	plasma membrane	7	Plasma Membrane	4.833	0.02		Chloroplast	6	0.23	0
LOC_Os01g07320	expressed protein	Nuclear	8	Mitochondrial	2.321	0.44		Mitochondrion		0.47	1
LOC_Os01g07330	expressed protein	Nuclear	12	Nuclear	4.365	0.92	Nuclear	Nuclear	99.58	0.74	4
LOC_Os01g07360	KIP1, putative, expressed	Nuclear	12	Nuclear	1.891	0.75		Nuclear	99.98	0.97	3
LOC_Os01g07364	expressed protein	cytoplasm	5	Nuclear	1.646	0.06		Secreted pathways		0.99	1
LOC_Os01g07370	KIP1, putative, expressed	Nuclear	8	Nuclear	2.136	0.82	Nuclear	Nuclear	99.99	0.99	4
LOC_Os01g07376	thioredoxin, putative, expressed	chloroplast	8	Cytoplasmic	2.824	0.02		Cytoplasm	99	0.81	0
LOC_Os01g07382	expressed protein	chloroplast	8	Mitochondrial	1.675	0.35		Chloroplast	8	0.54	0
LOC_Os01g07390	zinc finger, C3HC4 type family protein, expressed	chloroplast	8	Plasma Membrane	4.588	0.15		Chloroplast	5	0.1	0
LOC_Os01g07400	WD40-like domain containing protein, putative, expressed	Nuclear	10.5	Plasma Membrane	1.724	0.23		Cytoplasm	98	0.8	1
LOC_Os01g07410	growth regulator related protein, putative, expressed	chloroplast	9	Mitochondrial	3.041	0.57		Chloroplast	8	0.29	0
LOC_Os01g07420	hydrolase, alpha/beta fold family protein, putative, expressed	mitochondria	8.5	Cytoplasmic	1.565	0.02		Chloroplast	9	0.55	0
LOC_Os01g07480	DUF260 domain containing protein, putative, expressed	chloroplast	13	Chloroplast	1.695	0.03		Chloroplast	5	0.02	0	LOB/LBD
LOC_Os01g07490	RST1, putative, expressed	chloroplast	6	Plasma Membrane	2.555	0.38		Chloroplast	9	0.24	0
LOC_Os01g07500	alliin lyase precursor, putative, expressed	chloroplast	9	Chloroplast	2.371	0.23		Chloroplast	9	0.51	0
LOC_Os01g07520	proline-rich family protein, putative, expressed	Nuclear	9	Nuclear	4.143	0.57		Nuclear	95.27	0.9	3
LOC_Os01g07530	uncharacterized glycosyltransferase, putative, expressed	chloroplast	12	Chloroplast	2.047	0.04		Chloroplast	9	0.85	0
LOC_Os01g07540	G-patch domain containing protein, expressed	Nuclear	13	Nuclear	3.851	0.38		Nuclear	100	1	3
LOC_Os01g07560	receptor-like protein kinase 2 precursor, putative, expressed	plasma membrane	9	Plasma Membrane	1.622	0.52		Chloroplast	9	0.69	0
LOC_Os01g07570	carboxyl-terminal proteinase, putative, expressed	mitochondria	4	Extracellular	2.22	0.27		Chloroplast	8	0.25	0
LOC_Os01g07590	universal stress protein domain containing protein, putative, expressed	mitochondria	8	Chloroplast	1.274	0.01		Chloroplast	8	0.64	0
LOC_Os01g07600	expressed protein	cytoplasm	10	Plasma Membrane	2.853	0.34		Cytoplasm	76	0.45	0
LOC_Os01g07620	expressed protein	mitochondria	6	Nuclear	1.036	0.29		Mitochondrion		0.16	1
LOC_Os01g07630	BRASSINOSTEROID INSENSITIVE 1-associated receptor kinase 1 precursor, putative, expressed	plasma membrane	11	Plasma Membrane	1.152	0.29		Secreted pathways		0.84	0
LOC_Os01g07660	expressed protein	plasma membrane	7	Plasma Membrane	4.693	0.14		Secreted pathways		0.33	0
LOC_Os01g07700	expressed protein	plasma membrane	6	Plasma Membrane	4.545	0		Secreted pathways		0.82	0
LOC_Os01g07720	dolichyl-P-Man Man-PP-dolichyl mannosyltransferase, putative, expressed	plasma membrane	8.5	Plasma Membrane	4.958	0.02		Secreted pathways		0.12	0
LOC_Os01g07730	phosphate/phosphoenolpyruvate translocator-related protein, putative, expressed	chloroplast	9	Plasma Membrane	4.488	0.03		Chloroplast	9	0.6	0
LOC_Os01g07740	DEAD-box ATP-dependent RNA helicase 14, putative, expressed	Nuclear	10	Nuclear	4.251	0.74		Nuclear	59.34	0.01	3
LOC_Os01g07750	expressed protein	Nuclear	7	Nuclear	1.288	0.07		Cytoplasm	96	0.7	2
LOC_Os01g07760	phospholipase D, putative, expressed	chloroplast	5	Cytoplasmic	3.424	0.25		Chloroplast	4	0.1	0
LOC_Os01g07800	thiol-disulphide oxidoreductase DCC, putative, expressed	chloroplast	11	Nuclear	2.319	0.42		Chloroplast	8	0.64	1
LOC_Os01g07810	protein of unknown function domain containing protein, expressed	chloroplast	5	Chloroplast	2.172	0.04		Cytoplasm	86	0.75	0
LOC_Os01g07870	ABC transporter family protein, putative, expressed	chloroplast	6	Plasma Membrane	4.191	0.2		Chloroplast	8	0.23	0
LOC_Os01g07880	transcription factor HY5, putative, expressed	Nuclear	14	Nuclear	4.108	0.71		Nuclear	100	1	3	bZIP
LOC_Os01g07890	expressed protein	Nuclear	10.5	Nuclear	3.013	0.41		Nuclear	65.78	0.02	3
LOC_Os01g07910	NADH-cytochrome b5 reductase, putative, expressed	chloroplast	6	Mitochondrial	1.273	0		Mitochondrion		0.98	0
LOC_Os01g07920	prolyl 4-hydroxylase, putative, expressed	extr	4	Extracellular	1.738	0.28		Chloroplast	8	0.22	0
LOC_Os01g07930	zinc finger C-x8-C-x5-C-x3-H type family protein, expressed	Nuclear	11	Nuclear	3.021	0.26		Cytoplasm	63	0.2	2	C3H
LOC_Os01g07950	OsGrx_S15.2 - glutaredoxin subgroup II, expressed	mitochondria	7	Mitochondrial	1.815	0.09		Chloroplast	8	0.69	0
LOC_Os01g07960	acyl-protein thioesterase, putative, expressed	chloroplast	12	Mitochondrial	1.015	0		Chloroplast	9	0.73	0
LOC_Os01g07970	expressed protein	chloroplast	10	Nuclear	1.847	0.17		Chloroplast	5	0.1	1
LOC_Os01g08000	fibronectin type 3 and ankyrin repeat domains 1 protein, putative, expressed	cytoplasm	12	Cytoplasmic	1.995	0		Cytoplasm	98	0.86	0
LOC_Os01g08020	boron transporter protein, putative, expressed	plasma membrane	9	Plasma Membrane	4.815	0.06		Chloroplast	5	0.18	0
LOC_Os01g08090	flavonol-3-O-glycoside-7-O-glucosyltransferase 1, putative, expressed	chloroplast	8	Cytoplasmic	1.58	0.05		Cytoplasm	94	0.82	0
LOC_Os01g08110	flavonol-3-O-glycoside-7-O-glucosyltransferase 1, putative, expressed	chloroplast	10	Cytoplasmic	1.701	0.09		Cytoplasm	40	0.08	0
LOC_Os01g08120	pentatricopeptide, putative, expressed	chloroplast	7	Mitochondrial	2.046	0.02		Mitochondrion		0.29	0
LOC_Os01g08140	phototropic-responsive NPH3 family protein, putative, expressed	Nuclear	12	Nuclear	3.208	0.64		Nuclear	85.36	0.18	3
LOC_Os01g08150	expressed protein	Nuclear	14	Nuclear	3.39	0.96	Nuclear	Nuclear	99.47	0.84	4
LOC_Os01g08160	MYB family transcription factor, putative, expressed	Nuclear	12	Nuclear	3.375	0.45		Nuclear	99.97	0.98	3	G2-like
LOC_Os01g08190	transcriptional corepressor LEUNIG, putative, expressed	Nuclear	14	Nuclear	4.394	0.93	Nuclear	Nuclear	96.55	0.91	4	LUG
LOC_Os01g08200	ubiquitin carboxyl-terminal hydrolase 14, putative, expressed	chloroplast	4	Cytoplasmic	2.611	0.4		Nuclear	79.08	0.23	1
LOC_Os01g08260	pleiotropic drug resistance protein 4, putative, expressed	plasma membrane	12	Plasma Membrane	4.895	0.26		Secreted pathways		0.23	0
LOC_Os01g08270	aminotransferase, classes I and II, domain containing protein, expressed	cytoplasm	6	Cytoplasmic	2.696	0		Cytoplasm	80	0.27	0
LOC_Os01g08280	expressed protein	Nuclear	12	Nuclear	3.79	0.63		Chloroplast	5	0.13	2
LOC_Os01g08300	expressed protein	cytoplasm	8	Nuclear	1.611	0.15		Cytoplasm	41	0.13	1
LOC_Os01g08310	serine/threonine protein phosphatase 2A 59 kDa regulatory subunit Bgamma isoform, putative, expressed	cytoplasm	5	Extracellular	2.194	0.36		Cytoplasm	64	0.29	0
LOC_Os01g08320	OsIAA1 - Auxin-responsive Aux/IAA gene family member, expressed	Nuclear	9	Chloroplast	2.325	0.31		Nuclear	99.8	0.93	2	AUX/IAA
LOC_Os01g08340	zinc finger family protein, putative, expressed	cytoplasm	7	Plasma Membrane	3.272	0.1		Nuclear	75.6	0.5	1
LOC_Os01g08370	symbiosis-related disease resistance protein, putative, expressed	Nuclear	7	Nuclear	1.228	0.36		Chloroplast	8	0.15	2
LOC_Os01g08380	transferase family protein, putative, expressed	chloroplast	4	Mitochondrial	1.288	0.09		Mitochondrion		0.11	0
LOC_Os01g08400	syntaxin, putative, expressed	chloroplast	4	Nuclear	3.462	0.69		Chloroplast	4	0.07	1
LOC_Os01g08410	early fruit mRNA, putative, expressed	Nuclear	11	Nuclear	3.785	0.62		Nuclear	99.99	0.99	3
LOC_Os01g08420	EMB2410, putative, expressed	extr	4	Cytoplasmic	1.55	0.41		Nuclear	93.17	0.51	1
LOC_Os01g08430	expressed protein	Nuclear	13	Nuclear	4.261	0.99	Nuclear	Nuclear	99.84	0.77	4
LOC_Os01g08440	UDP-glucoronosyl and UDP-glucosyl transferase domain containing protein, expressed	cytoplasm	8	Chloroplast	1.57	0.13		Chloroplast	4	0.17	0
LOC_Os01g08450	ras-related protein, putative, expressed	chloroplast	14	Extracellular	2.05	0.2		Mitochondrion		0.41	0
LOC_Os01g08460	TMS membrane protein/tumour differentially expressed protein, putative, expressed	cytoplasm	4	Plasma Membrane	4.184	0.03		Chloroplast	5	0.07	0
LOC_Os01g08510	MAR-binding filament-like protein 1, putative, expressed	chloroplast	13	Nuclear	2.112	0.87	Nuclear	Chloroplast	6	0.02	2
LOC_Os01g08520	DUF581 domain containing protein, expressed	chloroplast	8	Nuclear	1.502	0.32		Cytoplasm	60	0.35	1
LOC_Os01g08550	aminoacyl-tRNA synthetase, putative, expressed	Nuclear	12	Nuclear	4.575	0.92	Nuclear	Nuclear	99.29	0.76	4
LOC_Os01g08560	DnaK family protein, putative, expressed	cytoplasm	10	Cytoplasmic	2.716	0.24		Cytoplasm	98	0.7	0
LOC_Os01g08570	2-oxoglutarate and iron-dependent oxygenase domain-containing protein2, putative, expressed	Nuclear	9	Nuclear	2.658	0.31		Chloroplast	7	0.22	2
LOC_Os01g08600	expressed protein	extr	9	Extracellular	1.9	0.15		Cytoplasm	52	0.3	0
LOC_Os01g08650	expressed protein	chloroplast	3	Plasma Membrane	1.067	0.12		Chloroplast	6	0.28	0
LOC_Os01g08660	aquaporin protein, putative, expressed	chloroplast	3	Plasma Membrane	3.805	0		Secreted pathways		0.92	0
LOC_Os01g08680	myb/SANT domain protein, putative, expressed	chloroplast	6	Nuclear	3.807	0.64		Chloroplast	7	0.07	1
LOC_Os01g08690	holocarboxylase synthetase, putative, expressed	Nuclear	14	Nuclear	3.652	0.56		Nuclear	99.87	0.98	3
LOC_Os01g08700	GIGANTEA, putative, expressed	Nuclear	5.5	Plasma Membrane	2.484	0.75		Nuclear	80.82	0.51	2
LOC_Os01g08750	expressed protein	Nuclear	8	Plasma Membrane	2.4	0.87	Nuclear	Nuclear	92.09	0.52	3
LOC_Os01g08760	choline/ethanolamine kinase, putative, expressed	mitochondria	7.5	Cytoplasmic	3.115	0.15		Cytoplasm	86	0.32	0
LOC_Os01g08770	WD domain, G-beta repeat domain containing protein, expressed	cytoplasm	10	Nuclear	1.414	0.54		Nuclear	98.48	0.82	2
LOC_Os01g08780	endonuclease/exonuclease/phosphatase family domain containing protein, expressed	cytoplasm	8	Nuclear	2.235	0.58		Nuclear	68.51	0.24	2
LOC_Os01g08810	cytochrome P450, putative, expressed	chloroplast	11	Peroxisomal	1.235	0.28		Chloroplast	8	0.21	0
LOC_Os01g08830	OsFBDUF1 - F-box and DUF domain containing protein, expressed	Nuclear	4	Extracellular	1.431	0.25		Chloroplast	6	0.25	1
LOC_Os01g08850	expressed protein	Nuclear	6	Plasma Membrane	2.472	0.06		Chloroplast	7	0.31	1
LOC_Os01g08860	hsp20/alpha crystallin family protein, putative, expressed	cytoplasm	9	Cytoplasmic	3.319	0.05		Cytoplasm	94	0.58	0
LOC_Os01g08930	DEAD-box ATP-dependent RNA helicase, putative, expressed	chloroplast	11	Mitochondrial	2.485	0.55		Chloroplast	7	0.06	0
LOC_Os01g08960	phosducin-like protein 3, putative, expressed	chloroplast	5	Nuclear	2.718	0.21		Nuclear	85.4	0.93	2
LOC_Os01g08970	SSRP1-like FACT complex subunit, putative, expressed	Nuclear	10	Nuclear	2.503	0.65		Nuclear	99.86	0.88	3	HMG
LOC_Os01g09000	glutaminyl-tRNA synthetase, putative, expressed	cytoplasm	13	Cytoplasmic	3.459	0.27		Cytoplasm	96	0.82	0
LOC_Os01g09010	transferase family protein, putative, expressed	cytoplasm	7	Chloroplast	2.484	0.02		Cytoplasm	82	0.33	0
LOC_Os01g09020	WD domain, G-beta repeat domain containing protein, expressed	Nuclear	7	Nuclear	2.124	0.29		Chloroplast	9	0.37	2
LOC_Os01g09030	2-aminoethanethiol dioxygenase, putative, expressed	chloroplast	5	Extracellular	2.246	0		Chloroplast	8	0.39	0
LOC_Os01g09080	WRKY107, expressed	Nuclear	9	Nuclear	3.888	0.41		Nuclear	99.93	0.98	3	WRKY
LOC_Os01g09100	WRKY10, expressed	chloroplast	4	Nuclear	2.414	0.12		Nuclear	84.99	0.14	2	WRKY
LOC_Os01g09120	Twin LOV 1, putative, expressed	cytoplasm	5.5	Chloroplast	0.969	0.19		Nuclear	99.95	0.95	1
LOC_Os01g09190	expressed protein	vacuole	7	Plasma Membrane	3.231	0.01		Secreted pathways		0.73	0
LOC_Os01g09200	AGC_AGC_other_NDRh_TRCd.1 - ACG kinases include homologs to PKA, PKG and PKC, expressed	Nuclear	5	Nuclear	2.913	0.64		Cytoplasm	97	0.39	2
LOC_Os01g09230	expressed protein	cytoplasm	7	Nuclear	1.118	0.21		Cytoplasm	83	0.91	1
LOC_Os01g09246	glycine-rich protein, putative, expressed	plasma membrane	11	Plasma Membrane	2.401	0.43		Secreted pathways		0.64	0
LOC_Os01g09252	WD domain, G-beta repeat domain containing protein, expressed	extr	5	Cytoplasmic	1.903	0		Secreted pathways		0.54	0
LOC_Os01g09260	cytokinin dehydrogenase precursor, putative, expressed	E.R.	4	Chloroplast	1.721	0.01		Secreted pathways		0.97	0
LOC_Os01g09280	myb-related transcription activator, putative, expressed	chloroplast	8	Nuclear	4.486	0.79		Nuclear	94.85	0.32	2	MYB_related
LOC_Os01g09300	oxidoreductase, putative, expressed	cytoplasm	6	Cytoplasmic	2.453	0.06		Cytoplasm	59	0.73	0
LOC_Os01g09310	EMB1895, putative, expressed	cytoplasm	6	Plasma Membrane	2.677	0.25		Chloroplast	6	0.16	0
LOC_Os01g09320	NADP-dependent malic enzyme, chloroplast precursor, putative, expressed	chloroplast	13	Chloroplast	3.332	0.1		Chloroplast	5	0.43	0
LOC_Os01g09370	ankyrin repeat domain-containing protein 28, putative, expressed	E.R.	5	Extracellular	2.236	0.02		Cytoplasm	54	0.16	0
LOC_Os01g09420	expressed protein	Nuclear	11	Nuclear	3.303	0.8	Nuclear	Nuclear	48.86	0.12	4
LOC_Os01g09430	expressed protein	cytoplasm	11	Chloroplast	2.819	0.07		Cytoplasm	87	0.41	0
LOC_Os01g09450	OsIAA2 - Auxin-responsive Aux/IAA gene family member, expressed	chloroplast	10	Nuclear	1.749	0.23		Nuclear	99.93	0.81	2	AUX/IAA
LOC_Os01g09460	hexokinase, putative, expressed	cytoplasm	10	Cytoplasmic	1.878	0.02		Cytoplasm	99	0.88	0
LOC_Os01g09470	IQ calmodulin-binding motif family protein, expressed	Nuclear	13	Nuclear	2.868	0.62		Chloroplast	5	0.21	2
LOC_Os01g09510	60S acidic ribosomal protein, putative, expressed	extr	5	Chloroplast	1.916	0.01		Cytoplasm	73	0.67	0
LOC_Os01g09540	HAD superfamily phosphatase, putative, expressed	chloroplast	11	Chloroplast	2.511	0.02		Secreted pathways		0.72	0
LOC_Os01g09550	no apical meristem protein, putative, expressed	chloroplast	7	Nuclear	3.473	0.9	Nuclear	Chloroplast	9	0.21	2	NAC
LOC_Os01g09560	mitochondrial-processing peptidase subunit alpha, mitochondrial precursor, putative, expressed	chloroplast	13	Mitochondrial	2.215	0.06		Mitochondrion		0.81	0
LOC_Os01g09570	6-phosphofructokinase, putative, expressed	cytoplasm	12	Cytoplasmic	1.641	0.23		Cytoplasm	96	0.74	0
LOC_Os01g09580	CAMK_CAMK_like_Aur_like.1 - CAMK includes calcium/calmodulin depedent protein kinases, expressed	cytoplasm	7.5	Mitochondrial	2.632	0.29		Mitochondrion		0.13	0
LOC_Os01g09590	myb-like DNA-binding domain containing protein, putative, expressed	Nuclear	11	Nuclear	2.644	0.25		Nuclear	100	0.96	3	MYB
LOC_Os01g09620	zinc finger/CCCH transcription factor, putative, expressed	Nuclear	13	Nuclear	3.011	0.41		Cytoplasm	74	0.51	2	C3H
LOC_Os01g09640	Myb transcription factor, putative, expressed	chloroplast	7	Nuclear	4.109	0.88	Nuclear	Nuclear	99.97	0.87	3	MYB_related
LOC_Os01g09670	pollen-specific protein SF21, putative, expressed	chloroplast	5	Plasma Membrane	1.805	0.05		Nuclear	87.84	0.27	1
LOC_Os01g09730	expressed protein	Nuclear	13	Nuclear	2.661	0.73		Nuclear	95.9	0.77	3
LOC_Os01g09750	RNA methyltransferase protein, putative, expressed	chloroplast	12	Cytoplasmic	1.869	0.14		Chloroplast	9	0.8	0
LOC_Os01g09760	DIRP family protein, putative, expressed	Nuclear	10	Nuclear	4.643	0.96	Nuclear	Nuclear	100	0.95	4	MYB_related
LOC_Os01g09770	expressed protein	chloroplast	10	Nuclear	1.61	0.73		Chloroplast	8	0.31	1
LOC_Os01g09790	IQ calmodulin-binding motif domain containing protein, expressed	Nuclear	8	Nuclear	3.917	0.75		Chloroplast	7	0.32	2
LOC_Os01g09800	BTBA1 - Bric-a-Brac,Tramtrack, Broad Complex BTB domain with Ankyrin repeat region, expressed	Nuclear	5.5	Cytoplasmic	2.412	0.54		Nuclear	65.02	0.71	2
LOC_Os01g09830	OsGrx_A2 - glutaredoxin subgroup III, expressed	chloroplast	8	Mitochondrial	1.029	0.03		Chloroplast	4	0.08	0
LOC_Os01g09850	ZOS1-04 - C2H2 zinc finger protein, expressed	Nuclear	14	Nuclear	4.742	0.86	Nuclear	Nuclear	99.54	0.67	4	C2H2
LOC_Os01g09880	harpin-induced protein 1 domain containing protein, expressed	chloroplast	12	Plasma Membrane	1.156	0.28		Chloroplast	8	0.24	0
LOC_Os01g09890	translation initiation factor SUI1, putative, expressed	chloroplast	8	Cytoplasmic	2.088	0.11		Cytoplasm	97	0.88	0
LOC_Os01g09990	helix-loop-helix DNA-binding domain containing protein, expressed	Nuclear	14	Nuclear	4.704	0.82	Nuclear	Nuclear	100	0.97	4	bHLH
LOC_Os01g10010	prenylated rab acceptor, putative, expressed	chloroplast	9	Plasma Membrane	4.107	0.02		Chloroplast	9	0.18	0
LOC_Os01g10020	ectonucleotide pyrophosphatase/phosphodiesterase family member 1, putative, expressed	chloroplast	9	Plasma Membrane	1.795	0.07		Chloroplast	9	0.31	0
LOC_Os01g10040	cytochrome P450, putative, expressed	chloroplast	10	Plasma Membrane	1.588	0.56		Chloroplast	9	0.21	0
LOC_Os01g10050	DEAD-box ATP-dependent RNA helicase, putative, expressed	cytoplasm	12	Cytoplasmic	1.907	0.25		Cytoplasm	57	0.16	0
LOC_Os01g10070	expressed protein	chloroplast	12	Nuclear	1.784	0.71		Nuclear	97.49	0.39	2
LOC_Os01g10080	expressed protein	Nuclear	6	Nuclear	3.733	0.75		Chloroplast	8	0.36	2
LOC_Os01g10110	cytokinin dehydrogenase precursor, putative, expressed	chloroplast	6	Chloroplast	2.119	0.12		Secreted pathways		0.27	0
LOC_Os01g10130	RNA-dependent RNA polymerase, putative, expressed	cytoplasm	10	Cytoplasmic	2.703	0.5		Cytoplasm	92	0.88	0
LOC_Os01g10140	RNA-dependent RNA polymerase, putative, expressed	chloroplast	12	Cytoplasmic	1.485	0.25		Chloroplast	8	0.37	0
LOC_Os01g10150	CK1_CaseinKinase_1a.1 - CK1 includes the casein kinase 1 kinases, expressed	vacuole	5	Mitochondrial	1.296	0.51		Mitochondrion		0.1	0
LOC_Os01g10180	avr9/Cf-9 rapidly elicited protein 146, putative, expressed	chloroplast	13	Nuclear	1.562	0.36		Mitochondrion		0.33	1
LOC_Os01g10210	lachrymatory factor synthase, putative, expressed	cytoplasm	8	Cytoplasmic	1.607	0.03		Cytoplasm	86	0.43	0
LOC_Os01g10250	hydrolase, alpha/beta fold family domain containing protein, expressed	cytoplasm	8	Mitochondrial	1.779	0.26		Nuclear	81.94	0.25	1
LOC_Os01g10280	phosphoribosylaminoimidazole carboxylase, chloroplast precursor, putative, expressed	chloroplast	14	Mitochondrial	2.004	0.1		Chloroplast	9	0.66	0
LOC_Os01g10290	autophagy-related protein 3, putative, expressed	Nuclear	6	Cytoplasmic	2.217	0.16		Cytoplasm	80	0.75	1
LOC_Os01g10320	class III HD-Zip protein 8, putative, expressed	cytoplasm	9	Plasma Membrane	2.019	0.1		Chloroplast	6	0.21	0
LOC_Os01g10340	expressed protein	plasma membrane	7	Plasma Membrane	4.089	0.06		Secreted pathways		0.46	0
LOC_Os01g10350	MPPN domain containing protein, expressed	Nuclear	12.5	Nuclear	3.616	0.51		Nuclear	96.66	0.52	3
LOC_Os01g10400	expressed protein	chloroplast	9	Nuclear	2.597	0.54		Chloroplast	9	0.5	1
LOC_Os01g10440	xylosyltransferase, putative, expressed	chloroplast	9	Plasma Membrane	1.462	0.09		Chloroplast	9	0.65	0
LOC_Os01g10450	protein kinase domain containing protein, expressed	Nuclear	13	Nuclear	3.315	0.91	Nuclear	Nuclear	74.79	0.22	4
LOC_Os01g10470	RALFL17 - Rapid ALkalinization Factor RALF family protein precursor, expressed	extr	12	Chloroplast	1.079	0.22		Secreted pathways		0.93	0
LOC_Os01g10480	plastocyanin-like domain containing protein, putative, expressed	chloroplast	8	Nuclear	1.093	0.05		Secreted pathways		0.16	1
LOC_Os01g10490	keratin, type I cytoskeletal 9, putative, expressed	chloroplast	7	Nuclear	2.753	0.12		Secreted pathways		0.96	1
LOC_Os01g10504	OsMADS3 - MADS-box family gene with MIKCc type-box, expressed	Nuclear	11.5	Nuclear	4.52	0.71		Nuclear	96.96	0.3	3	MIKC_MADS
LOC_Os01g10520	expressed protein	Nuclear	14	Nuclear	4.536	0.97	Nuclear	Nuclear	99.97	0.81	4
LOC_Os01g10530	expressed protein	Nuclear	14	Nuclear	4.426	0.98	Nuclear	Nuclear	99.82	0.62	4
LOC_Os01g10580	B-box zinc finger family protein, putative, expressed	Nuclear	13	Nuclear	1.737	0.22		Nuclear	99.71	0.81	3	Orphans/DBB
LOC_Os01g10600	aquaporin protein, putative, expressed	cytoplasm	7	Plasma Membrane	4.515	0.04		Secreted pathways		0.09	0
LOC_Os01g10610	BES1/BZR1 homolog protein, putative, expressed	Nuclear	5	Nuclear	4.174	0.55		Chloroplast	7	0.2	2	BES1
LOC_Os01g10680	GIL1, putative, expressed	chloroplast	11	Mitochondrial	1.012	0.58		Chloroplast	4	0.12	0
LOC_Os01g10690	POLD3 - Putative DNA polymerase delta complex subunit, expressed	Nuclear	9	Nuclear	4.144	0.75		Nuclear	88.95	0.29	3
LOC_Os01g10710	receptor-like protein kinase, putative, expressed	chloroplast	5	Plasma Membrane	2.224	0.51		Secreted pathways		0.91	0
LOC_Os01g10790	WD domain, G-beta repeat domain containing protein, expressed	Nuclear	10	Extracellular	1.273	0.12		Mitochondrion		0.11	1
LOC_Os01g10800	pentatricopeptide, putative, expressed	chloroplast	11	Cytoplasmic	1.052	0.18		Chloroplast	9	0.63	0
LOC_Os01g10820	ribosomal protein L5, putative, expressed	cytoplasm	6	Cytoplasmic	2.774	0.28		Cytoplasm	85	0.33	0
LOC_Os01g10830	carnitine racemase like protein, putative, expressed	chloroplast	3	Cytoplasmic	2.385	0.02		Chloroplast	6	0.23	0
LOC_Os01g10840	CGMC_GSK.2 - CGMC includes CDA, MAPK, GSK3, and CLKC kinases, expressed	cytoplasm	6	Mitochondrial	1.354	0.22		Cytoplasm	93	0.72	0
LOC_Os01g10850	peroxidase precursor, putative, expressed	chloroplast	11	Extracellular	2.601	0.08		Secreted pathways		0.75	0
LOC_Os01g10860	expressed protein	chloroplast	9	Nuclear	1.588	0.49		Chloroplast	6	0.56	1
LOC_Os01g10890	CAMK_KIN1/SNF1/Nim1_like.8 - CAMK includes calcium/calmodulin depedent protein kinases, expressed	chloroplast	4	Mitochondrial	1.647	0.19		Mitochondrion		0.44	0
LOC_Os01g10930	peptide-N4-asparagine amidase A, putative, expressed	chloroplast	11	Plasma Membrane	1.242	0.27		Chloroplast	9	0.78	0
LOC_Os01g10950	peptide-N4-asparagine amidase A, putative, expressed	chloroplast	9	Extracellular	2.105	0.03		Chloroplast	8	0.28	0
LOC_Os01g10970	auxin-induced protein 5NG4, putative, expressed	plasma membrane	9	Plasma Membrane	4.554	0.02		Chloroplast	6	0.2	0
LOC_Os01g10980	auxin-induced protein 5NG4, putative, expressed	plasma membrane	6.5	Plasma Membrane	4.324	0.07		Secreted pathways		0.31	0
LOC_Os01g11020	expressed protein	chloroplast	7	Nuclear	2.491	0.23		Chloroplast	6	0.17	1
LOC_Os01g11040	SCAR-like protein 2, putative, expressed	Nuclear	12	Nuclear	4.072	0.72		Nuclear	98.4	0.97	3
LOC_Os01g11054	phosphoenolpyruvate carboxylase, putative, expressed	chloroplast	11	Cytoplasmic	2.531	0.68		Chloroplast	9	0.35	0
LOC_Os01g11070	Alg9-like mannosyltransferase protein, putative, expressed	Nuclear	6	Plasma Membrane	4.976	0.35		Nuclear	66.37	0.15	2
LOC_Os01g11110	14-3-3 protein, putative, expressed	cytoplasm	7	Cytoplasmic	2.452	0.12		Cytoplasm	98	0.98	0
LOC_Os01g11120	CID11, putative, expressed	cytoplasm	6	Chloroplast	2.438	0.3		Cytoplasm	73	0.27	0
LOC_Os01g11130	RNA recognition motif containing protein, putative, expressed	Nuclear	12	Nuclear	3.96	0.76		Nuclear	99.63	0.9	3
LOC_Os01g11150	gibberellin 2-beta-dioxygenase, putative, expressed	chloroplast	6	Plasma Membrane	1.232	0.03		Cytoplasm	77	0.28	0
LOC_Os01g11160	amino acid permease family protein, putative, expressed	plasma membrane	9	Plasma Membrane	4.55	0.09		Cytoplasm	95	0.75	0
LOC_Os01g11210	expressed protein	chloroplast	14	Chloroplast	2.027	0.49		Chloroplast	9	0.51	0
LOC_Os01g11230	SOUL heme-binding protein, putative, expressed	chloroplast	14	Extracellular	1.281	0.03		Secreted pathways		0.54	0
LOC_Os01g11240	DUF538 domain containing protein, putative, expressed	cytoplasm	8	Cytoplasmic	1.841	0.03		Cytoplasm	86	0.8	0
LOC_Os01g11260	phospho-N-acetylmuramoyl-pentapeptide-transferase, putative, expressed	plasma membrane	6	Plasma Membrane	4.988	0.04		Mitochondrion		0.32	0
LOC_Os01g11280	cytochrome P450, putative, expressed	E.R.	4.5	Plasma Membrane	1.353	0.18		Chloroplast	7	0.24	0
LOC_Os01g11340	cytochrome P450, putative, expressed	cytoplasm	8	Mitochondrial	1.069	0.17		Secreted pathways		0.11	0
LOC_Os01g11350	bZIP transcription factor domain containing protein, expressed	Nuclear	14	Nuclear	3.788	0.67		Nuclear	99.99	0.94	3	bZIP
LOC_Os01g11370	ATP-dependent RNA helicase, putative, expressed	cytoplasm	11	Plasma Membrane	1.144	0.54		Nuclear	99.23	0.43	1
LOC_Os01g11400	hypothetical protein	chloroplast	9	Extracellular	1.134	0.01		Secreted pathways		0.98	0
LOC_Os01g11414	sodium/calcium exchanger protein, putative, expressed	plasma membrane	9	Plasma Membrane	4.807	0.32		Chloroplast	4	0.06	0
LOC_Os01g11430	expressed protein	Nuclear	13	Nuclear	4.094	0.53		Nuclear	99.45	0.52	3
LOC_Os01g11460	zinc finger, C3HC4 type domain containing protein, expressed	chloroplast	10	Plasma Membrane	1.482	0.3		Chloroplast	7	0.14	0
LOC_Os01g11480	zinc finger, C3HC4 type domain containing protein, expressed	chloroplast	6	Plasma Membrane	1.346	0.08		Cytoplasm	55	0.22	0
LOC_Os01g11490	zinc finger, C3HC4 type domain containing protein, expressed	chloroplast	6	Extracellular	1.661	0.2		Chloroplast	5	0.11	0
LOC_Os01g11520	RING-H2 finger protein, putative, expressed	chloroplast	8	Extracellular	1.84	0.11		Chloroplast	4	0.09	0
LOC_Os01g11550	TCP family transcription factor, putative, expressed	Nuclear	14	Nuclear	4.321	0.4		Nuclear	97.44	0.41	3	TCP
LOC_Os01g11570	GDSL-like lipase/acylhydrolase, putative, expressed	chloroplast	6	Cytoplasmic	2.178	0.14		Cytoplasm	70	0.18	0
LOC_Os01g11580	bromodomain containing protein, expressed	Nuclear	14	Nuclear	4.43	0.77		Nuclear	99.23	0.42	3
LOC_Os01g11590	uncharacterized protein HI0077, putative, expressed	chloroplast	10	Mitochondrial	3.781	0.15		Chloroplast	7	0.14	0
LOC_Os01g11620	GDSL-like lipase/acylhydrolase, putative, expressed	plasma membrane	4.5	Extracellular	2.952	0.06		Secreted pathways		0.99	0
LOC_Os01g11650	GDSL-like lipase/acylhydrolase, putative, expressed	chloroplast	5	Extracellular	0.955	0.03		Secreted pathways		0.58	0
LOC_Os01g11660	GDSL-like lipase/acylhydrolase, putative, expressed	vacuole	5	Extracellular	1.56	0.12		Secreted pathways		0.5	0
LOC_Os01g11710	GDSL-like lipase/acylhydrolase, putative, expressed	chloroplast	11	Extracellular	2.24	0.05		Chloroplast	8	0.65	0
LOC_Os01g11780	expressed protein	chloroplast	9	Nuclear	1.936	0.54		Chloroplast	4	0.07	1
LOC_Os01g11810	powdery mildew resistant protein 5, putative, expressed	chloroplast	13	Extracellular	1.03	0.16		Chloroplast	7	0.62	0
LOC_Os01g11820	expressed protein	chloroplast	11	Plasma Membrane	1.355	0.07		Mitochondrion		0.24	0
LOC_Os01g11860	DJ-1 family protein, putative, expressed	cytoplasm	6	Cytoplasmic	2.373	0.01		Cytoplasm	94	0.83	0
LOC_Os01g11880	DJ-1 family protein, putative, expressed	chloroplast	9	Chloroplast	2.196	0.01		Chloroplast	9	0.54	0
LOC_Os01g11900	hhH-GPD superfamily base excision DNA repair protein, expressed	Nuclear	14	Nuclear	4.039	0.97	Nuclear	Nuclear	99.53	0.51	4
LOC_Os01g11910	basic helix-loop-helix, putative, expressed	Nuclear	10	Nuclear	2.02	0.42		Nuclear	99.63	0.96	3	bHLH
LOC_Os01g11940	osFTL1 FT-Like1 homologous to Flowering Locus T gene; contains Pfam profile PF01161: Phosphatidylethanolamine-binding protein, expressed	chloroplast	13.5	Chloroplast	1.5	0.11		Chloroplast	8	0.16	0
LOC_Os01g11946	ABC transporter, ATP-binding protein, putative, expressed	chloroplast	6	Plasma Membrane	4.395	0.8	Nuclear	Chloroplast	9	0.64	1
LOC_Os01g11952	histone-lysine N-methyltransferase ATX5, putative, expressed	chloroplast	5	Nuclear	2.413	0.63		Nuclear	99.93	0.82	2	PHD
LOC_Os01g11960	histone-lysine N-methyltransferase ATX5, putative, expressed	E.R.	4	Nuclear	2.476	0.44		Nuclear	99.9	0.88	2	PHD
LOC_Os01g11980	SFT2, putative, expressed	peroxisome	4	Plasma Membrane	4.976	0.03		Secreted pathways		0.67	0
LOC_Os01g12000	expressed protein	chloroplast	4	Nuclear	2.304	0.46		Chloroplast	8	0.24	1
LOC_Os01g12070	endoglucanase precursor, putative, expressed	chloroplast	6	Extracellular	1.749	0.06		Secreted pathways		0.63	0
LOC_Os01g12080	plant-specific domain TIGR01589 family protein, putative, expressed	Nuclear	10	Nuclear	3.737	0.41		Nuclear	87	0.45	3
LOC_Os01g12090	ribosomal protein S6 family protein, putative, expressed	cytoplasm	10	Nuclear	1.877	0.04		Chloroplast	5	0.18	1
LOC_Os01g12100	expressed protein	mitochondria	8	Nuclear	1.71	0.06		Chloroplast	3	0.02	1
LOC_Os01g12130	nodulin MtN3 family protein, putative, expressed	plasma membrane	10	Plasma Membrane	4.982	0.06		Chloroplast	8	0.5	0
LOC_Os01g12160	OsGH3.3 - Probable indole-3-acetic acid-amido synthetase, expressed	chloroplast	4	Mitochondrial	1.213	0.11		Nuclear	55.56	0.16	1
LOC_Os01g12180	expressed protein	chloroplast	8	Nuclear	3.286	0.74		Nuclear	93.71	0.46	2
LOC_Os01g12190	expressed protein	mitochondria	10	Nuclear	1.579	0.17		Secreted pathways		0.73	1
LOC_Os01g12200	expressed protein	chloroplast	5	Mitochondrial	1.996	0.44		Chloroplast	8	0.38	0
LOC_Os01g12210	aluminum-activated malate transporter, putative, expressed	plasma membrane	12	Plasma Membrane	3.961	0.17		Chloroplast	4	0.11	0
LOC_Os01g12220	uncharacterized protein family UPF0016 domain containing protein, expressed	chloroplast	11	Plasma Membrane	3.421	0.05		Chloroplast	9	0.71	0
LOC_Os01g12260	vacuolar ATP synthase subunit E, putative, expressed	cytoplasm	10	Cytoplasmic	3.775	0.43		Nuclear	91.93	0.81	1
LOC_Os01g12270	expressed protein	chloroplast	11	Nuclear	2.166	0.05		Chloroplast	5	0.14	1
LOC_Os01g12280	hAT dimerisation domain-containing protein, putative, expressed	chloroplast	5	Nuclear	1.803	0.51		Mitochondrion		0.14	1
LOC_Os01g12304	esterase, putative, expressed	cytoplasm	4	Plasma Membrane	2.363	0.04		Cytoplasm	94	0.69	0
LOC_Os01g12320	GDSL-like lipase/acylhydrolase, putative, expressed	E.R.	4	Extracellular	1.44	0.04		Chloroplast	9	0.27	0
LOC_Os01g12390	inactive receptor kinase At2g26730 precursor, putative, expressed	plasma membrane	10	Plasma Membrane	1.369	0.11		Chloroplast	8	0.28	0
LOC_Os01g12400	S-locus lectin protein kinase family protein, putative, expressed	plasma membrane	10	Plasma Membrane	3.772	0.12		Secreted pathways		0.19	0
LOC_Os01g12420	receptor-like protein kinase, putative, expressed	plasma membrane	8	Plasma Membrane	2.106	0.04		Chloroplast	9	0.7	0
LOC_Os01g12430	receptor-like protein kinase, putative, expressed	plasma membrane	10	Plasma Membrane	2.133	0.07		Chloroplast	6	0.11	0
LOC_Os01g12440	AP2 domain containing protein, expressed	Nuclear	7	Chloroplast	1.907	0.4		Nuclear	99.99	0.97	2	AP2-EREBP/ERF
LOC_Os01g12460	expressed protein	cytoplasm	8	Nuclear	1.436	0.19		Nuclear	98.28	0.93	2
LOC_Os01g12470	mitochondrial carrier protein, putative, expressed	plasma membrane	4.5	Plasma Membrane	2.095	0.1		Mitochondrion		0.79	0
LOC_Os01g12480	expressed protein	Nuclear	12	Nuclear	4.448	0.79		Nuclear	99.83	0.87	3
LOC_Os01g12530	smr domain containing protein, expressed	Nuclear	10	Nuclear	3.082	0.63		Nuclear	91.47	0.37	3
LOC_Os01g12540	GTPase of unknown function domain containing protein, putative, expressed	cytoplasm	10	Cytoplasmic	1.878	0.29		Nuclear	99.07	0.96	1
LOC_Os01g12560	3-methyl-2-oxobutanoate hydroxymethyltransferase, putative, expressed	mitochondria	6.5	Mitochondrial	2.58	0.04		Mitochondrion		0.9	0
LOC_Os01g12570	3-methyl-2-oxobutanoate hydroxymethyltransferase, putative, expressed	chloroplast	10	Mitochondrial	2.128	0.06		Mitochondrion		0.71	0
LOC_Os01g12580	late embryogenesis abundant protein, putative, expressed	chloroplast	6	Cytoplasmic	1.578	0.01		Cytoplasm	69	0.22	0
LOC_Os01g12640	expressed protein	chloroplast	7	Nuclear	2.387	0.29		Cytoplasm	92	0.58	1
LOC_Os01g12650	reticulon domain containing protein, putative, expressed	plasma membrane	9	Plasma Membrane	2.123	0.02		Cytoplasm	86	0.87	0
LOC_Os01g12660	AAA-type ATPase family protein, putative, expressed	vacuole	3	Cytoplasmic	1.625	0.76		Chloroplast	8	0.64	0
LOC_Os01g12670	expressed protein	Nuclear	13	Nuclear	4.186	0.98		Nuclear	91.06	0.2	3
LOC_Os01g12690	plant-specific domain TIGR01568 family protein, expressed	Nuclear	13	Nuclear	4.277	0.84		Nuclear	70.5	0.11	3	OFP
LOC_Os01g12710	oxidoreductase, short chain dehydrogenase/reductase family domain containing protein, expressed	chloroplast	9	Chloroplast	2.063	0.35		Chloroplast	8	0.41	0
LOC_Os01g12720	protein kinase domain containing protein, expressed	chloroplast	11	Nuclear	3.711	0.65		Chloroplast	9	0.05	1
LOC_Os01g12730	ras-related protein, putative, expressed	chloroplast	12	Cytoplasmic	1.522	0.15		Mitochondrion		0.64	0
LOC_Os01g12740	cytochrome P450, putative, expressed	chloroplast	7	Chloroplast	2.522	0.08		Chloroplast	9	0.17	0
LOC_Os01g12750	cytochrome P450, putative, expressed	chloroplast	13	Chloroplast	2.112	0.2		Chloroplast	9	0.34	0
LOC_Os01g12770	cytochrome P450, putative, expressed	plasma membrane	7	Chloroplast	1.018	0.36		Chloroplast	8	0.21	0
LOC_Os01g12800	peroxisomal membrane protein, putative, expressed	chloroplast	9	Plasma Membrane	1.315	0.07		Mitochondrion		0.82	0
LOC_Os01g12820	harpin-induced protein, putative, expressed	E.R.	4	Plasma Membrane	1.176	0.16		Nuclear	97.63	0.82	1
LOC_Os01g12830	erythronate-4-phosphate dehydrogenase domain containing protein, expressed	chloroplast	5	Cytoplasmic	2.772	0.07		Cytoplasm	69	0.22	0
LOC_Os01g12840	expressed protein	Nuclear	9	Nuclear	4.466	0.93		Nuclear	99.91	0.94	3
LOC_Os01g12860	MYB family transcription factor, putative, expressed	Nuclear	14	Nuclear	4.244	0.73		Nuclear	100	1	3	MYB
LOC_Os01g12870	eukaryotic translation initiation factor 3 subunit E-interacting protein, putative, expressed	cytoplasm	11	Cytoplasmic	1.362	0.26		Chloroplast	8	0.3	0
LOC_Os01g12880	VHS and GAT domain containing protein, expressed	Nuclear	12	Nuclear	4.454	0.7		Nuclear	71.79	0.78	3
LOC_Os01g12890	expressed protein	Nuclear	14	Nuclear	4.569	0.98		Nuclear	92.86	0.76	3
LOC_Os01g12900	ras-related protein, putative, expressed	chloroplast	8	Nuclear	1.652	0.24		Cytoplasm	92	0.53	1
LOC_Os01g12910	thioesterase family protein, putative, expressed	chloroplast	10	Chloroplast	2.267	0		Chloroplast	5	0.19	0
LOC_Os01g12950	ubiquitin-conjugating enzyme, putative, expressed	chloroplast	10	Extracellular	2.011	0.12		Chloroplast	8	0.24	0
LOC_Os01g13000	ethylene-responsive protein related, putative, expressed	chloroplast	10	Nuclear	3.735	0.43		Nuclear	86.72	0.08	2
LOC_Os01g13030	OsIAA3 - Auxin-responsive Aux/IAA gene family member, expressed	Nuclear	6	Nuclear	1.273	0.09		Nuclear	97.35	0.47	3	AUX/IAA
LOC_Os01g13060	CK1_CaseinKinase_1.1 - CK1 includes the casein kinase 1 kinases, expressed	cytoplasm	6	Cytoplasmic	1.283	0.38		Cytoplasm	46	0.25	0
LOC_Os01g13080	60S acidic ribosomal protein, putative, expressed	Nuclear	7	Nuclear	1.141	0.01		Cytoplasm	62	0.15	2
LOC_Os01g13090	nucleic acid binding protein, putative, expressed	extr	6	Nuclear	1.518	0.36		Chloroplast	6	0.14	1
LOC_Os01g13100	KH domain containing protein, putative, expressed	chloroplast	10.5	Nuclear	3.325	0.74		Chloroplast	9	0.48	1
LOC_Os01g13120	aquaporin protein, putative, expressed	cytoplasm	5	Plasma Membrane	2.921	0.04		Secreted pathways		0.69	0
LOC_Os01g13130	aquaporin protein, putative, expressed	cytoplasm	8	Plasma Membrane	3.312	0		Secreted pathways		0.95	0
LOC_Os01g13150	metallo-beta-lactamase family protein, putative, expressed	Nuclear	6	Cytoplasmic	1.933	0.22		Cytoplasm	95	0.73	1
LOC_Os01g13160	expressed protein	Nuclear	10	Nuclear	3.93	0.54		Nuclear	90.72	0.82	3
LOC_Os01g13170	ubiquitin-conjugating enzyme E2, putative, expressed	Nuclear	10	Nuclear	3.003	0.34		Nuclear	99.3	0.8	3
LOC_Os01g13190	histidinol dehydrogenase, chloroplast precursor, putative, expressed	chloroplast	14	Chloroplast	2.76	0.02		Chloroplast	9	0.77	0
LOC_Os01g13210	salt stress root protein RS1, putative, expressed	chloroplast	5	Cytoplasmic	2.425	0.02		Nuclear	98.55	0.85	1
LOC_Os01g13250	sarcoma antigen NY-SAR-91, putative, expressed	Nuclear	12	Nuclear	3.237	0.62		Nuclear	96.4	0.42	3
LOC_Os01g13260	cyclin-A1, putative, expressed	chloroplast	13	Nuclear	1.681	0.56		Nuclear	99.83	0.75	2
LOC_Os01g13280	ubiquitin conjugating enzyme protein, putative, expressed	Nuclear	6	Nuclear	1.226	0.22		Mitochondrion		0.57	2
LOC_Os01g13320	pectinesterase, putative, expressed	cytoplasm	5	Plasma Membrane	1.018	0.12		Chloroplast	9	0.55	0
LOC_Os01g13350	25.3 kDa vesicle transport protein, putative, expressed	Nuclear	6.5	Cytoplasmic	3.275	0.25		Cytoplasm	99	0.93	1
LOC_Os01g13360	phosphatidylinositol 3- and 4-kinase family protein, putative, expressed	Nuclear	7	Cytoplasmic	2.173	0.15		Cytoplasm	75	0.33	1
LOC_Os01g13370	seven in absentia protein family domain containing protein, expressed	cytoskeleton	10	Nuclear	1.941	0.13		Cytoplasm	88	0.41	1
LOC_Os01g13390	expressed protein	chloroplast	13	Nuclear	1.677	0.1		Chloroplast	9	0.7	1
LOC_Os01g13404	ATP binding protein, putative, expressed	cytoplasm	6	Cytoplasmic	2.514	0.39		Cytoplasm	92	0.88	0
LOC_Os01g13420	SOUL heme-binding protein, putative, expressed	extr	7	Extracellular	1.712	0.16		Secreted pathways		0.1	0
LOC_Os01g13430	importin-alpha re-exporter, putative, expressed	E.R._plasma membrane	4	Plasma Membrane	3.228	0.36		Cytoplasm	98	0.75	0
LOC_Os01g13460	helix-loop-helix DNA-binding domain containing protein, expressed	Nuclear	11	Nuclear	2.228	0.47		Nuclear	100	1	3	bHLH
LOC_Os01g13470	KH domain containing protein, putative, expressed	mitochondria	10.5	Nuclear	2.431	0.22		Nuclear	99.74	0.83	2
LOC_Os01g13480	glutaredoxin, putative, expressed	Nuclear	8	Nuclear	2.885	0.32		Nuclear	58.71	0.6	3
LOC_Os01g13490	expressed protein	extr	11	Nuclear	1.36	0.21		Cytoplasm	75	0.14	1
LOC_Os01g13520	auxin response factor 1, putative, expressed	Nuclear	14	Nuclear	3.585	0.29		Nuclear	94.84	0.67	3	ARF
LOC_Os01g13530	ABIL2, putative, expressed	Nuclear	13	Nuclear	4.495	0.71		Nuclear	99.31	0.85	3
LOC_Os01g13540	NIN, putative, expressed	Nuclear	14	Nuclear	2.725	0.46		Chloroplast	7	0.17	2	RWP-RK/Nin-like
LOC_Os01g13550	beta-amylase, putative, expressed	chloroplast	8	Nuclear	2.542	0.48		Chloroplast	7	0.03	1
LOC_Os01g13570	phosphoglycerate mutase, putative, expressed	chloroplast	14	Mitochondrial	3.094	0.24		Chloroplast	8	0.28	0
LOC_Os01g13610	isoflavone reductase homolog IRL, putative, expressed	cytoplasm	8	Cytoplasmic	1.98	0.08		Cytoplasm	98	0.72	0
LOC_Os01g13660	expressed protein	extr	8	Plasma Membrane	3.52	0		Secreted pathways		0.21	0
LOC_Os01g13690	ligA, putative, expressed	cytoplasm	6	Nuclear	3.158	0.65		Nuclear	99.85	0.81	2
LOC_Os01g13700	DNA-binding protein-related, putative, expressed	chloroplast	6	Mitochondrial	1.495	0		Chloroplast	8	0.36	0
LOC_Os01g13720	expressed protein	chloroplast	13	Nuclear	1.334	0.3		Mitochondrion		0.18	1
LOC_Os01g13730	WD domain, G-beta repeat domain containing protein, expressed	chloroplast	4	Nuclear	2.483	0.61		Nuclear	65.64	0.15	2
LOC_Os01g13740	myb-like DNA-binding domain containing protein, expressed	Nuclear	8	Nuclear	3.145	0.48		Nuclear	99.99	1	3	G2-like
LOC_Os01g13760	dnaJ domain containing protein, expressed	cytoskeleton	13	Cytoplasmic	2.43	0.19		Nuclear	95.87	0.45	1
LOC_Os01g13770	DUF250 domain containing protein, putative, expressed	plasma membrane	8	Plasma Membrane	4.871	0.05		Chloroplast	9	0.93	0
LOC_Os01g13800	receptor-like protein kinase 5 precursor, putative, expressed	plasma membrane	6	Chloroplast	1.01	0.08		Secreted pathways		0.33	0
LOC_Os01g13930	expressed protein	Nuclear	7	Nuclear	3.399	0.41		Cytoplasm	64	0.09	2
LOC_Os01g13940	expressed protein	Nuclear	5	Nuclear	1.798	0.35		Nuclear	94.74	0.63	3
LOC_Os01g13950	OsGrx_A1 - glutaredoxin subgroup III, expressed	chloroplast	10	Cytoplasmic	1.005	0.22		Nuclear	57.52	0.1	1
LOC_Os01g14010	ZOS1-05 - C2H2 zinc finger protein, expressed	Nuclear	11	Nuclear	3.173	0.62		Nuclear	99.27	0.65	3	C2H2
LOC_Os01g14020	expressed protein	chloroplast	9	Mitochondrial	2.398	0.19		Mitochondrion		0.61	0
LOC_Os01g14040	D-tyrosyl-tRNA, putative, expressed	chloroplast	9	Cytoplasmic	1.479	0		Secreted pathways		0.25	0
LOC_Os01g14050	C2 domain containing protein, putative, expressed	chloroplast	4	Cytoplasmic	1.837	0.41		Chloroplast	9	0.19	0
LOC_Os01g14070	60S ribosomal protein L18a-1, putative, expressed	plasma membrane	5	Plasma Membrane	1.505	0.01		Cytoplasm	48	0.13	0
LOC_Os01g14080	lipase class 3 family protein, putative, expressed	Nuclear	5	Cytoplasmic	1.457	0.09		Chloroplast	5	0.23	1
LOC_Os01g14090	kinesin motor domain containing protein, putative, expressed	Nuclear	7	Nuclear	4.472	0.81		Mitochondrion		0.34	2
LOC_Os01g14100	BT1 family protein, putative, expressed	plasma membrane	7	Plasma Membrane	4.864	0.47		Chloroplast	9	0.55	0
LOC_Os01g14110	expressed protein	chloroplast	10	Nuclear	2.865	0.39		Mitochondrion		0.29	1
LOC_Os01g14130	expressed protein	chloroplast	10	Nuclear	2.07	0.19		Nuclear	99.64	0.9	2
LOC_Os01g14140	X8 domain containing protein, expressed	chloroplast	13	Extracellular	4.383	0.05		Secreted pathways		0.99	0
LOC_Os01g14270	OsFBX4 - F-box domain containing protein, expressed	chloroplast	5	Nuclear	2.157	0.55		Chloroplast	5	0.11	1
LOC_Os01g14370	histone acetyltransferase HAC5, putative, expressed	Nuclear	13.5	Nuclear	4.283	0.9		Nuclear	99.95	0.92	3	TAZ
LOC_Os01g14410	early light-induced protein, chloroplast precursor, putative, expressed	chloroplast	13	Chloroplast	2.514	0.1		Chloroplast	9	0.76	0
LOC_Os01g14420	RWP-RK domain-containing protein, putative, expressed	chloroplast	6	Nuclear	3.142	0.64		Chloroplast	5	0.08	1	RWP-RK/Nin-like
LOC_Os01g14440	WRKY1, expressed	Nuclear	14	Nuclear	4.321	0.7		Nuclear	100	0.99	3	WRKY
LOC_Os01g14510	BRASSINOSTEROID INSENSITIVE 1 precursor, putative, expressed	chloroplast	11	Mitochondrial	2.109	0.13		Chloroplast	9	0.58	0
LOC_Os01g14530	AWPM-19-like membrane family protein, putative, expressed	chloroplast	5	Plasma Membrane	4.92	0.01		Secreted pathways		0.54	0
LOC_Os01g14550	pathogen-related protein, putative, expressed	cytoplasm	7	Cytoplasmic	3.479	0.01		Cytoplasm	80	0.66	0
LOC_Os01g14590	pathogen-related protein, putative, expressed	cytoplasm	6	Cytoplasmic	3.086	0.01		Cytoplasm	92	0.89	0
LOC_Os01g14610	PSF2 - Putative GINS complex subunit, expressed	cytoskeleton	11	Nuclear	2.331	0.33		Nuclear	99.8	0.96	2
LOC_Os01g14640	expressed protein	chloroplast	11	Plasma Membrane	1.201	0.02		Chloroplast	7	0.25	0
LOC_Os01g14670	Cupin domain containing protein, expressed	extr	6	Extracellular	1.017	0		Secreted pathways		1	0
LOC_Os01g14690	Lg106, putative, expressed	mitochondria	7	Nuclear	3.259	0.47		Nuclear	82.73	0.8	2
LOC_Os01g14790	expressed protein	chloroplast	9	Plasma Membrane	1.077	0.04		Mitochondrion		0.29	0
LOC_Os01g14810	5-nucleotidase domain-containing protein, putative, expressed	cytoplasm	10	Cytoplasmic	1.908	0.58		Chloroplast	5	0.06	0
LOC_Os01g14820	expressed protein	mitochondria	6	Cytoplasmic	1.302	0.23		Nuclear	47.65	0.09	1
LOC_Os01g14830	ribosomal protein L3, putative, expressed	chloroplast	8	Cytoplasmic	1.274	0.13		Mitochondrion		0.76	0
LOC_Os01g14840	ZOS1-06 - C2H2 zinc finger protein, expressed	chloroplast	8	Nuclear	3.784	0.86		Chloroplast	9	0.37	1
LOC_Os01g14850	MFS18 protein precursor, putative, expressed	chloroplast	10	Nuclear	1.089	0.01		Secreted pathways		0.87	1
LOC_Os01g14860	CGMC_GSK.1 - CGMC includes CDA, MAPK, GSK3, and CLKC kinases, expressed	cytoplasm	10	Cytoplasmic	2.436	0.09		Cytoplasm	91	0.35	0
LOC_Os01g14870	zinc finger matrin-type protein 5, putative, expressed	Nuclear	7	Nuclear	2.719	0.37		Nuclear	52.21	0.17	3	C3H
LOC_Os01g14920	zinc knuckle family protein, putative, expressed	Nuclear	12.5	Nuclear	4.278	0.75		Nuclear	99.98	0.98	3
LOC_Os01g14932	NAK-like ser/thr protein kinase, putative, expressed	plasma membrane	10	Plasma Membrane	2.34	0.75		Chloroplast	7	0.31	0
LOC_Os01g14950	importin subunit alpha, putative, expressed	chloroplast	6	Cytoplasmic	2.904	0.43		Nuclear	93.68	0.2	1
LOC_Os01g14980	RPA3 - Putative single-stranded DNA binding complex subunit 3, expressed	Nuclear	4	Cytoplasmic	1.293	0.01		Secreted pathways		0.85	1
LOC_Os01g15000	lipase, putative, expressed	chloroplast	7	Nuclear	1.171	0.24		Nuclear	98.69	0.56	2
LOC_Os01g15010	miro, putative, expressed	cytoplasm	7.5	Cytoplasmic	1.786	0		Cytoplasm	99	0.97	0
LOC_Os01g15020	lissencephaly type-1-like homology motif, putative, expressed	chloroplast	6	Nuclear	1.123	0.57		Nuclear	80.69	0.55	2
LOC_Os01g15029	expressed protein	cytoplasm_Nuclear	5.83333	Nuclear	1.035	0.04		Mitochondrion		0.18	1
LOC_Os01g15110	syntaxin, putative, expressed	cytoplasm	6	Cytoplasmic	1.133	0.23		Chloroplast	4	0.07	0
LOC_Os01g15120	hydrolase, alpha/beta fold family domain containing protein, expressed	cytoplasm	12	Cytoplasmic	2.265	0.01		Chloroplast	4	0.06	0
LOC_Os01g15130	hydrolase, alpha/beta fold family domain containing protein, expressed	cytoplasm	11	Cytoplasmic	2.135	0		Chloroplast	4	0.06	0
LOC_Os01g15260	dynein light chain type 1 domain containing protein, expressed	cytoplasm	7	Cytoplasmic	1.105	0.01		Cytoplasm	94	0.48	0
LOC_Os01g15270	expressed protein	mitochondria	9	Nuclear	2.414	0.54		Mitochondrion		0.18	1
LOC_Os01g15290	ribosomal L18p/L5e family protein, putative, expressed	mitochondria	9.5	Mitochondrial	3.386	0.1		Chloroplast	6	0.55	0
LOC_Os01g15300	zinc finger helicase family protein, putative, expressed	Nuclear	7	Nuclear	2.159	0.42		Nuclear	99.85	0.96	3	C3H
LOC_Os01g15310	LSM domain containing protein, expressed	extr	7	Nuclear	1.819	0.12		Cytoplasm	86	0.35	1
LOC_Os01g15320	RALFL9 - Rapid ALkalinization Factor RALF family protein precursor, expressed	chloroplast	10	Extracellular	2.261	0.07		Secreted pathways		0.96	0
LOC_Os01g15340	flowering promoting factor-like 1, putative, expressed	chloroplast	8.5	Mitochondrial	1.758	0.12		Chloroplast	7	0.23	0
LOC_Os01g15350	zinc finger C-x8-C-x5-C-x3-H type family protein, expressed	Nuclear	13	Nuclear	3.862	0.22		Cytoplasm	37	0.26	2	C3H
LOC_Os01g15390	expressed protein	chloroplast	9	Nuclear	1.569	0.32		Chloroplast	9	0.13	1
LOC_Os01g15399	expressed protein	chloroplast	12	Extracellular	1.287	0.19		Chloroplast	8	0.61	0
LOC_Os01g15448	expressed protein	chloroplast	6	Mitochondrial	1.605	0.14		Cytoplasm	79	0.33	0
LOC_Os01g15460	zinc finger C-x8-C-x5-C-x3-H type family protein, expressed	Nuclear	12	Nuclear	3.486	0.24		Nuclear	46.54	0.27	3	C3H
LOC_Os01g15470	protein kinase, putative, expressed	Nuclear	6	Nuclear	1.467	0.25		Chloroplast	9	0.29	2
LOC_Os01g15480	EMB3013, putative, expressed	Nuclear	6	Nuclear	2.681	0.75		Chloroplast	5	0.14	2
LOC_Os01g15490	phosphoadenosine phosphosulfate, putative, expressed	cytoplasm	6.5	Plasma Membrane	1.765	0.02		Chloroplast	5	0.12	0
LOC_Os01g15520	expressed protein	Nuclear	14	Nuclear	4.331	0.83		Nuclear	99.85	0.97	3
LOC_Os01g15530	tetratricopeptide-like helical, putative, expressed	chloroplast	12	Mitochondrial	1.961	0.05		Chloroplast	9	0.18	0
LOC_Os01g15580	disease resistance protein RGA2, putative, expressed	Nuclear	4	Nuclear	1.903	0.69		Cytoplasm	79	0.22	2
LOC_Os01g15600	PUR ALPHA-1, putative, expressed	cytoskeleton	8	Nuclear	1.064	0.08		Cytoplasm	89	0.65	1
LOC_Os01g15610	expressed protein	vacuole	5	Extracellular	2.819	0.14		Secreted pathways		0.99	0
LOC_Os01g15630	zinc finger, C3HC4 type domain containing protein, expressed	Nuclear	11	Nuclear	3.762	0.71		Nuclear	87.02	0.19	3
LOC_Os01g15640	no apical meristem protein, putative, expressed	cytoplasm	5	Nuclear	2.454	0.47		Nuclear	65.9	0.86	2	NAC
LOC_Os01g15660	NAD dependent epimerase/dehydratase family protein, putative, expressed	chloroplast	11	Plasma Membrane	2.072	0.38		Chloroplast	9	0.67	0
LOC_Os01g15680	transferase, putative, expressed	chloroplast	13	Chloroplast	2.337	0.32		Cytoplasm	54	0.16	0
LOC_Os01g15740	expressed protein	chloroplast	8	Mitochondrial	2.142	0.42		Chloroplast	6	0.14	0
LOC_Os01g15770	transmembrane protein 136, putative, expressed	chloroplast	5	Plasma Membrane	4.35	0.04		Chloroplast	3	0.13	0
LOC_Os01g15780	glycosyl transferase, group 1 domain containing protein, expressed	chloroplast	6	Mitochondrial	3.067	0.03		Chloroplast	9	0.5	0
LOC_Os01g15790	expressed protein	cytoplasm	4	Extracellular	2.374	0.14		Secreted pathways		0.12	0
LOC_Os01g15830	peroxidase precursor, putative, expressed	extr	6	Extracellular	3.062	0.04		Secreted pathways		0.99	0
LOC_Os01g15850	expressed protein	extr	4	Nuclear	1.382	0.41		Nuclear	53.01	0.1	2
LOC_Os01g15860	pre-mRNA-processing factor 6, putative, expressed	chloroplast	13	Cytoplasmic	2.269	0.68		Nuclear	96.47	0.34	1
LOC_Os01g15900	expressed protein	Nuclear	7	Nuclear	3.891	0.56		Nuclear	99.99	1	3	C2C2-Dof
LOC_Os01g15910	UTP--glucose-1-phosphate uridylyltransferase, putative, expressed	chloroplast	8	Cytoplasmic	1.062	0.46		Chloroplast	5	0.03	0
LOC_Os01g15970	expressed protein	chloroplast	7	Extracellular	2.167	0.42		Chloroplast	5	0.08	0
LOC_Os01g15979	gb protein, putative, expressed	Nuclear	6	Plasma Membrane	1.637	0.02		Nuclear	47.29	0.07	2
LOC_Os01g16000	CRAL/TRIO domain containing protein, expressed	Nuclear	9.5	Nuclear	2.452	0.23		Cytoplasm	71	0.69	2
LOC_Os01g16010	BCAS2 protein, putative, expressed	cytoplasm	8	Nuclear	2.059	0.37		Cytoplasm	52	0.52	1
LOC_Os01g16020	FAD binding domain containing protein, expressed	chloroplast	14	Chloroplast	2.395	0.23		Chloroplast	9	0.84	0
LOC_Os01g16030	ADP-ribosylation factor, putative, expressed	mitochondria	5	Plasma Membrane	1.208	0.15		Mitochondrion		0.08	0
LOC_Os01g16040	mitochondrial carrier protein, putative, expressed	plasma membrane	7.5	Mitochondrial	2.285	0.07		Mitochondrion		0.42	0
LOC_Os01g16060	expressed protein	chloroplast	8	Plasma Membrane	1.882	0.12		Chloroplast	7	0.42	0
LOC_Os01g16080	expressed protein	cytoplasm	6	Cytoplasmic	1.434	0.1		Cytoplasm	67	0.32	0
LOC_Os01g16090	RNA binding protein, putative, expressed	chloroplast	6	Nuclear	2.287	0.28		Nuclear	99.64	0.72	2
LOC_Os01g16100	translin, putative, expressed	chloroplast	10	Nuclear	1.273	0.36		Chloroplast	8	0.6	1
LOC_Os01g16110	la domain containing protein, putative, expressed	Nuclear	14	Nuclear	3.705	0.89		Nuclear	99.99	0.99	3
LOC_Os01g16140	expressed protein	cytoplasm	10	Chloroplast	1.408	0.02		Secreted pathways		0.97	0
LOC_Os01g16146	phenazine biosynthesis protein, putative, expressed	cytoplasm	7	Chloroplast	2.27	0		Nuclear	73.14	0.48	1
LOC_Os01g16152	peroxiredoxin, putative, expressed	chloroplast	12.5	Mitochondrial	1.342	0.02		Mitochondrion		0.78	0
LOC_Os01g16170	PQ loop repeat domain containing protein, expressed	chloroplast	8	Plasma Membrane	3.281	0.14		Cytoplasm	54	0.21	0
LOC_Os01g16180	MT-A70 domain containing protein, expressed	Nuclear	11	Nuclear	3.716	0.63		Nuclear	100	0.99	3
LOC_Os01g16190	26S proteasome non-ATPase regulatory subunit 14, putative, expressed	Nuclear	5	Cytoplasmic	2.126	0.09		Cytoplasm	97	0.73	1
LOC_Os01g16210	uncharacterized Cys-rich domain containing protein, putative, expressed	chloroplast	10	Extracellular	2.786	0.04		Secreted pathways		0.54	0
LOC_Os01g16220	Sad1 / UNC-like C-terminal domain containing protein, putative, expressed	chloroplast	8	Chloroplast	2.717	0.56		Chloroplast	9	0.83	0
LOC_Os01g16240	OsCam1-3 - Calmodulin, expressed	cytoplasm	4	Cytoplasmic	3.154	0.03		Cytoplasm	88	0.7	0
LOC_Os01g16250	expressed protein	cytoplasm_Nuclear	5.5	Nuclear	1.45	0.38		Mitochondrion		0.5	1
LOC_Os01g16260	major facilitator superfamily antiporter, putative, expressed	plasma membrane	9	Plasma Membrane	4.987	0.16		Nuclear	46.01	0.04	1
LOC_Os01g16290	DNA gyrase subunit B, chloroplast/mitochondrial precursor, putative, expressed	mitochondria	8	Mitochondrial	2.847	0.25		Chloroplast	9	0.73	0
LOC_Os01g16310	glycosyl hydrolase, family 31, putative, expressed	chloroplast	8	Chloroplast	1.395	0.4		Chloroplast	9	0.68	0
LOC_Os01g16330	OsRhmbd2 - Putative Rhomboid homologue, expressed	chloroplast	13	Plasma Membrane	4.398	0.22		Chloroplast	9	0.39	0
LOC_Os01g16340	expressed protein	chloroplast	13	Chloroplast	1.875	0.58		Chloroplast	9	0.59	0
LOC_Os01g16350	hydroxymethylglutaryl-CoA lyase, putative, expressed	chloroplast	11.5	Chloroplast	2.986	0.03		Mitochondrion		0.81	0
LOC_Os01g16354	rab GDP dissociation inhibitor alpha, putative, expressed	cytoplasm	6	Chloroplast	1.614	0.2		Cytoplasm	93	0.66	0
LOC_Os01g16414	actin, putative, expressed	cytoplasm_Nuclear	6	Nuclear	2.038	0.39		Cytoplasm	83	0.39	1
LOC_Os01g16430	cysteine proteinase inhibitor precursor protein, putative, expressed	chloroplast	7	Extracellular	1.083	0.06		Secreted pathways		0.07	0
LOC_Os01g16450	peroxidase precursor, putative, expressed	chloroplast	4	Extracellular	3.22	0.06		Secreted pathways		0.99	0
LOC_Os01g16510	expressed protein	chloroplast	5	Chloroplast	2.177	0.03		Cytoplasm	95	0.73	0
LOC_Os01g16520	glutamyl-tRNA synthetase, cytoplasmic, putative, expressed	cytoplasm	8	Cytoplasmic	2.241	0.25		Cytoplasm	97	0.68	0
LOC_Os01g16530	OsClp1 - Putative Clp protease homologue, expressed	chloroplast	8	Chloroplast	2.661	0.1		Mitochondrion		0.59	0
LOC_Os01g16540	NEDD8-activating enzyme E1 catalytic subunit, putative, expressed	chloroplast	4	Cytoplasmic	3.266	0		Nuclear	94.75	0.54	1
LOC_Os01g16550	expressed protein	Nuclear	11.5	Nuclear	2.917	0.35		Mitochondrion		0.15	2
LOC_Os01g16600	expressed protein	chloroplast	9.5	Mitochondrial	2.284	0.11		Chloroplast	5	0.39	0
LOC_Os01g16620	expressed protein	chloroplast	9	Nuclear	1.853	0.11		Chloroplast	9	0.84	1
LOC_Os01g16640	split hand/foot malformation type 1, putative, expressed	mitochondria	13	Nuclear	2.137	0.07		Secreted pathways		0.45	1
LOC_Os01g16650	ubiquitin-conjugating enzyme, putative, expressed	chloroplast	7	Nuclear	1.226	0.06		Nuclear	50.79	0.07	2
LOC_Os01g16670	BSD domain-containing protein, putative, expressed	Nuclear	4	Nuclear	1.6	0.39		Nuclear	99.73	0.96	3	BSD
LOC_Os01g16714	flavin monooxygenase, putative, expressed	cytoplasm	9	Cytoplasmic	1.786	0		Nuclear	70.24	0.54	1
LOC_Os01g16810	MYB family transcription factor, putative, expressed	Nuclear	14	Nuclear	3.64	0.45		Nuclear	99.97	0.99	3	MYB
LOC_Os01g16870	argonaute, putative, expressed	Nuclear	11	Nuclear	2.953	0.72		Nuclear	99.98	0.96	3
LOC_Os01g16890	ribosomal protein L7Ae, putative, expressed	cytoplasm	5	Nuclear	1.513	0.08		Chloroplast	4	0.05	1
LOC_Os01g16900	dehydrogenase, putative, expressed	cytoplasm	7	Mitochondrial	1.672	0.03		Mitochondrion		0.9	0
LOC_Os01g16910	outer mitochondrial membrane porin, putative, expressed	chloroplast	8	Chloroplast	0.905	0.01		Cytoplasm	87	0.47	0
LOC_Os01g16920	embryonic protein DC-8, putative, expressed	mitochondria	8	Nuclear	2.295	0.44		Cytoplasm	42	0.14	1
LOC_Os01g16930	presenilin, putative, expressed	vacuole	12	Plasma Membrane	4.262	0.02		Secreted pathways		0.92	0
LOC_Os01g16940	MazG nucleotide pyrophosphohydrolase domain containing protein, expressed	chloroplast	14	Chloroplast	2.473	0.41		Chloroplast	9	0.87	0
LOC_Os01g16950	zinc finger, C3HC4 type domain containing protein, expressed	Nuclear	13	Nuclear	1.184	0.33		Cytoplasm	93	0.82	2
LOC_Os01g16960	pyruvate kinase, putative, expressed	cytoplasm	9	Cytoplasmic	2.343	0.05		Mitochondrion		0.53	0
LOC_Os01g16970	glucosidase II beta subunit-like domain containing protein, expressed	vacuole	6	Nuclear	3.899	0.54		Nuclear	51.19	0.01	2
LOC_Os01g16980	expressed protein	chloroplast	10	Nuclear	1.068	0.06		Secreted pathways		0.34	1
LOC_Os01g17000	expressed protein	Nuclear	8.5	Nuclear	1.61	0.25		Nuclear	99.92	0.95	3	C2C2-Dof
LOC_Os01g17010	phospholipid-transporting ATPase, putative, expressed	plasma membrane	10	Plasma Membrane	4.63	0.26		Cytoplasm	98	0.67	0
LOC_Os01g17020	glycosyl hydrolases family 17 protein, putative, expressed	vacuole	6	Plasma Membrane	4.604	0.02		Chloroplast	4	0.17	0
LOC_Os01g17040	heat shock protein DnaJ, putative, expressed	plasma membrane	3.5	Nuclear	1.878	0.36		Nuclear	74.29	0.15	2
LOC_Os01g17050	VQ domain containing protein, putative, expressed	Nuclear	13	Nuclear	3.132	0.58		Nuclear	95.32	0.35	3
LOC_Os01g17060	expressed protein	Nuclear	12	Nuclear	3.074	0.55		Chloroplast	6	0.13	2
LOC_Os01g17070	OsDegp1 - Putative Deg protease homologue, expressed	cytoplasm	7	Plasma Membrane	1.105	0.46		Nuclear	60.67	0.5	1
LOC_Os01g17150	plastid-specific 50S ribosomal protein 5, chloroplast precursor, putative, expressed	chloroplast	13	Nuclear	2.202	0.88		Chloroplast	9	0.1	1
LOC_Os01g17160	OsSubt1 - Putative Subtilisin homologue, expressed	plasma membrane	7	Plasma Membrane	2.924	0.02		Cytoplasm	55	0.22	0
LOC_Os01g17170	magnesium-protoporphyrin IX monomethyl ester cyclase,chloroplast precursor, putative, expressed	chloroplast	12.5	Cytoplasmic	1.233	0.5		Chloroplast	9	0.89	0
LOC_Os01g17180	proteasome subunit, putative, expressed	cytoplasm	6	Nuclear	2.422	0.58		Nuclear	64.95	0.85	2
LOC_Os01g17190	OsCam3 - Calmodulin, expressed	cytoplasm	4	Cytoplasmic	3.107	0.03		Cytoplasm	88	0.7	0
LOC_Os01g17214	major facilitator superfamily antiporter, putative, expressed	vacuole	6	Plasma Membrane	4.982	0.18		Cytoplasm	93	0.82	0
LOC_Os01g17240	transporter, major facilitator family, putative, expressed	chloroplast	11	Plasma Membrane	4.788	0.13		Secreted pathways		0.02	0
LOC_Os01g17250	BRASSINOSTEROID INSENSITIVE 1-associated receptor kinase 1 precursor, putative, expressed	extr	11	Extracellular	3.389	0.07		Secreted pathways		0.99	0
LOC_Os01g17260	transcription factor, putative, expressed	Nuclear	13.5	Nuclear	4.249	0.58		Nuclear	100	1	3	bZIP
LOC_Os01g17279	exonuclease, putative, expressed	cytoplasm	7	Extracellular	2.074	0.35		Nuclear	99.49	0.94	1
LOC_Os01g17320	PPR repeat domain containing protein, putative, expressed	chloroplast	12	Cytoplasmic	2.491	0.36		Nuclear	77.94	0.19	1
LOC_Os01g17330	eukaryotic translation initiation factor 6, putative, expressed	cytoplasm	5	Plasma Membrane	1.321	0		Cytoplasm	78	0.26	0
LOC_Os01g17390	OsFBX5 - F-box domain containing protein, expressed	extr	10	Extracellular	0.959	0.4		Chloroplast	9	0.05	0
LOC_Os01g17396	expressed protein	Nuclear	14	Nuclear	2.699	0.64		Nuclear	99.58	0.84	3
LOC_Os01g17402	cyclin, putative, expressed	chloroplast	8	Plasma Membrane	1.202	0.56		Nuclear	88.99	0.33	1
LOC_Os01g17430	coatomer subunit beta-1, putative, expressed	E.R.	4	Golgi	3.423	0.22		Cytoplasm	95	0.66	0
LOC_Os01g17470	plastocyanin-like domain containing protein, putative, expressed	chloroplast	5	Extracellular	3.138	0.09		Nuclear	52.86	0.04	1
LOC_Os01g17990	expressed protein	cytoskeleton	10	Cytoplasmic	2.843	0.44		Nuclear	93.28	0.69	1
LOC_Os01g18050	tubulin/FtsZ domain containing protein, putative, expressed	Nuclear	7	Cytoplasmic	3.361	0.18		Cytoplasm	99	0.93	1
LOC_Os01g18060	sugar transporter superfamily, putative, expressed	chloroplast	4	Extracellular	1.086	0.29		Chloroplast	7	0.27	0
LOC_Os01g18070	bacterial transferase hexapeptide domain containing protein, expressed	cytoplasm	6	Cytoplasmic	1.367	0.04		Mitochondrion		0.75	0
LOC_Os01g18090	expressed protein	Nuclear	7	Nuclear	2.716	0.21		Chloroplast	4	0.08	2
LOC_Os01g18100	OsRhmbd3 - Putative Rhomboid homologue, expressed	chloroplast	8	Plasma Membrane	4.432	0.29		Nuclear	56.75	0.11	1
LOC_Os01g18120	cinnamoyl CoA reductase, putative, expressed	chloroplast	7	Mitochondrial	2.343	0.1		Chloroplast	3	0.13	0
LOC_Os01g18170	Cupin domain containing protein, expressed	extr	6	Extracellular	1.546	0.02		Secreted pathways		1	0
LOC_Os01g18210	peptidyl-prolyl cis-trans isomerase, putative, expressed	chloroplast	14	Extracellular	1.174	0.01		Mitochondrion		0.72	0
LOC_Os01g18220	expressed protein	Nuclear	12	Nuclear	3.754	0.52		Nuclear	99.98	0.88	3
LOC_Os01g18240	MYB family transcription factor, putative, expressed	Nuclear	12	Nuclear	4.625	0.6		Nuclear	99.99	0.92	3	MYB
LOC_Os01g18280	SNF7 domain containing protein, putative, expressed	chloroplast	11	Nuclear	2.053	0.68		Chloroplast	9	0.14	1
LOC_Os01g18320	protoporphyrinogen oxidase, chloroplast precursor, putative, expressed	chloroplast	14	Chloroplast	3.118	0.12		Chloroplast	9	0.54	0
LOC_Os01g18360	OsIAA4 - Auxin-responsive Aux/IAA gene family member, expressed	Nuclear	9	Nuclear	1.962	0.49		Nuclear	99.92	0.9	3	AUX/IAA
LOC_Os01g18400	CHIT10 - Chitinase family protein precursor, expressed	extr	8	Extracellular	2.248	0.09		Secreted pathways		0.99	0
LOC_Os01g18490	expressed protein	Nuclear	6	Nuclear	2.697	0.65		Nuclear	46.4	0.1	3
LOC_Os01g18630	aspartic proteinase oryzasin-1 precursor, putative, expressed	chloroplast	6	Vacuole	1.295	0.12		Mitochondrion		0.45	0
LOC_Os01g18640	aminotransferase, putative, expressed	cytoplasm	7	Chloroplast	1.969	0.04		Chloroplast	5	0.19	0
LOC_Os01g18660	aminotransferase, putative, expressed	cytoplasm	6	Chloroplast	2.073	0.07		Cytoplasm	70	0.27	0
LOC_Os01g18670	MDR-like ABC transporter, putative, expressed	plasma membrane	6	Plasma Membrane	3.231	0.15		Mitochondrion		0.27	0
LOC_Os01g18744	transferase family protein, putative, expressed	chloroplast	5	Chloroplast	2.115	0.03		Chloroplast	4	0.1	0
LOC_Os01g18800	CAMK_KIN1/SNF1/Nim1_like.9 - CAMK includes calcium/calmodulin depedent protein kinases, expressed	cytoplasm	3	Cytoplasmic	3.111	0.11		Cytoplasm	99	0.85	0
LOC_Os01g18810	expressed protein	Nuclear	8	Nuclear	1.976	0.18		Nuclear	88.31	0.17	3
LOC_Os01g18850	OsSPL1 - SBP-box gene family member, expressed	Nuclear	7	Nuclear	2.773	0.93		Nuclear	100	0.98	3	SBP
LOC_Os01g18860	S-adenosylmethionine synthetase, putative, expressed	cytoskeleton	13	Cytoplasmic	4.668	0		Cytoplasm	56	0.59	0
LOC_Os01g18880	ubiquitin carboxyl-terminal hydrolase, family 1, putative, expressed	chloroplast	10	Mitochondrial	2.201	0.62		Chloroplast	7	0.11	0
LOC_Os01g19020	peroxidase precursor, putative, expressed	chloroplast	12	Extracellular	2.124	0.07		Secreted pathways		0.92	0
LOC_Os01g19130	protein phosphatase 2C, putative, expressed	cytoplasm	5	Nuclear	1.44	0.18		Cytoplasm	97	0.56	1	DBP
LOC_Os01g19150	CGMC_GSK.3 - CGMC includes CDA, MAPK, GSK3, and CLKC kinases, expressed	cytoplasm	8	Nuclear	1.132	0.08		Cytoplasm	34	0.06	1
LOC_Os01g19160	protein kinase domain containing protein, expressed	cytoskeleton	12	Plasma Membrane	1.764	0.12		Cytoplasm	95	0.65	0
LOC_Os01g19170	polygalacturonase, putative, expressed	chloroplast	8	Extracellular	3.131	0.03		Secreted pathways		0.92	0
LOC_Os01g19220	beta-D-xylosidase, putative, expressed	chloroplast	9	Chloroplast	1.536	0.01		Chloroplast	8	0.53	0
LOC_Os01g19260	ATPase, putative, expressed	chloroplast	8.5	Chloroplast	1.101	0.64		Mitochondrion		0.69	0
LOC_Os01g19290	integral membrane protein DUF6 containing protein, expressed	plasma membrane	6	Plasma Membrane	4.928	0.01		Cytoplasm	54	0.25	0
LOC_Os01g19330	MYB family transcription factor, putative, expressed	Nuclear	12	Nuclear	2.705	0.25		Nuclear	99.36	0.92	3	MYB
LOC_Os01g19400	expressed protein	mitochondria	8	Mitochondrial	2.509	0.1		Chloroplast	7	0.35	0
LOC_Os01g19410	expressed protein	Nuclear	5	Nuclear	2.239	0.56		Nuclear	99.93	0.97	3
LOC_Os01g19450	ATP-citrate synthase subunit 1, putative, expressed	chloroplast	6	Cytoplasmic	1.361	0.11		Cytoplasm	79	0.55	0
LOC_Os01g19470	nodal modulator 1 precursor, putative, expressed	plasma membrane	12.5	Plasma Membrane	1.233	0.18		Secreted pathways		0.12	0
LOC_Os01g19480	kelch motif family protein, putative, expressed	chloroplast	5	Nuclear	1.969	0.4		Mitochondrion		0.06	1
LOC_Os01g19490	pentatricopeptide, putative, expressed	chloroplast	10	Mitochondrial	2.107	0.35		Chloroplast	8	0.51	0
LOC_Os01g19548	pentatricopeptide, putative, expressed	chloroplast	11	Cytoplasmic	1.433	0.46		Chloroplast	9	0.29	0
LOC_Os01g19694	Homeobox domain containing protein, expressed	Nuclear	13	Nuclear	3.066	0.64		Nuclear	99.95	0.9	3	HB/TALE
LOC_Os01g19740	calvin cycle protein CP12, putative, expressed	chloroplast	14	Chloroplast	2.867	0.05		Chloroplast	6	0.08	0
LOC_Os01g19750	glycosyl hydrolase, putative, expressed	chloroplast	12	Extracellular	3.03	0.07		Secreted pathways		0.87	0
LOC_Os01g19760	expressed protein	cytoplasm	4	Nuclear	2.197	0.61		Nuclear	82.22	0.33	2
LOC_Os01g19770	mitochondrial import inner membrane translocase subunit Tim17, putative, expressed	mitochondria	7	Mitochondrial	2.068	0.3		Chloroplast	8	0.64	0
LOC_Os01g19800	zinc finger, C3HC4 type, putative, expressed	chloroplast	5	Nuclear	1.731	0.27		Cytoplasm	94	0.85	1
LOC_Os01g19820	universal stress protein domain containing protein, putative, expressed	cytoplasm	8	Extracellular	1.661	0.01		Cytoplasm	52	0.52	0
LOC_Os01g19840	60S ribosomal protein L29-2, putative, expressed	Nuclear	12.5	Nuclear	2.754	0.47		Chloroplast	4	0.04	2
LOC_Os01g19850	amino acid permease family protein, putative, expressed	plasma membrane	7	Plasma Membrane	4.852	0.1		Cytoplasm	94	0.55	0
LOC_Os01g19870	hydrolase, acting on carbon-nitrogen, putative, expressed	chloroplast	10.5	Nuclear	2.278	0.93		Chloroplast	9	0.79	1
LOC_Os01g19880	expressed protein	chloroplast	13	Cytoplasmic	1.272	0.21		Chloroplast	5	0.07	0
LOC_Os01g19940	expressed protein	mitochondria	6	Nuclear	2.047	0.33		Cytoplasm	79	0.33	1
LOC_Os01g19970	MYB family transcription factor, putative, expressed	Nuclear	12	Nuclear	3.277	0.29		Nuclear	99.12	0.54	3	MYB
LOC_Os01g20110	expressed protein	chloroplast	11	Nuclear	3.186	0.68		Chloroplast	9	0.76	1
LOC_Os01g20120	expressed protein	Nuclear	6.5	Nuclear	2.681	0.38		Nuclear	57.83	0.19	3
LOC_Os01g20780	anther-specific protein SF18 precursor, putative, expressed	extr	11	Nuclear	1.623	0.09		Secreted pathways		0.98	1
LOC_Os01g20820	expressed protein	cytoplasm	6	Nuclear	1.949	0.06		Secreted pathways		0.91	1
LOC_Os01g20830	heavy metal-associated domain containing protein, expressed	cytoplasm	6	Nuclear	3.045	0.15		Nuclear	99.09	0.87	2
LOC_Os01g20840	lipase class 3 family protein, putative, expressed	vacuole	6	Chloroplast	1.828	0.35		Chloroplast	7	0.22	0
LOC_Os01g20860	phospholipase D. Active site motif family protein, expressed	Nuclear	7	Cytoplasmic	2.487	0.22		Nuclear	50.09	0.63	2
LOC_Os01g20890	expressed protein	cytoplasm	7	Nuclear	1.242	0.03		Chloroplast	5	0.22	1
LOC_Os01g20900	OsWAK4 - OsWAK receptor-like cytoplasmic kinase OsWAK-RLCK, expressed	cytoplasm	6	Nuclear	1.486	0.18		Cytoplasm	87	0.39	1
LOC_Os01g20910	zinc finger, C3HC4 type domain containing protein, expressed	chloroplast	4	Nuclear	1.457	0.2		Nuclear	65.54	0.22	2
LOC_Os01g20930	RING-H2 finger protein, putative, expressed	chloroplast	5	Plasma Membrane	1.239	0.15		Cytoplasm	95	0.85	0
LOC_Os01g20940	PHS1, putative, expressed	Nuclear	10	Nuclear	2.981	0.69		Nuclear	98.38	0.95	3
LOC_Os01g20980	pectinesterase, putative, expressed	chloroplast	7	Extracellular	2.655	0.03		Secreted pathways		0.99	0
LOC_Os01g21034	pectinesterase, putative, expressed	Nuclear	7	Extracellular	1.268	0.07		Secreted pathways		0.1	1
LOC_Os01g21070	endoglucanase, putative, expressed	chloroplast	9	Extracellular	1.501	0.04		Secreted pathways		0.9	0
LOC_Os01g21120	AP2 domain containing protein, expressed	Nuclear	9	Nuclear	2.141	0.2		Nuclear	83.07	0.09	3	AP2-EREBP/ERF
LOC_Os01g21144	expressed protein	cytoplasm	6	Nuclear	3.645	0.53		Nuclear	99.8	0.92	2
LOC_Os01g21160	2-oxo acid dehydrogenases acyltransferase domain containing protein, expressed	chloroplast	7	Mitochondrial	2.055	0.16		Mitochondrion		0.98	0
LOC_Os01g21180	translation machinery-associated protein 20, putative, expressed	cytoplasm	10	Cytoplasmic	2.09	0.02		Cytoplasm	93	0.73	0
LOC_Os01g21250	late embryogenesis abundant protein, putative, expressed	chloroplast	11	Nuclear	1.265	0.15		Mitochondrion		0.31	1
LOC_Os01g21310	expressed protein	cytoplasm	10	Cytoplasmic	2.196	0.11		Cytoplasm	78	0.55	0
LOC_Os01g21320	NAD dependent epimerase/dehydratase family domain containing protein, expressed	chloroplast	4	Mitochondrial	2.13	0.23		Chloroplast	7	0.27	0
LOC_Os01g21410	expressed protein	Nuclear	7	Nuclear	4.097	0.65		Chloroplast	5	0.22	2
LOC_Os01g21420	pre-mRNA-splicing factor SF2, putative, expressed	mitochondria	5	Extracellular	1.346	0.25		Cytoplasm	97	0.88	0
LOC_Os01g21440	expressed protein	Nuclear	8	Nuclear	2.597	0.77		Mitochondrion		0.29	2
LOC_Os01g21450	expressed protein	Nuclear	14	Nuclear	4.861	0.96		Nuclear	99.85	0.98	3
LOC_Os01g21560	esterase/lipase/thioesterase family protein, putative, expressed	cytoplasm	9	Cytoplasmic	1.729	0.11		Nuclear	55.86	0.34	1
LOC_Os01g21590	homeodomain, putative, expressed	chloroplast	10	Nuclear	3.745	0.55		Nuclear	67.13	0.19	2	Trihelix
LOC_Os01g21610	uncharacterized aarF domain-containing protein kinase 4, putative, expressed	plasma membrane	7	Plasma Membrane	3.023	0.06		Cytoplasm	85	0.58	0
LOC_Os01g21650	plant protein of unknown function domain containing protein, expressed	peroxisome	5	Nuclear	1.381	0.47		Cytoplasm	37	0.08	1
LOC_Os01g21750	expressed protein	mitochondria	9	Nuclear	2.387	0.23		Chloroplast	8	0.11	1
LOC_Os01g21820	preprotein translocase subunit secA, chloroplast precursor, putative, expressed	chloroplast	14	Chloroplast	3.198	0.55		Chloroplast	7	0.03	0
LOC_Os01g21850	protein transport protein-related, putative, expressed	Nuclear	8	Nuclear	1.981	0.4		Nuclear	91.79	0.15	3
LOC_Os01g21860	AGAP010768-PA, putative, expressed	Nuclear	13	Nuclear	2.982	0.55		Nuclear	96.13	0.97	3
LOC_Os01g21940	WD domain, G-beta repeat domain containing protein, expressed	Nuclear	12	Nuclear	3.339	0.71		Cytoplasm	66	0.21	2
LOC_Os01g21960	serine/threonine-protein kinase, putative, expressed	chloroplast	9	Chloroplast	1.574	0.23		Chloroplast	9	0.53	0
LOC_Os01g21970	protein kinase, putative, expressed	cytoplasm	5	Nuclear	1.809	0.22		Chloroplast	6	0.12	1
LOC_Os01g21980	expressed protein	mitochondria	6	Nuclear	1.15	0.06		Cytoplasm	82	0.48	1
LOC_Os01g21990	CRS2-associated factor 2, chloroplast precursor, putative, expressed	chloroplast	10	Nuclear	2.722	0.6		Chloroplast	5	0.11	1
LOC_Os01g22010	S-adenosylmethionine synthetase, putative, expressed	cytoplasm	8	Cytoplasmic	4.47	0.02		Nuclear	87.6	0.74	1
LOC_Os01g22230	peroxidase precursor, putative, expressed	chloroplast	10	Extracellular	2.103	0.05		Secreted pathways		0.33	0
LOC_Os01g22249	peroxidase precursor, putative, expressed	extr	10	Extracellular	2.093	0.01		Secreted pathways		1	0
LOC_Os01g22336	peroxidase precursor, putative, expressed	chloroplast	11	Extracellular	2.765	0.05		Secreted pathways		1	0
LOC_Os01g22352	peroxidase precursor, putative, expressed	chloroplast	8	Extracellular	2.494	0.02		Secreted pathways		1	0
LOC_Os01g22370	peroxidase precursor, putative, expressed	chloroplast	8	Chloroplast	1.915	0.02		Secreted pathways		0.94	0
LOC_Os01g22380	expressed protein	chloroplast	5	Extracellular	1.406	0.01		Secreted pathways		0.23	0
LOC_Os01g22390	WD domain containing protein, putative, expressed	Nuclear	7	Plasma Membrane	3.56	0.51		Nuclear	69.5	0.17	2
LOC_Os01g22490	40S ribosomal protein S27a, putative, expressed	Nuclear	5	Nuclear	3.172	0.51		Cytoplasm	96	0.68	2
LOC_Os01g22500	craniofacial development protein 1, putative, expressed	Nuclear	11	Nuclear	4.034	0.75		Nuclear	95.65	0.81	3
LOC_Os01g22510	cyclase/dehydrase family protein, expressed	chloroplast	7	Chloroplast	2.221	0.43		Chloroplast	9	0.66	0
LOC_Os01g22520	dihydrolipoyl dehydrogenase 1, mitochondrial precursor, putative, expressed	chloroplast	6	Mitochondrial	2.817	0.13		Mitochondrion		0.99	0
LOC_Os01g22550	galactosyltransferase family protein, putative, expressed	chloroplast	10	Plasma Membrane	1.079	0.17		Chloroplast	7	0.25	0
LOC_Os01g22600	mitochondrial carrier protein, putative, expressed	cytoplasm	9	Plasma Membrane	2.469	0.01		Mitochondrion		0.24	0
LOC_Os01g22630	ECT protein, putative, expressed	Nuclear	14	Nuclear	2.821	0.41		Nuclear	89.87	0.25	3
LOC_Os01g22640	GDSL-like lipase/acylhydrolase, putative, expressed	chloroplast	5	Extracellular	1.306	0.05		Chloroplast	9	0.48	0
LOC_Os01g22660	GDSL-like lipase/acylhydrolase, putative, expressed	mitochondria	7.5	Extracellular	1.957	0.27		Chloroplast	5	0.18	0
LOC_Os01g22780	GDSL-like lipase/acylhydrolase, putative, expressed	extr	6	Plasma Membrane	1.517	0.48		Chloroplast	7	0.05	0
LOC_Os01g22870	expressed protein	vacuole	11	Plasma Membrane	4.824	0.01		Cytoplasm	61	0.16	0
LOC_Os01g22900	neutral/alkaline invertase, putative, expressed	chloroplast	12	Plasma Membrane	1.662	0.6		Chloroplast	9	0.45	0
LOC_Os01g22930	expressed protein	cytoplasm_Nuclear	5.5	Cytoplasmic	1.459	0.08		Cytoplasm	53	0.11	0
LOC_Os01g22990	acidic leucine-rich nuclear phosphoprotein 32-related protein 1, putative, expressed	Nuclear	11	Nuclear	3.089	0.4		Nuclear	99.94	0.96	3
LOC_Os01g23070	expressed protein	plasma membrane	6	Plasma Membrane	4.438	0.15		Chloroplast	7	0.33	0
LOC_Os01g23360	expressed protein	Nuclear	5.5	Nuclear	1.682	0.86		Chloroplast	9	0.43	2
LOC_Os01g23380	stripe rust resistance protein Yr10, putative, expressed	cytoplasm	6	Cytoplasmic	1.853	0.29		Cytoplasm	92	0.54	0
LOC_Os01g23580	inorganic H+ pyrophosphatase, putative, expressed	chloroplast	11	Plasma Membrane	4.385	0.02		Secreted pathways		0.7	0
LOC_Os01g23590	suppressor of Mek, putative, expressed	Nuclear	7	Nuclear	2.763	0.85		Nuclear	98.19	0.97	3
LOC_Os01g23600	expressed protein	Nuclear	8	Nuclear	2.456	0.41		Mitochondrion		0.18	2
LOC_Os01g23610	dihydrolipoyl dehydrogenase, putative, expressed	chloroplast	9	Mitochondrial	2.382	0.01		Mitochondrion		0.81	0
LOC_Os01g23620	miro, putative, expressed	cytoplasm	8.5	Cytoplasmic	1.832	0		Cytoplasm	99	0.97	0
LOC_Os01g23630	transcription initiation factor IID, 18kD subunit family protein, expressed	chloroplast	7	Nuclear	3.545	0.37		Nuclear	86.19	0.19	2
LOC_Os01g23640	mov34/MPN/PAD-1 family protein, expressed	Nuclear	10	Nuclear	2.771	0.72		Nuclear	49.59	0.13	3
LOC_Os01g23680	rossmann fold nucleotide-binding protein involved in DNA uptake, putative, expressed	chloroplast	12	Nuclear	1.522	0.28		Chloroplast	9	0.44	1
LOC_Os01g23740	OsPDIL2-2 protein disulfide isomerase PDIL2-2, expressed	chloroplast	4	ER	3.747	0.1		Cytoplasm	49	0.03	0
LOC_Os01g23870	expressed protein	cytoplasm	7	Plasma Membrane	3.771	0.01		Cytoplasm	43	0.11	0
LOC_Os01g23910	expressed protein	cytoplasm	5	Mitochondrial	1.952	0.24		Cytoplasm	43	0.16	0
LOC_Os01g24010	pleiotropic drug resistance protein, putative, expressed	plasma membrane	7	Plasma Membrane	4.575	0.41		Nuclear	95.35	0.18	1
LOC_Os01g24020	expressed protein	chloroplast	14	Mitochondrial	1.809	0.1		Chloroplast	7	0.23	0
LOC_Os01g24030	AMP-binding enzyme, putative, expressed	chloroplast	6	Chloroplast	2.066	0.18		Chloroplast	8	0.2	0
LOC_Os01g24060	importin subunit alpha, putative, expressed	Nuclear	6	Nuclear	1.415	0.57		Nuclear	99.04	0.62	3
LOC_Os01g24090	TPR repeat, putative, expressed	chloroplast	13	Chloroplast	3.223	0.37		Chloroplast	9	0.71	0
LOC_Os01g24420	expressed protein	plasma membrane	9	Plasma Membrane	4.391	0.41		Nuclear	98.11	0.96	1
LOC_Os01g24440	glycine-rich protein, putative, expressed	chloroplast	13	Nuclear	1.909	0.48		Chloroplast	9	0.62	1
LOC_Os01g24460	histone-like transcription factor and archaeal histone, putative, expressed	Nuclear	9.5	Nuclear	3.38	0.55		Nuclear	97.68	0.69	3	CCAAT/NF-YC
LOC_Os01g24480	DUF1399 containing protein, putative, expressed	chloroplast	9	Mitochondrial	1.285	0.32		Nuclear	66.52	0.31	1
LOC_Os01g24670	expressed protein	chloroplast	7	Nuclear	2.205	0.24		Chloroplast	4	0.09	1
LOC_Os01g24680	3-hydroxyacyl-CoA dehydrogenase, putative, expressed	cytoplasm	6	Cytoplasmic	2.061	0.16		Cytoplasm	76	0.45	0
LOC_Os01g24690	60S ribosomal protein L23A, putative, expressed	cytoplasm	7	Nuclear	2.194	0.36		Chloroplast	7	0.2	1
LOC_Os01g24700	expressed protein	chloroplast	6	Nuclear	1.401	0.28		Secreted pathways		0.45	1
LOC_Os01g24710	jacalin-like lectin domain containing protein, expressed	cytoplasm	10	Extracellular	1.55	0.01		Secreted pathways		0.97	0
LOC_Os01g24750	Ser/Thr protein phosphatase family protein, putative, expressed	cytoplasm	7	Cytoplasmic	2.63	0.24		Cytoplasm	63	0.19	0
LOC_Os01g24780	cytochrome P450, putative, expressed	chloroplast	13	Mitochondrial	2.033	0.12		Chloroplast	6	0.25	0
LOC_Os01g24790	transferase family protein, putative, expressed	chloroplast	6	Chloroplast	2.154	0.09		Cytoplasm	56	0.13	0
LOC_Os01g24880	zinc finger, C3HC4 type domain containing protein, expressed	Nuclear	5	Nuclear	3.316	0.44		Nuclear	98.57	0.98	3
LOC_Os01g24940	poly synthetase 2-A, putative, expressed	cytoplasm	9	Nuclear	2.902	0.64		Nuclear	100	0.99	2
LOC_Os01g24950	exocyst complex component 6, putative, expressed	cytoplasm	5	Mitochondrial	1.277	0.54		Cytoplasm	81	0.28	0
LOC_Os01g24980	naringenin,2-oxoglutarate 3-dioxygenase, putative, expressed	cytoplasm	10	Cytoplasmic	3.58	0.03		Cytoplasm	99	0.98	0
LOC_Os01g25189	delta14-sterol reductase, putative, expressed	cytoplasm	5	Plasma Membrane	4.918	0		Chloroplast	6	0.22	0
LOC_Os01g25240	expressed protein	cytoplasm	6	Plasma Membrane	1.795	0.04		Cytoplasm	62	0.71	0
LOC_Os01g25320	auxilin, putative, expressed	Nuclear	12	Nuclear	3.144	0.94		Nuclear	99.4	0.95	3
LOC_Os01g25330	SAC9, putative, expressed	Nuclear	6	Nuclear	1.731	0.33		Chloroplast	6	0.27	2
LOC_Os01g25370	SUMO protease, putative, expressed	Nuclear	7	Nuclear	2.703	0.84		Nuclear	99.86	0.71	3
LOC_Os01g25386	multidrug resistance-associated protein, putative, expressed	chloroplast	4	Plasma Membrane	3.952	0.22		Chloroplast	9	0.35	0
LOC_Os01g25440	thiamin pyrophosphokinase 1, putative, expressed	chloroplast	10	Nuclear	1.428	0.47		Chloroplast	8	0.27	1
LOC_Os01g25450	AIG1 family protein, expressed	chloroplast	6	Nuclear	3.06	0.32		Cytoplasm	63	0.3	1
LOC_Os01g25500	sterol carrier protein-2, putative, expressed	cytoplasm	8.5	Cytoplasmic	2.289	0		Secreted pathways		0.86	0
LOC_Os01g25530	pentatricopeptide repeat protein PPR986-12, putative, expressed	chloroplast	12	Plasma Membrane	3.05	0.11		Chloroplast	9	0.75	0
LOC_Os01g25540	RALFL6 - Rapid ALkalinization Factor RALF family protein precursor, expressed	extr	14	Extracellular	2.819	0.01		Secreted pathways		0.99	0
LOC_Os01g25560	RALFL7 - Rapid ALkalinization Factor RALF family protein precursor, expressed	chloroplast	7	Extracellular	3.133	0.03		Secreted pathways		0.98	0
LOC_Os01g25600	tetratricopeptide repeat domain containing protein, expressed	chloroplast	13	Chloroplast	2.02	0.58		Chloroplast	9	0.17	0
LOC_Os01g25610	40S ribosomal protein S4, putative, expressed	chloroplast	5	Cytoplasmic	2.879	0.12		Chloroplast	7	0.38	0
LOC_Os01g25820	respiratory burst oxidase, putative, expressed	cytoplasm	4	Plasma Membrane	1.806	0.31		Cytoplasm	63	0.31	0
LOC_Os01g25880	dephospho-CoA kinase, putative, expressed	Nuclear	5	Cytoplasmic	1.945	0.08		Cytoplasm	57	0.29	1
LOC_Os01g25920	expressed protein	chloroplast	9	Nuclear	1.351	0.25		Mitochondrion		0.54	1
LOC_Os01g26020	expressed protein	chloroplast	6	Mitochondrial	2.342	0.18		Mitochondrion		0.15	0
LOC_Os01g26039	expressed protein	chloroplast	12	Cytoplasmic	1.036	0.39		Chloroplast	8	0.24	0
LOC_Os01g26120	membrane associated DUF588 domain containing protein, putative, expressed	chloroplast	4	Plasma Membrane	3.26	0.07		Chloroplast	3	0.05	0
LOC_Os01g26130	expressed protein	mitochondria	8	Nuclear	2.578	0.33		Mitochondrion		0.08	1
LOC_Os01g26160	exportin 1, putative, expressed	Nuclear	5	Plasma Membrane	3.31	0.58		Cytoplasm	55	0.13	1
LOC_Os01g26174	OsWAK5 - OsWAK receptor-like protein kinase, expressed	plasma membrane	9.5	Plasma Membrane	3.321	0.3		Chloroplast	5	0.21	0
LOC_Os01g26270	OsWAK7 - OsWAK receptor-like protein kinase, expressed	extr	7	Extracellular	2.872	0.12		Secreted pathways		0.98	0
LOC_Os01g26280	OsWAK8 - OsWAK receptor-like protein kinase, expressed	cytoplasm	7	Nuclear	1.999	0.54		Cytoplasm	42	0.05	1
LOC_Os01g26300	OsWAK9 - OsWAK receptor-like cytoplasmic kinase OsWAK-RLCK, expressed	chloroplast	4	Plasma Membrane	2.068	0.32		Chloroplast	9	0.48	0
LOC_Os01g26320	ZmEBE-1 protein, putative, expressed	vacuole	7	Extracellular	3.495	0.02		Secreted pathways		0.94	0
LOC_Os01g26390	TKL_IRAK_DUF26-lh.1 - DUF26 kinases have homology to DUF26 containing loci, expressed	chloroplast	11	Plasma Membrane	3.435	0.27		Chloroplast	9	0.32	0
LOC_Os01g26920	expressed protein	chloroplast	12	Mitochondrial	1.048	0.09		Chloroplast	9	0.78	0
LOC_Os01g26970	expressed protein	chloroplast	12	Plasma Membrane	1.09	0.42		Chloroplast	9	0.44	0
LOC_Os01g27040	chromatin-remodeling complex ATPase chain, putative, expressed	cytoplasm	11	Nuclear	3.145	0.88		Nuclear	100	1	2	SNF2
LOC_Os01g27140	OsGrx_C7 - glutaredoxin subgroup III, expressed	chloroplast	11	Mitochondrial	1.063	0.02		Secreted pathways		0.3	0
LOC_Os01g27150	cullin, putative, expressed	cytoplasm	10	Nuclear	3.417	0.75		Cytoplasm	96	0.95	1
LOC_Os01g27210	glutathione S-transferase, putative, expressed	chloroplast	5	Cytoplasmic	2.094	0.02		Cytoplasm	99	0.92	0
LOC_Os01g27230	12-oxophytodienoate reductase, putative, expressed	chloroplast	6	Chloroplast	2.6	0.15		Cytoplasm	64	0.17	0
LOC_Os01g27340	glutathione S-transferase, putative, expressed	cytoplasm	7	Cytoplasmic	1.493	0.01		Cytoplasm	99	0.84	0
LOC_Os01g27360	glutathione S-transferase, putative, expressed	cytoplasm	6	Cytoplasmic	2.07	0.03		Cytoplasm	99	0.94	0
LOC_Os01g27449	expressed protein	Nuclear	8	Nuclear	1.9	0.24		Nuclear	65.32	0.04	3
LOC_Os01g27480	glutathione S-transferase, putative, expressed	chloroplast	11	Cytoplasmic	2.6	0.07		Cytoplasm	99	0.84	0
LOC_Os01g27520	tRNA synthetases class II domain containing protein, expressed	chloroplast	8	Cytoplasmic	3.049	0.06		Cytoplasm	84	0.44	0
LOC_Os01g27630	glutathione S-transferase, putative, expressed	cytoplasm	6	Cytoplasmic	2.475	0.01		Cytoplasm	99	0.84	0
LOC_Os01g27650	pentatricopeptide, putative, expressed	chloroplast	10	Chloroplast	2.117	0.17		Chloroplast	9	0.74	0
LOC_Os01g27680	expressed protein	chloroplast	5.5	Plasma Membrane	3.416	0.35		Mitochondrion		0.39	0
LOC_Os01g27720	E3 ubiquitin-protein ligase MGRN1, putative, expressed	chloroplast	11	Nuclear	1.535	0.08		Cytoplasm	64	0.06	1
LOC_Os01g27730	GTPase of unknown function domain containing protein, putative, expressed	cytoplasm	5	Nuclear	2.881	0.87		Nuclear	99.2	0.82	2
LOC_Os01g27740	dnaJ domain containing protein, expressed	Nuclear	14	Nuclear	2.496	0.89		Nuclear	98.81	0.65	3
LOC_Os01g27750	bifunctional 3-dehydroquinate dehydratase/shikimate dehydrogenase,chloroplast precursor, putative, expressed	cytoplasm	9	Cytoplasmic	1.593	0.02		Chloroplast	5	0.19	0
LOC_Os01g27880	sucrose-phosphatase, putative, expressed	cytoplasm	6	Cytoplasmic	3.185	0.04		Cytoplasm	70	0.35	0
LOC_Os01g27940	cyclin-L1-1, putative, expressed	Nuclear	14	Nuclear	4.371	0.61		Nuclear	86.41	0.83	3
LOC_Os01g27970	hypothetical protein	chloroplast	9	Nuclear	2.741	0.4		Mitochondrion		0.63	1
LOC_Os01g27990	NPL4, putative, expressed	mitochondria	5	Cytoplasmic	1.082	0.09		Chloroplast	5	0.08	0
LOC_Os01g28030	peroxidase precursor, putative, expressed	chloroplast	7	Extracellular	1.445	0.15		Secreted pathways		0.99	0
LOC_Os01g28150	OsFBX6 - F-box domain containing protein, expressed	chloroplast	8	Plasma Membrane	1.958	0.43		Chloroplast	9	0.44	0
LOC_Os01g28300	OsFBX7 - F-box domain containing protein, expressed	Nuclear	8	Extracellular	2.305	0.13		Nuclear	59.76	0.16	2
LOC_Os01g28450	SCP-like extracellular protein, expressed	chloroplast	10	Extracellular	4.464	0.02		Secreted pathways		0.97	0
LOC_Os01g28474	transferase family protein, putative, expressed	cytoplasm	10	Plasma Membrane	1.741	0.02		Cytoplasm	47	0.13	0
LOC_Os01g28500	SCP-like extracellular protein, expressed	extr	11	Extracellular	4.115	0.05		Secreted pathways		1	0
LOC_Os01g28540	stress regulated protein, putative, expressed	chloroplast	10	Plasma Membrane	1.883	0.05		Chloroplast	8	0.1	0
LOC_Os01g28580	expressed protein	chloroplast	9	Extracellular	2.76	0.33		Chloroplast	9	0.32	0
LOC_Os01g28680	WD domain, G-beta repeat domain containing protein, expressed	Nuclear	9	Nuclear	2.153	0.49		Nuclear	69.33	0.15	3
LOC_Os01g28690	nucleoporin autopeptidase domain containing protein, expressed	chloroplast	7	Nuclear	3.145	0.26		Chloroplast	9	0.49	1
LOC_Os01g28730	protein kinase domain containing protein, expressed	plasma membrane	9	Plasma Membrane	2.44	0.28		Chloroplast	5	0.06	0
LOC_Os01g28790	PRAS-rich protein, putative, expressed	chloroplast	10	Nuclear	2.387	0.58		Chloroplast	9	0.51	1
LOC_Os01g28810	expressed protein	chloroplast	8	Nuclear	3.563	0.42		Nuclear	82.81	0.21	2
LOC_Os01g28840	C4-dicarboxylate transporter/malic acid transport protein, expressed	E.R.	5.5	Plasma Membrane	4.319	0.08		Chloroplast	6	0.18	0
LOC_Os01g28989	expressed protein	Nuclear	10	Nuclear	2.284	0.17		Nuclear	45.98	0.04	3
LOC_Os01g29150	cytochrome P450 72A1, putative, expressed	cytoplasm	7	Mitochondrial	2.576	0.19		Chloroplast	7	0.25	0
LOC_Os01g29180	expressed protein	chloroplast	9	Nuclear	2.677	0.52		Nuclear	39.72	0.01	2
LOC_Os01g29220	expressed protein	plasma membrane	4	Plasma Membrane	4.958	0		Secreted pathways		0.97	0
LOC_Os01g29230	expressed protein	chloroplast	8	Plasma Membrane	4.361	0.59		Chloroplast	9	0.66	0
LOC_Os01g29280	expressed protein	plasma membrane	8	Plasma Membrane	1.413	0.16		Cytoplasm	96	0.87	0
LOC_Os01g29330	expressed protein	vacuole	9	Plasma Membrane	1.636	0.1		Chloroplast	5	0.26	0
LOC_Os01g29390	expressed protein	cytoplasm	12.5	Nuclear	1.479	0.25		Cytoplasm	77	0.34	1
LOC_Os01g29409	tRNA methyltransferase, putative, expressed	chloroplast	7.5	Mitochondrial	1.66	0.35		Chloroplast	9	0.76	0
LOC_Os01g29430	tetratricopeptide-like helical, putative, expressed	chloroplast	14	Plasma Membrane	2.148	0.09		Chloroplast	9	0.74	0
LOC_Os01g29469	dual specificity protein phosphatase, putative, expressed	chloroplast	5	Nuclear	2.718	0.36		Cytoplasm	63	0.75	1
LOC_Os01g29740	expressed protein	chloroplast	14	Nuclear	1.955	0.57		Chloroplast	9	0.22	1
LOC_Os01g29830	expressed protein	mitochondria	5	Extracellular	2.334	0.11		Mitochondrion		0.27	0
LOC_Os01g29840	no apical meristem protein, putative, expressed	mitochondria	8	Nuclear	3.448	0.43		Cytoplasm	60	0.88	1	NAC
LOC_Os01g29870	multidrug resistance protein 9, putative, expressed	plasma membrane	4	Plasma Membrane	3.906	0		Secreted pathways		0.82	0
LOC_Os01g31110	CRS2-associated factor 1, chloroplast precursor, putative, expressed	chloroplast	11.5	Nuclear	3.671	0.86		Chloroplast	6	0.13	1
LOC_Os01g31220	expressed protein	chloroplast	6	Mitochondrial	1.118	0.46		Chloroplast	9	0.63	0
LOC_Os01g31360	expressed protein	Nuclear	9	Nuclear	4.236	0.91		Nuclear	98.89	0.4	3
LOC_Os01g31370	glycosyltransferase, putative, expressed	chloroplast	5	Mitochondrial	2.601	0.43		Nuclear	98.23	0.66	1
LOC_Os01g31470	mov34/MPN/PAD-1 family protein, expressed	Nuclear	8	Nuclear	3.252	0.57		Cytoplasm	87	0.83	2
LOC_Os01g31580	BZIP protein, putative, expressed	Nuclear	7	Nuclear	3.372	0.81		Nuclear	99.9	0.96	3
LOC_Os01g31610	tyrosyl-tRNA synthetase, putative, expressed	mitochondria	8	Cytoplasmic	1.068	0.23		Chloroplast	5	0.77	0
LOC_Os01g31629	expressed protein	Nuclear	11	Nuclear	3.653	0.58		Nuclear	90.89	0.51	3
LOC_Os01g31680	uncharacterized protein sll0194, putative, expressed	chloroplast	10.5	Plasma Membrane	4.718	0.02		Chloroplast	9	0.07	0
LOC_Os01g31690	oxygen-evolving enhancer protein 1, chloroplast precursor, putative, expressed	chloroplast	13	Chloroplast	4.495	0.06		Chloroplast	9	0.81	0
LOC_Os01g31770	oxidoreductase, 2OG-Fe oxygenase family protein, putative, expressed	cytoplasm	6	Nuclear	1.22	0.2		Nuclear	99.95	0.92	2
LOC_Os01g31810	RNA recognition motif containing protein, putative, expressed	cytoplasm	8	Mitochondrial	1.747	0.05		Chloroplast	9	0.4	0
LOC_Os01g31870	natural resistance-associated macrophage protein, putative, expressed	plasma membrane	7	Plasma Membrane	4.963	0.01		Nuclear	78.02	0.37	1
LOC_Os01g31940	purine permease, putative, expressed	plasma membrane	9	Plasma Membrane	4.001	0.02		Chloroplast	5	0.05	0
LOC_Os01g31980	MATE efflux family protein, putative, expressed	plasma membrane	5	Plasma Membrane	4.955	0.03		Cytoplasm	71	0.76	0
LOC_Os01g32080	thiamine pyrophosphate enzyme, C-terminal TPP binding domain containing protein, expressed	cytoplasm	8	Chloroplast	2.282	0.03		Chloroplast	9	0.44	0
LOC_Os01g32120	OsCML11 - Calmodulin-related calcium sensor protein, expressed	Nuclear	6	Nuclear	1.16	0.38		Nuclear	95.1	0.74	3
LOC_Os01g32130	expressed protein	Nuclear	12.5	Nuclear	4.088	0.56		Nuclear	99.89	0.94	3
LOC_Os01g32170	pentatricopeptide, putative, expressed	chloroplast	12	Mitochondrial	2.383	0.42		Mitochondrion		0.04	0
LOC_Os01g32184	tetratricopeptide repeat protein 5, putative, expressed	chloroplast	7	Nuclear	1.386	0.35		Nuclear	95.57	0.44	2
LOC_Os01g32259	expressed protein	chloroplast	9	Extracellular	1.656	0.02		Cytoplasm	42	0.11	0
LOC_Os01g32280	transmembrane protein, putative, expressed	chloroplast	13	Plasma Membrane	4.495	0.24		Chloroplast	7	0.1	0
LOC_Os01g32300	expressed protein	Nuclear	13.5	Nuclear	4.12	0.33		Nuclear	96.06	0.65	3
LOC_Os01g32330	heavy metal-associated domain containing protein, expressed	chloroplast	5	Nuclear	2.092	0.19		Nuclear	52.76	0.14	2
LOC_Os01g32350	OsClp2 - Putative Clp protease homologue, expressed	chloroplast	14	Chloroplast	3.073	0.27		Chloroplast	9	0.93	0
LOC_Os01g32364	Os1bglu1 - beta-mannosidase/glucosidase homologue, expressed	vacuole	5	Mitochondrial	0.868	0.07		Chloroplast	9	0.42	0
LOC_Os01g32430	expressed protein	mitochondria	9	Nuclear	3.005	0.64		Nuclear	96.67	0.47	2
LOC_Os01g32439	expressed protein	Nuclear	8	Nuclear	2.695	0.67		Chloroplast	6	0.55	2
LOC_Os01g32460	expressed protein	Nuclear	6	Nuclear	2.489	0.29		Cytoplasm	55	0.27	2
LOC_Os01g32520	expressed protein	chloroplast	8	Mitochondrial	1.333	0.04		Secreted pathways		0.68	0
LOC_Os01g32560	expressed protein	mitochondria	6	Extracellular	1.917	0.21		Chloroplast	7	0.56	0
LOC_Os01g32610	expressed protein	chloroplast	7	Nuclear	2.068	0.29		Chloroplast	7	0.28	1
LOC_Os01g32640	OsFBX9 - F-box domain containing protein, expressed	chloroplast	7	Nuclear	1.028	0.5		Chloroplast	8	0.3	1
LOC_Os01g32660	STE_MEK_ste7_MAP2K.2 - STE kinases include homologs to sterile 7, sterile 11 and sterile 20 from yeast, expressed	cytoplasm	6	Cytoplasmic	2.74	0.16		Nuclear	73.79	0.14	1
LOC_Os01g32670	expressed protein	chloroplast	7	Nuclear	1.553	0.05		Mitochondrion		0.55	1
LOC_Os01g32720	expressed protein	Nuclear	14	Nuclear	4.502	0.97	Nuclear	Nuclear	99.65	0.77	4
LOC_Os01g32730	tetratricopeptide repeat containing protein, putative, expressed	chloroplast	8	Nuclear	2.129	0.48		Chloroplast	8	0.57	1
LOC_Os01g32750	TATA binding protein-associated factor, putative, expressed	cytoplasm	8	Nuclear	1.765	0.67		Nuclear	99.58	0.97	2
LOC_Os01g32770	DUF260 domain containing protein, putative, expressed	chloroplast	10	Nuclear	1.587	0.05		Nuclear	97.98	0.14	2	LOB/LBD
LOC_Os01g32780	universal stress protein domain containing protein, putative, expressed	chloroplast	7	Extracellular	1.363	0.09		Secreted pathways		0.17	0
LOC_Os01g32790	expressed protein	chloroplast	11	Nuclear	1.918	0.46		Chloroplast	8	0.1	1
LOC_Os01g32800	proteasome subunit, putative, expressed	cytoplasm	7	Golgi	1.364	0.15		Cytoplasm	97	0.93	0
LOC_Os01g32830	expressed protein	chloroplast	10	Plasma Membrane	2.948	0.28		Chloroplast	9	0.73	0
LOC_Os01g32840	expressed protein	chloroplast	11.5	Plasma Membrane	3.362	0.11		Chloroplast	8	0.5	0
LOC_Os01g32870	heat shock protein DnaJ, putative, expressed	Nuclear	13	Nuclear	2.759	0.6		Nuclear	96.32	0.48	3
LOC_Os01g32880	AP-3 complex subunit delta, putative, expressed	Nuclear	9	Nuclear	1.277	0.43		Nuclear	98.41	0.27	3
LOC_Os01g32964	protein phosphotase protein, putative, expressed	chloroplast	4	Nuclear	1.272	0.14		Cytoplasm	80	0.27	1
LOC_Os01g32980	mitochondrial carrier protein, putative, expressed	chloroplast	9	Plasma Membrane	2.31	0		Mitochondrion		0.5	0
LOC_Os01g33000	expressed protein	Nuclear	14	Nuclear	1.49	0.12		Nuclear	51.78	0.1	3
LOC_Os01g33020	trafficking protein particle complex subunit 1, putative, expressed	chloroplast	7.5	Extracellular	1.358	0.04		Chloroplast	9	0.64	0
LOC_Os01g33030	Brix domain containing protein, putative, expressed	mitochondria	6	Mitochondrial	2.415	0.29		Nuclear	99.85	0.76	1
LOC_Os01g33040	kinesin motor domain containing protein, expressed	chloroplast	8	Nuclear	3.52	0.87	Nuclear	Cytoplasm	59	0.1	2
LOC_Os01g33050	ribosomal protein L24, putative, expressed	cytoplasm	4	Nuclear	3.356	0.68		Cytoplasm	58	0.19	1
LOC_Os01g33060	HEAT repeat family protein, putative, expressed	plasma membrane	3.5	Nuclear	1.263	0.64		Nuclear	97.87	0.65	2
LOC_Os01g33080	fimbrin-like protein 2, putative, expressed	chloroplast	5	Cytoplasmic	1.342	0.26		Cytoplasm	87	0.19	0
LOC_Os01g33090	expressed protein	plasma membrane	5	Cytoplasmic	1.088	0.16		Secreted pathways		0.44	0
LOC_Os01g33110	receptor-like protein kinase 5 precursor, putative, expressed	chloroplast	7	Nuclear	2.072	0.4		Chloroplast	4	0.05	1
LOC_Os01g33160	stress responsive A/B Barrel domain containing protein, expressed	cytoplasm	11	Cytoplasmic	2.701	0		Chloroplast	4	0.12	0
LOC_Os01g33350	zinc-binding protein, putative, expressed	golgi body	4	Extracellular	2.471	0.26		Cytoplasm	86	0.38	0	PLATZ
LOC_Os01g33370	zinc-binding protein, putative, expressed	Nuclear	8	Nuclear	1.969	0.62		Chloroplast	8	0.15	2	PLATZ
LOC_Os01g33420	glycosyl hydrolase family protein 27, putative, expressed	mitochondria	9	Extracellular	1.136	0.24		Chloroplast	9	0.6	0
LOC_Os01g33490	OsFBX10 - F-box domain containing protein, expressed	chloroplast	6	Plasma Membrane	2.959	0.05		Chloroplast	8	0.3	0
LOC_Os01g33514	expressed protein	cytoplasm	6	Nuclear	1.555	0.14		Mitochondrion		0.28	1
LOC_Os01g33650	expressed protein	cytoplasm	6	Plasma Membrane	4.11	0.27		Secreted pathways		0.17	0
LOC_Os01g33670	expressed protein	extr	7	Extracellular	1.045	0.03		Secreted pathways		0.95	0
LOC_Os01g33684	disease resistance RPP13-like protein 1, putative, expressed	chloroplast	8	Nuclear	2.963	0.94	Nuclear	Chloroplast	6	0.02	2
LOC_Os01g33710	expressed protein	Nuclear	12.5	Nuclear	2.867	0.43		Mitochondrion		0.12	2
LOC_Os01g33784	lipase family protein, putative, expressed	chloroplast	4	Cytoplasmic	1.494	0.02		Cytoplasm	54	0.16	0
LOC_Os01g33800	heat shock protein DnaJ, putative, expressed	Nuclear	14	Nuclear	4.525	0.99	Nuclear	Nuclear	100	0.99	4
LOC_Os01g33840	heat shock protein binding protein, putative, expressed	Nuclear	13	Nuclear	3.447	0.73		Nuclear	99.89	0.91	3
LOC_Os01g34000	conserved hypothetical protein	Nuclear	4	Plasma Membrane	2.147	0		Secreted pathways		1	1
LOC_Os01g34060	MYB family transcription factor, putative, expressed	chloroplast	4	Nuclear	2.21	0.26		Nuclear	99.85	0.95	2	MYB_related
LOC_Os01g34080	armadillo/beta-catenin-like repeat family protein, expressed	chloroplast	7	Plasma Membrane	1.79	0.47		Chloroplast	9	0.29	0
LOC_Os01g34190	G-patch domain containing protein, expressed	Nuclear	12	Nuclear	1.916	0.59		Chloroplast	5	0.29	2
LOC_Os01g34200	AATF, putative, expressed	Nuclear	12	Nuclear	4.814	0.98	Nuclear	Nuclear	99.65	0.78	4
LOC_Os01g34330	BAH domain containing protein, expressed	Nuclear	8	Nuclear	4.603	0.92	Nuclear	Nuclear	100	1	4
LOC_Os01g34350	RNA-dependent RNA polymerase, putative, expressed	mitochondria	7	Nuclear	1.175	0.26		Chloroplast	4	0.06	1
LOC_Os01g34390	prenyltransferase, putative, expressed	chloroplast	11	Plasma Membrane	3.137	0.14		Mitochondrion		0.98	0
LOC_Os01g34430	expressed protein	Nuclear	4.5	Nuclear	3.779	0.63		Chloroplast	5	0.01	2
LOC_Os01g34450	expressed protein	chloroplast	9	Plasma Membrane	1.193	0.35		Chloroplast	6	0.2	0
LOC_Os01g34480	NAD dependent epimerase/dehydratase family protein, putative, expressed	cytoplasm	12	Chloroplast	1.914	0.02		Chloroplast	6	0.25	0
LOC_Os01g34560	3-ketoacyl-CoA synthase, putative, expressed	vacuole	6	Plasma Membrane	2.143	0.09		Chloroplast	8	0.23	0
LOC_Os01g34610	expressed protein	Nuclear	13	Nuclear	3.582	0.57		Nuclear	75.86	0.44	3	Orphans
LOC_Os01g34620	OsGrx_S15.1 - glutaredoxin subgroup II, expressed	mitochondria	8	Extracellular	1.244	0.18		Chloroplast	6	0.68	0
LOC_Os01g34660	RNAse P Rpr2/Rpp21 subunit domain containing protein, expressed	Nuclear	5	Nuclear	4.239	0.85	Nuclear	Nuclear	97.2	0.54	4
LOC_Os01g34690	expressed protein	plasma membrane	7	Extracellular	2.575	0.05		Secreted pathways		0.11	0
LOC_Os01g34700	dienelactone hydrolase family protein, expressed	chloroplast	7	Chloroplast	2.837	0.14		Chloroplast	7	0.24	0
LOC_Os01g34780	protein binding protein, putative, expressed	Nuclear	11	Nuclear	4.287	0.9	Nuclear	Nuclear	99.98	0.97	4
LOC_Os01g34790	expressed protein	chloroplast	11	Mitochondrial	1.022	0.15		Mitochondrion		0.17	0
LOC_Os01g34860	expressed protein	chloroplast	6	Extracellular	1.337	0.36		Cytoplasm	54	0.16	0
LOC_Os01g34870	expressed protein	Nuclear	9	Nuclear	3.932	0.67		Nuclear	99.69	0.97	3
LOC_Os01g34880	callose synthase, putative, expressed	plasma membrane	9	Plasma Membrane	4.744	0.08		Cytoplasm	83	0.27	0
LOC_Os01g34890	GLUCAN SYNTHASE-LIKE protein, putative, expressed	plasma membrane	10	Plasma Membrane	4.14	0.78		Cytoplasm	99	0.97	0
LOC_Os01g34920	beta-galactosidase precursor, putative, expressed	vacuole	7	Extracellular	1.916	0.05		Mitochondrion		0.26	0
LOC_Os01g34930	callose synthase, putative, expressed	chloroplast	4.5	Plasma Membrane	4.922	0		Chloroplast	5	0.11	0
LOC_Os01g34970	MDR-like ABC transporter, putative, expressed	plasma membrane	13	Plasma Membrane	3.714	0.08		Mitochondrion		0.31	0
LOC_Os01g35040	ZOS1-09 - C2H2 zinc finger protein, expressed	chloroplast	8	Nuclear	2.777	0.25		Nuclear	93.82	0.47	2
LOC_Os01g35050	early-responsive to dehydration protein-related, putative, expressed	plasma membrane	8	Plasma Membrane	4.823	0.28		Chloroplast	5	0.3	0
LOC_Os01g35160	TKL_IRAK_DUF26-lh.4 - DUF26 kinases have homology to DUF26 containing loci, expressed	chloroplast	9	Plasma Membrane	2.212	0.47		Chloroplast	4	0.12	0
LOC_Os01g35170	tRNA methyltransferase, putative, expressed	chloroplast	11	Nuclear	2.398	0.6		Chloroplast	8	0.29	1
LOC_Os01g35184	CAMK_KIN1/SNF1/Nim1_like.10 - CAMK includes calcium/calmodulin depedent protein kinases, expressed	cytoplasm	10	Cytoplasmic	2.476	0.26		Cytoplasm	58	0.14	0
LOC_Os01g35330	circumsporozoite protein precursor, putative, expressed	chloroplast	10	Nuclear	1.431	0.04		Nuclear	43.06	0.09	2
LOC_Os01g35580	expressed protein	cytoplasm	9	Nuclear	2.236	0.43		Nuclear	95.73	0.79	2
LOC_Os01g35789	expressed protein	cytoplasm	6	Nuclear	2.045	0.14		Cytoplasm	56	0.1	1
LOC_Os01g35830	expressed protein	cytoplasm	9	Cytoplasmic	2.26	0.33		Cytoplasm	93	0.73	0
LOC_Os01g35850	Ras family domain containing protein, expressed	cytoplasm_plasma membrane	5.16667	Mitochondrial	2.442	0.13		Chloroplast	5	0.13	0
LOC_Os01g35990	RNAse P Rpr2/Rpp21 subunit domain containing protein, expressed	Nuclear	9	Nuclear	3.496	0.87	Nuclear	Nuclear	53.85	0.14	4
LOC_Os01g36070	nodulin MtN3 family protein, putative, expressed	extr	4	Plasma Membrane	4.991	0.01		Secreted pathways		0.73	0
LOC_Os01g36090	DNA-damage-repair/toleration protein DRT102, putative, expressed	cytoplasm	14	Cytoplasmic	1.426	0.01		Cytoplasm	46	0.19	0
LOC_Os01g36220	bZIP transcription factor domain containing protein, expressed	chloroplast	7	Nuclear	2.187	0.76		Nuclear	93.63	0.4	2	bZIP
LOC_Os01g36229	expressed protein	mitochondria	5	Nuclear	1.132	0.16		Chloroplast	6	0.55	1
LOC_Os01g36240	peroxidase precursor, putative, expressed	extr	10	Extracellular	2.573	0.26		Secreted pathways		0.89	0
LOC_Os01g36390	MCM4 - Putative minichromosome maintenance MCM complex subunit 4, expressed	plasma membrane	3	Nuclear	3.103	0.64		Nuclear	62.22	0.17	2
LOC_Os01g36540	pentatricopeptide, putative, expressed	chloroplast	6	Plasma Membrane	2.668	0.09		Chloroplast	9	0.55	0
LOC_Os01g36550	protein kinase family protein, putative, expressed	chloroplast	3	Cytoplasmic	1.457	0.09		Chloroplast	9	0.27	0
LOC_Os01g36580	auxin-induced protein 5NG4, putative, expressed	plasma membrane	8	Plasma Membrane	4.9	0.02		Secreted pathways		0.51	0
LOC_Os01g36600	PPR repeat domain containing protein, putative, expressed	chloroplast	5	Cytoplasmic	2.258	0.36		Nuclear	97.86	0.44	1
LOC_Os01g36620	pectate lyase family protein, expressed	cytoplasm	11	Nuclear	1.173	0.1		Chloroplast	8	0.17	1
LOC_Os01g36630	jmjC domain-containing protein 4, putative, expressed	cytoplasm	7	Extracellular	1.361	0.06		Nuclear	98.74	0.91	1	Jumonji
LOC_Os01g36640	disease resistance protein RPM1, putative, expressed	cytoplasm	5	Cytoplasmic	2.222	0.36		Cytoplasm	50	0.53	0
LOC_Os01g36660	carboxyl-terminal peptidase, putative, expressed	extr	6	Extracellular	1.708	0.05		Chloroplast	9	0.48	0
LOC_Os01g36670	expressed protein	Nuclear	14	Nuclear	4.42	0.92	Nuclear	Nuclear	99.78	0.98	4
LOC_Os01g36790	TKL_IRAK_DUF26-lf.2 - DUF26 kinases have homology to DUF26 containing loci, expressed	plasma membrane	6	Extracellular	1.151	0.19		Chloroplast	7	0.19	0
LOC_Os01g36820	expressed protein	chloroplast	10	Nuclear	2.225	0.72		Nuclear	89.27	0.47	2
LOC_Os01g36840	ATP-binding region, ATPase-like domain containing protein, expressed	chloroplast	9	Nuclear	1.073	0.52		Cytoplasm	45	0.08	1
LOC_Os01g36860	DEAD-box ATP-dependent RNA helicase 40, putative, expressed	Nuclear	14	Nuclear	3.848	0.87	Nuclear	Nuclear	98.51	0.81	4
LOC_Os01g36870	phox domain-containing protein, putative, expressed	Nuclear	10	Nuclear	4.065	0.6		Nuclear	99.88	0.91	3
LOC_Os01g36890	DEAD-box ATP-dependent RNA helicase, putative, expressed	cytoplasm	11	Nuclear	2.324	0.1		Cytoplasm	90	0.53	1
LOC_Os01g36920	DEAD-box ATP-dependent RNA helicase, putative, expressed	cytoplasm	11	Nuclear	2.324	0.1		Cytoplasm	90	0.53	1
LOC_Os01g36930	ubiquitin carboxyl-terminal hydrolase 6, putative, expressed	cytoplasm	7	Nuclear	2.622	0.31		Nuclear	85.06	0.41	2
LOC_Os01g36940	OsFBX13 - F-box domain containing protein, expressed	chloroplast	10	Extracellular	1.649	0.08		Chloroplast	9	0.6	0
LOC_Os01g36950	N-rich protein, putative, expressed	Nuclear	11	Nuclear	2.286	0.31		Nuclear	99.69	0.9	3
LOC_Os01g37000	carboxyl-terminal peptidase, putative, expressed	chloroplast	6	Extracellular	3.791	0.21		Secreted pathways		0.61	0
LOC_Os01g37050	ribonuclease III domain protein, putative, expressed	cytoplasm	9	Cytoplasmic	3.074	0.2		Nuclear	98.09	0.92	1
LOC_Os01g37110	ABIL2, putative, expressed	Nuclear	9	Nuclear	4.592	0.89	Nuclear	Nuclear	83.94	0.35	4
LOC_Os01g37120	WD domain, G-beta repeat domain containing protein, expressed	mitochondria	5	Nuclear	1.041	0.28		Cytoplasm	89	0.44	1
LOC_Os01g37130	protein phosphatase 2C, putative, expressed	chloroplast	12	Chloroplast	2.719	0.07		Chloroplast	5	0.1	0
LOC_Os01g37470	asp/Glu racemase, putative, expressed	chloroplast	14	Nuclear	2.033	0.3		Chloroplast	9	0.71	1
LOC_Os01g37480	expressed protein	plasma membrane	7	Plasma Membrane	4.083	0.13		Mitochondrion		0.08	0
LOC_Os01g37490	dynein light chain type 1 domain containing protein, expressed	cytoplasm	6	Mitochondrial	2.221	0.16		Cytoplasm	55	0.18	0
LOC_Os01g37560	chaperone protein dnaJ 49, putative, expressed	Nuclear	4	Nuclear	4.574	0.82	Nuclear	Nuclear	99.98	0.98	4
LOC_Os01g37590	peptide transporter PTR2, putative, expressed	plasma membrane	11	Plasma Membrane	4.91	0.18		Cytoplasm	96	0.87	0
LOC_Os01g37630	esterase, putative, expressed	chloroplast	13	Chloroplast	2.678	0.13		Chloroplast	9	0.48	0
LOC_Os01g37670	OsFBX15 - F-box domain containing protein, expressed	chloroplast	5	Nuclear	1.809	0.4		Nuclear	66.52	0.31	2
LOC_Os01g37690	sodium/calcium exchanger protein, putative, expressed	plasma membrane	8	Plasma Membrane	4.617	0.04		Mitochondrion		0.03	0
LOC_Os01g37750	glutathione S-transferase, putative, expressed	cytoplasm	4	Cytoplasmic	1.378	0.07		Cytoplasm	99	0.84	0
LOC_Os01g37760	glutamate dehydrogenase protein, putative, expressed	Nuclear	9	Cytoplasmic	2.721	0.35		Cytoplasm	49	0.05	1
LOC_Os01g37770	RWD domain containing protein, expressed	Nuclear	10	Nuclear	1.815	0.13		Nuclear	99.64	0.97	3
LOC_Os01g37790	expressed protein	Nuclear	14	Nuclear	4.743	0.96	Nuclear	Nuclear	98.61	0.95	4
LOC_Os01g37800	ras-related protein, putative, expressed	chloroplast	4	Golgi	1.918	0.05		Cytoplasm	99	0.96	0
LOC_Os01g37810	expressed protein	Nuclear	10	Nuclear	2.878	0.18		Cytoplasm	60	0.15	2
LOC_Os01g37820	oxidoreductase/ transition metal ion binding protein, putative, expressed	chloroplast	14	Nuclear	1.701	0.27		Nuclear	48.4	0.05	2
LOC_Os01g37825	M16 domain containing zinc peptidase, putative, expressed	cytoplasm	4	Plasma Membrane	1.258	0.17		Chloroplast	9	0.56	0
LOC_Os01g37832	thioredoxin, putative, expressed	cytoplasm	9	Cytoplasmic	2.39	0.02		Nuclear	84.24	0.93	1
LOC_Os01g37837	seryl-tRNA synthetase, putative, expressed	cytoplasm	9	Cytoplasmic	3.556	0.4		Cytoplasm	47	0.31	0
LOC_Os01g37842	expressed protein	cytoplasm	7	Nuclear	2.889	0.39		Nuclear	99.99	0.99	2
LOC_Os01g37850	expressed protein	chloroplast	9	Plasma Membrane	4.071	0.15		Mitochondrion		0.11	0
LOC_Os01g37870	PPR repeat domain containing protein, putative, expressed	chloroplast	11	Nuclear	1.312	0.5		Chloroplast	9	0.64	1
LOC_Os01g37910	vacuolar-processing enzyme precursor, putative, expressed	chloroplast	8	Extracellular	1.143	0.07		Mitochondrion		0.29	0
LOC_Os01g37960	hydrolase, putative, expressed	plasma membrane	5.5	Cytoplasmic	1.454	0.03		Cytoplasm	46	0.13	0
LOC_Os01g37980	vesicle transport v-SNARE protein, putative, expressed	golgi body	5	Nuclear	1.705	0.31		Cytoplasm	77	0.83	1
LOC_Os01g38100	expressed protein	chloroplast	5	Nuclear	2.958	0.6		Chloroplast	9	0.5	1
LOC_Os01g38110	cytochrome P450, putative, expressed	chloroplast	6	Mitochondrial	1.637	0.3		Chloroplast	6	0.22	0
LOC_Os01g38229	peptidyl-prolyl isomerase, putative, expressed	cytoplasm	5	Cytoplasmic	2.56	0.25		Nuclear	82.98	0.76	1
LOC_Os01g38359	peptidyl-prolyl cis-trans isomerase, FKBP-type, putative, expressed	cytoplasm	8	Cytoplasmic	1.279	0.17		Nuclear	58.71	0.6	1
LOC_Os01g38390	expressed protein	chloroplast	9	Nuclear	1.418	0.16		Chloroplast	7	0.45	1
LOC_Os01g38480	GA18326-PA, putative, expressed	chloroplast	7	Extracellular	2.411	0.02		Cytoplasm	85	0.37	0
LOC_Os01g38500	DUF538 domain containing protein, putative, expressed	cytoplasm	7	Cytoplasmic	2.538	0		Cytoplasm	92	0.69	0
LOC_Os01g38510	protein transport protein Sec61 subunit beta, putative, expressed	chloroplast	13	Nuclear	1.237	0.26		Mitochondrion		0.35	1
LOC_Os01g38530	ELF3 protein, putative, expressed	Nuclear	14	Nuclear	4.681	0.93	Nuclear	Nuclear	98.91	0.78	4
LOC_Os01g38580	beta,beta-carotene 9,10-dioxygenase, putative, expressed	chloroplast	12	Chloroplast	2.564	0.11		Chloroplast	9	0.87	0
LOC_Os01g38610	helix-loop-helix DNA-binding domain containing protein, expressed	Nuclear	9	Nuclear	2.487	0.48		Nuclear	99.65	0.86	3	bHLH
LOC_Os01g38620	3-5 exonuclease/ nucleic acid binding protein, putative, expressed	cytoplasm	10	Cytoplasmic	4.233	0.04		Cytoplasm	97	0.88	0
LOC_Os01g38650	expressed protein	Nuclear	11	Nuclear	3.264	0.62		Chloroplast	8	0.18	2
LOC_Os01g38660	expressed protein	Nuclear	14	Nuclear	3.164	0.55		Chloroplast	4	0.06	2
LOC_Os01g38670	transporter family protein, putative, expressed	vacuole	11	Plasma Membrane	4.985	0.08		Cytoplasm	79	0.55	0
LOC_Os01g38860	expressed protein	Nuclear	9	Nuclear	1.417	0.39		Cytoplasm	61	0.22	2
LOC_Os01g38950	CK1_CaseinKinase_1.2 - CK1 includes the casein kinase 1 kinases, expressed	Nuclear	8.5	Nuclear	2.084	0.65		Mitochondrion		0.12	2
LOC_Os01g38970	carbamoyl-phosphate synthase large chain, putative, expressed	chloroplast	10.5	Cytoplasmic	1.454	0.41		Chloroplast	9	0.76	0
LOC_Os01g38980	calmodulin-binding protein, putative, expressed	chloroplast	11	Nuclear	2.229	0.83	Nuclear	Nuclear	75.52	0.18	3
LOC_Os01g38990	mitochondrial carrier protein, putative, expressed	chloroplast	10	Plasma Membrane	1.224	0.08		Cytoplasm	57	0.47	0
LOC_Os01g39000	ZmGR2c, putative, expressed	Nuclear	12	Nuclear	3.452	0.28		Nuclear	99.97	0.94	3
LOC_Os01g39010	50S ribosomal protein, putative, expressed	chloroplast	10.5	Nuclear	2.679	0.86	Nuclear	Mitochondrion		0.96	2
LOC_Os01g39020	HSF-type DNA-binding domain containing protein, expressed	chloroplast	13	Nuclear	1.365	0.35		Nuclear	96.43	0.24	2	HSF
LOC_Os01g39040	DUF260 domain containing protein, putative, expressed	chloroplast	10.5	Nuclear	1.349	0.28		Nuclear	99.2	0.63	2	LOB/LBD
LOC_Os01g39060	expressed protein	cytoplasm	6	Extracellular	1.933	0.02		Secreted pathways		0.93	0
LOC_Os01g39120	RING zinc finger ankyrin protein, putative, expressed	cytoplasm	7	Nuclear	2.102	0.5		Cytoplasm	71	0.56	1
LOC_Os01g39134	EF hand family protein, putative, expressed	chloroplast	10	Nuclear	1.079	0.35		Nuclear	99.75	0.52	2
LOC_Os01g39250	OsFtsH4 FtsH protease, homologue of AtFtsH4, expressed	mitochondria	7	Mitochondrial	2.433	0.42		Mitochondrion		0.8	0
LOC_Os01g39260	OsFtsH5 FtsH protease, homologue of AtFtsH4, expressed	chloroplast	7	Mitochondrial	1.718	0.39		Mitochondrion		0.89	0
LOC_Os01g39270	NAD binding domain of 6-phosphogluconate dehydrogenase containing protein, expressed	chloroplast	13	Chloroplast	3.749	0.07		Chloroplast	7	0.77	0
LOC_Os01g39280	expressed protein	cytoplasm	5	Nuclear	2.618	0.33		Cytoplasm	99	0.9	1
LOC_Os01g39290	harpin-induced protein 1 domain containing protein, expressed	chloroplast	12	Nuclear	1.126	0.22		Chloroplast	7	0.43	1
LOC_Os01g39310	SEY1, putative, expressed	plasma membrane	7	Cytoplasmic	2.154	0.48		Cytoplasm	98	0.87	0
LOC_Os01g39330	helix-loop-helix DNA-binding domain containing protein, expressed	Nuclear	9	Nuclear	2.829	0.57		Nuclear	99.99	0.98	3	bHLH
LOC_Os01g39380	SCD1, putative, expressed	Nuclear	5	Plasma Membrane	2.226	0.68		Cytoplasm	48	0.14	1
LOC_Os01g39490	expressed protein	Nuclear	6	Nuclear	3.228	0.58		Mitochondrion		0.3	2
LOC_Os01g39600	expressed protein	plasma membrane	6.5	Plasma Membrane	1.81	0.07		Secreted pathways		0.66	0
LOC_Os01g39630	DNA repair protein Rad51, putative, expressed	cytoplasm	7	Chloroplast	1.585	0.01		Nuclear	95.67	0.23	1
LOC_Os01g39770	calcineurin B, putative, expressed	chloroplast	6	Cytoplasmic	1.53	0.19		Cytoplasm	96	0.95	0
LOC_Os01g39780	expressed protein	mitochondria	8	Nuclear	1.723	0.34		Cytoplasm	34	0.07	1
LOC_Os01g39790	esterase/lipase/thioesterase, putative, expressed	cytoplasm	10	Cytoplasmic	2.469	0.05		Nuclear	96.74	0.53	1
LOC_Os01g39800	esterase, putative, expressed	chloroplast	13	Chloroplast	1.444	0.11		Chloroplast	9	0.54	0
LOC_Os01g39810	Alg9-like mannosyltransferase protein, putative, expressed	plasma membrane	8	Plasma Membrane	4.887	0.24		Nuclear	61.04	0.15	1
LOC_Os01g39830	beta-galactosidase, putative, expressed	chloroplast	8	Extracellular	1.755	0.06		Chloroplast	8	0.16	0
LOC_Os01g39840	expressed protein	Nuclear	6	Nuclear	2.266	0.44		Mitochondrion		0.06	2
LOC_Os01g39850	histone-like transcription factor and archaeal histone, putative, expressed	Nuclear	8	Nuclear	3.082	0.43		Nuclear	92.56	0.5	3	CCAAT/NF-YC
LOC_Os01g39860	1-aminocyclopropane-1-carboxylate oxidase protein, putative, expressed	cytoplasm	7	Cytoplasmic	2.531	0.03		Cytoplasm	99	0.98	0
LOC_Os01g39960	lycopene epsilon cyclase, chloroplast precursor, putative, expressed	chloroplast	5	Plasma Membrane	1.781	0.25		Chloroplast	9	0.7	0
LOC_Os01g39970	protein kinase domain containing protein, putative, expressed	cytoplasm	5	Nuclear	1.674	0.53		Chloroplast	8	0.19	1
LOC_Os01g39990	expressed protein	Nuclear	6	Nuclear	2.793	0.75		Chloroplast	7	0.25	2
LOC_Os01g40000	expressed protein	Nuclear	14	Nuclear	4.666	0.98	Nuclear	Nuclear	98.97	0.7	4
LOC_Os01g40040	expressed protein	chloroplast	3	Plasma Membrane	1.925	0.87	Nuclear	Chloroplast	6	0.1	1
LOC_Os01g40050	peptidyl-prolyl cis-trans isomerase, putative, expressed	Nuclear	11	Nuclear	4.382	0.89	Nuclear	Chloroplast	9	0.11	3
LOC_Os01g40070	expressed protein	Nuclear	7	Nuclear	1.386	0.62		Nuclear	99.58	0.98	3
LOC_Os01g40094	protein phosphatase 2C, putative, expressed	vacuole	11	Chloroplast	2.666	0.09		Cytoplasm	86	0.3	0
LOC_Os01g40110	ZOS1-11 - C2H2 zinc finger protein, expressed	Nuclear	13	Nuclear	4.631	0.77		Nuclear	71.36	0.79	3
LOC_Os01g40120	expressed protein	Nuclear	9	Nuclear	3.006	0.78		Chloroplast	5	0.1	2
LOC_Os01g40170	translation initiation factor, putative, expressed	chloroplast	5	Nuclear	2.651	0.51		Nuclear	96.4	0.67	2
LOC_Os01g40200	XIK, putative, expressed	cytoplasm	8	Nuclear	1.245	0.67		Chloroplast	3	0.13	1
LOC_Os01g40250	down-regulated in metastasis family protein, expressed	plasma membrane	13	Nuclear	1.981	0.96	Nuclear	Chloroplast	6	0.17	2
LOC_Os01g40260	WRKY77, expressed	cytoplasm	9	Nuclear	3.006	0.08		Nuclear	99.52	0.62	2	WRKY
LOC_Os01g40280	integral membrane protein, putative, expressed	plasma membrane	8	Plasma Membrane	4.879	0.21		Chloroplast	4	0.12	0
LOC_Os01g40290	expressed protein	chloroplast	13	Plasma Membrane	2.203	0.11		Secreted pathways		0.17	0
LOC_Os01g40310	expressed protein	chloroplast	13	Plasma Membrane	1.485	0.23		Chloroplast	6	0.08	0
LOC_Os01g40320	DNA damage-binding protein 1, putative, expressed	chloroplast	4	Extracellular	2.299	0.09		Chloroplast	6	0.09	0
LOC_Os01g40330	DUF630/DUF632 domains containing protein, putative, expressed	Nuclear	13	Nuclear	3.659	0.92	Nuclear	Nuclear	99.97	0.97	4
LOC_Os01g40340	SIT4 phosphatase-associated protein domain containing protein, expressed	cytoplasm	4	Nuclear	2.107	0.28		Nuclear	58.66	0.04	2
LOC_Os01g40370	phosphatase-associated family protein, putative, expressed	mitochondria	7	Nuclear	2.147	0.27		Nuclear	93.03	0.33	2
LOC_Os01g40410	transmembrane amino acid transporter protein, putative, expressed	plasma membrane	6	Plasma Membrane	4.964	0		Cytoplasm	49	0.16	0
LOC_Os01g40420	CBS domain containing membrane protein, putative, expressed	plasma membrane	4	Plasma Membrane	1.298	0.07		Cytoplasm	93	0.73	0
LOC_Os01g40470	vacuolar ATP synthase subunit d, putative, expressed	cytoplasm	8	Nuclear	1.027	0.18		Cytoplasm	99	0.99	1
LOC_Os01g40499	S-locus lectin protein kinase family protein, putative, expressed	plasma membrane	8	Plasma Membrane	1.859	0.26		Chloroplast	7	0.4	0
LOC_Os01g40550	hsp20/alpha crystallin family protein, putative, expressed	cytoplasm	4	Nuclear	1.848	0.45		Nuclear	66.56	0.68	2
LOC_Os01g40570	outer mitochondrial membrane porin, putative, expressed	cytoplasm	5	Mitochondrial	2.258	0.11		Cytoplasm	94	0.71	0
LOC_Os01g40580	hypersensitive-induced response protein, putative, expressed	chloroplast	6	Chloroplast	2.971	0.08		Chloroplast	8	0.23	0
LOC_Os01g40590	tyrosine protein kinase domain containing protein, putative, expressed	Nuclear	11	Nuclear	2.997	0.65		Chloroplast	7	0.11	2
LOC_Os01g40610	coiled-coil domain-containing protein, putative, expressed	Nuclear	10.5	Nuclear	4.895	0.93	Nuclear	Nuclear	86.21	0.46	4
LOC_Os01g40620	Uncharacterized ACR, COG1565 containing protein, putative, expressed	chloroplast	10	Cytoplasmic	1.209	0.28		Chloroplast	9	0.76	0
LOC_Os01g40630	uncharacterized protein PA4923, putative, expressed	cytoplasm	6	Cytoplasmic	1.77	0.06		Chloroplast	4	0.22	0
LOC_Os01g40640	S1 RNA binding domain containing protein, expressed	chloroplast	14	Mitochondrial	1.683	0.16		Chloroplast	9	0.05	0
LOC_Os01g40650	expressed protein	chloroplast	10	Mitochondrial	1.61	0.02		Secreted pathways		0.41	0
LOC_Os01g40670	single myb histone, putative, expressed	mitochondria	5	Cytoplasmic	1.777	0.23		Nuclear	98.67	0.83	1	MYB_related
LOC_Os01g40690	holocarboxylase synthetase, putative, expressed	Nuclear	12.5	Nuclear	4.724	0.74		Nuclear	99.99	0.94	3
LOC_Os01g40700	expressed protein	Nuclear	10	Nuclear	3.777	0.29		Nuclear	98.03	0.68	3
LOC_Os01g40710	high light inducible protein, putative, expressed	chloroplast	13	Nuclear	1.351	0.09		Chloroplast	9	0.35	1
LOC_Os01g40750	expressed protein	Nuclear	6	Nuclear	2.658	0.28		Nuclear	99.61	0.94	3
LOC_Os01g40820	peptidase family M41 containing protein, expressed	cytoplasm	5	Cytoplasmic	2.09	0.25		Cytoplasm	89	0.49	0
LOC_Os01g40840	serine/threonine-protein kinase AFC3, putative, expressed	cytoplasm	7	Cytoplasmic	2.172	0.49		Nuclear	96.56	0.6	1
LOC_Os01g40860	aldehyde dehydrogenase, putative, expressed	cytoplasm	12	Cytoplasmic	3.531	0		Cytoplasm	74	0.38	0
LOC_Os01g40870	aldehyde dehydrogenase, putative, expressed	cytoplasm	5	Cytoplasmic	2.642	0.01		Cytoplasm	67	0.27	0
LOC_Os01g40950	expressed protein	chloroplast	5	Extracellular	1.344	0.08		Secreted pathways		1	0
LOC_Os01g40980	helicase, putative, expressed	Nuclear	10	Nuclear	2.485	0.65		Nuclear	95.94	0.33	3
LOC_Os01g40990	expressed protein	cytoplasm	6	Nuclear	3.062	0.91	Nuclear	Nuclear	98.69	0.7	3
LOC_Os01g41010	DUF581 domain containing protein, expressed	Nuclear	7	Nuclear	2.464	0.1		Nuclear	89.85	0.38	3
LOC_Os01g41040	SCF apoptosis response protein, putative, expressed	chloroplast	4	Plasma Membrane	4.922	0.03		Secreted pathways		0.5	0
LOC_Os01g41050	sulfate transporter, putative, expressed	plasma membrane	4	Plasma Membrane	4.744	0.07		Chloroplast	9	0.32	0
LOC_Os01g41140	THION18 - Plant thionin family protein precursor, expressed	extr	11	Extracellular	3.053	0.03		Nuclear	60.54	0.21	1
LOC_Os01g41170	THION27 - Plant thionin family protein precursor, expressed	extr	11	Nuclear	1.866	0.15		Secreted pathways		0.14	1
LOC_Os01g41190	glycine-rich protein, putative, expressed	Nuclear	14	Nuclear	4.288	0.8	Nuclear	Nuclear	99.97	0.99	4
LOC_Os01g41220	DUF538 domain containing protein, putative, expressed	chloroplast	12	Plasma Membrane	1.314	0.06		Secreted pathways		0.21	0
LOC_Os01g41240	hydrolase, alpha/beta fold family domain containing protein, expressed	cytoplasm	7	Chloroplast	2.555	0.01		Cytoplasm	87	0.75	0
LOC_Os01g41280	OsFBD4 - F-box and FBD domain containing protein, expressed	cytoplasm	8	Plasma Membrane	1.506	0.01		Chloroplast	8	0.22	0
LOC_Os01g41290	OsFBD5 - F-box and FBD domain containing protein, expressed	cytoplasm	9	Cytoplasmic	2.056	0.09		Nuclear	93.44	0.69	1
LOC_Os01g41300	expressed protein	chloroplast	9	Nuclear	1.8	0.19		Mitochondrion		0.36	1
LOC_Os01g41310	OsFBX18 - F-box domain containing protein, expressed	cytoplasm	6	Plasma Membrane	1.812	0.04		Cytoplasm	87	0.41	0
LOC_Os01g41320	expressed protein	chloroplast	7	Nuclear	1.398	0.24		Cytoplasm	61	0.18	1
LOC_Os01g41360	expressed protein	chloroplast	7	Plasma Membrane	2.82	0.15		Secreted pathways		0.07	0
LOC_Os01g41370	FBD domain containing protein, putative, expressed	chloroplast	10	Plasma Membrane	1.881	0.12		Chloroplast	9	0.66	0
LOC_Os01g41400	transmembrane amino acid transporter protein, putative, expressed	cytoplasm	5	Plasma Membrane	4.885	0		Cytoplasm	67	0.36	0
LOC_Os01g41430	UDP-glucoronosyl and UDP-glucosyl transferase, putative, expressed	chloroplast	4	Cytoplasmic	1.344	0.15		Cytoplasm	79	0.18	0
LOC_Os01g41510	calcineurin B, putative, expressed	mitochondria	6	Cytoplasmic	2.833	0.02		Nuclear	95.59	0.83	1
LOC_Os01g41530	OsFBL2 - F-box domain and LRR containing protein, expressed	Nuclear	6	Cytoplasmic	2.065	0.18		Nuclear	93.44	0.69	2
LOC_Os01g41550	aspartic proteinase, putative, expressed	chloroplast	11	Plasma Membrane	1.959	0.15		Secreted pathways		0.78	0
LOC_Os01g41560	hypothetical protein	Nuclear	7	Nuclear	1.404	0.48		Mitochondrion		0.47	2
LOC_Os01g41600	Sad1 / UNC-like C-terminal domain containing protein, putative, expressed	plasma membrane	5	Chloroplast	1.339	0.15		Nuclear	75.92	0.23	1
LOC_Os01g41610	mitochondrial ATP synthase g subunit family protein, putative, expressed	chloroplast	4	Mitochondrial	2.012	0.01		Cytoplasm	70	0.26	0
LOC_Os01g41630	serine/threonine protein phosphatase 2A 55 kDa regulatory subunit B, putative, expressed	cytoskeleton	8	Nuclear	3.169	0.38		Nuclear	92.72	0.83	2
LOC_Os01g41640	expressed protein	chloroplast	4	Plasma Membrane	1.536	0.38		Chloroplast	9	0.3	0
LOC_Os01g41650	pentatricopeptide, putative, expressed	chloroplast	12	Cytoplasmic	1.092	0.05		Chloroplast	8	0.17	0
LOC_Os01g41660	phosphoethanolamine/phosphocholine phosphatase, putative, expressed	cytoplasm	6	Cytoplasmic	1.946	0.02		Cytoplasm	97	0.88	0
LOC_Os01g41710	chlorophyll A-B binding protein, putative, expressed	chloroplast	13	Chloroplast	4.202	0.01		Chloroplast	9	0.93	0
LOC_Os01g41720	expressed protein	plasma membrane	11.5	Plasma Membrane	1.474	0.24		Chloroplast	7	0.16	0
LOC_Os01g41730	serine/threonine-protein kinase, putative, expressed	cytoplasm	9	Cytoplasmic	2.34	0.15		Cytoplasm	82	0.32	0
LOC_Os01g41750	expressed protein	plasma membrane	9	Plasma Membrane	2.118	0.42		Chloroplast	5	0.27	0
LOC_Os01g41770	leucine rich repeat protein, putative, expressed	plasma membrane	9.5	Plasma Membrane	2.238	0.24		Chloroplast	9	0.27	0
LOC_Os01g41810	cytochrome P450 72A1, putative, expressed	chloroplast	7	Mitochondrial	2.263	0.52		Chloroplast	9	0.33	0
LOC_Os01g41820	cytochrome P450 72A1, putative, expressed	chloroplast	10	Mitochondrial	2.147	0.38		Chloroplast	9	0.37	0
LOC_Os01g41870	protein kinase, putative, expressed	chloroplast	5	Nuclear	1.83	0.52		Chloroplast	5	0.08	1
LOC_Os01g41880	hyaluronan/mRNA binding family domain containing protein, expressed	mitochondria	6	Nuclear	3.104	0.42		Nuclear	99.95	0.99	2
LOC_Os01g41900	Myb transcription factor, putative, expressed	Nuclear	7	Nuclear	4.148	0.67		Nuclear	97.6	0.46	3	MYB_related
LOC_Os01g41950	expressed protein	chloroplast	6	Plasma Membrane	1.085	0		Cytoplasm	70	0.23	0
LOC_Os01g41970	expressed protein	cytoplasm	5	Extracellular	1.422	0.09		Mitochondrion		0.32	0
LOC_Os01g41990	OsCML12 - Calmodulin-related calcium sensor protein, expressed	Nuclear	5.5	Cytoplasmic	3.047	0.19		Nuclear	80.54	0.85	2
LOC_Os01g42010	expressed protein	chloroplast	4	Plasma Membrane	4.205	0.47		Cytoplasm	69	0.46	0
LOC_Os01g42024	expressed protein	chloroplast	8	Nuclear	3.224	0.59		Chloroplast	5	0.11	1
LOC_Os01g42030	mitochondrial chaperone BCS1, putative, expressed	Nuclear	8	Nuclear	2.4	0.49		Cytoplasm	65	0.14	2
LOC_Os01g42040	ubiquitin-conjugating enzyme, putative, expressed	Nuclear	9	Nuclear	4.251	0.82	Nuclear	Cytoplasm	78	0.17	3
LOC_Os01g42050	DNL zinc finger domain containing protein, putative, expressed	mitochondria	7	Nuclear	3.451	0.3		Chloroplast	3	0.13	1
LOC_Os01g42070	kinesin motor domain containing protein, putative, expressed	chloroplast	7	Nuclear	3.875	0.88	Nuclear	Chloroplast	4	0.03	2
LOC_Os01g42080	zinc ion binding protein, putative, expressed	Nuclear	8	Nuclear	3.855	0.95	Nuclear	Chloroplast	8	0.23	3
LOC_Os01g42090	nodulin MtN3 family protein, putative, expressed	chloroplast	5	Plasma Membrane	4.999	0.22		Mitochondrion		0.11	0
LOC_Os01g42120	expressed protein	mitochondria	12	Extracellular	1.283	0.19		Mitochondrion		0.31	0
LOC_Os01g42140	expressed protein	chloroplast	11	Plasma Membrane	1.601	0.18		Chloroplast	9	0.44	0
LOC_Os01g42150	MEGL13 - Maternally expressed gene MEG family protein precursor, expressed	chloroplast	9	Extracellular	3.112	0.04		Secreted pathways		0.92	0
LOC_Os01g42160	MEGL14 - Maternally expressed gene MEG family protein precursor, putative, expressed	extr	12	Extracellular	3.811	0.01		Secreted pathways		1	0
LOC_Os01g42190	heat shock protein DnaJ, putative, expressed	chloroplast	8	Nuclear	2.267	0.43		Mitochondrion		0.06	1
LOC_Os01g42200	expressed protein	plasma membrane	7	Nuclear	1.534	0.28		Nuclear	94.05	0.17	2
LOC_Os01g42234	amino acid permease family protein, putative, expressed	plasma membrane	10	Plasma Membrane	4.97	0.01		Cytoplasm	76	0.58	0
LOC_Os01g42260	transcriptional corepressor LEUNIG, putative, expressed	Nuclear	14	Nuclear	4.128	0.93	Nuclear	Nuclear	99.33	0.91	4	LUG
LOC_Os01g42270	transcriptional corepressor LEUNIG, putative, expressed	Nuclear	12	Nuclear	3.719	0.88	Nuclear	Nuclear	87.28	0.3	4	LUG
LOC_Os01g42280	pentatricopeptide, putative, expressed	chloroplast	10	Plasma Membrane	1.073	0.02		Chloroplast	9	0.77	0
LOC_Os01g42294	inactive receptor kinase At2g26730 precursor, putative, expressed	plasma membrane	12	Plasma Membrane	1.376	0.32		Chloroplast	9	0.58	0
LOC_Os01g42320	aspartic proteinase nepenthesin-2 precursor, putative, expressed	chloroplast	11	Extracellular	1.926	0.2		Chloroplast	9	0.39	0
LOC_Os01g42340	expressed protein	chloroplast	10	Plasma Membrane	4.234	0.24		Chloroplast	6	0.22	0
LOC_Os01g42350	pleiotropic drug resistance protein, putative, expressed	plasma membrane	11	Plasma Membrane	4.365	0.33		Nuclear	94.2	0.5	1
LOC_Os01g42380	pleiotropic drug resistance protein, putative, expressed	plasma membrane	8	Plasma Membrane	4.366	0.29		Nuclear	98.41	0.88	1
LOC_Os01g42410	pleiotropic drug resistance protein, putative, expressed	plasma membrane	10.5	Plasma Membrane	4.499	0.29		Nuclear	97.82	0.31	1
LOC_Os01g42430	vacuolar ATP synthase, putative, expressed	chloroplast	12	Plasma Membrane	4.162	0		Secreted pathways		0.03	0
LOC_Os01g42460	BAH domain containing protein, expressed	Nuclear	6	Nuclear	2.452	0.45		Nuclear	94.85	0.94	3
LOC_Os01g42470	acetyltransferase, GNAT family, putative, expressed	cytoplasm	5	Cytoplasmic	2.569	0		Nuclear	81.8	0.43	1	GNAT
LOC_Os01g42480	Yip1 domain containing protein, expressed	plasma membrane	4	Plasma Membrane	4.895	0.01		Cytoplasm	47	0.14	0
LOC_Os01g42490	endonuclease/exonuclease/phosphatase family domain containing protein, expressed	chloroplast	5	Nuclear	3.735	0.78		Chloroplast	5	0.05	1
LOC_Os01g42500	zinc finger, C3HC4 type family protein, expressed	plasma membrane	8	Plasma Membrane	3.623	0.1		Nuclear	76.96	0.83	1
LOC_Os01g42510	expressed protein	extr	4	Extracellular	3.725	0.09		Secreted pathways		0.99	0
LOC_Os01g42520	expressed protein	chloroplast	7	Plasma Membrane	1.073	0.04		Mitochondrion		0.17	0
LOC_Os01g42620	pentatricopeptide containing protein, putative, expressed	chloroplast	8	Mitochondrial	1.612	0.18		Chloroplast	6	0.05	0
LOC_Os01g42630	C-5 cytosine-specific DNA methylase, putative, expressed	cytoplasm	7	Nuclear	1.282	0.15		Cytoplasm	34	0.03	1
LOC_Os01g42650	cytochrome c oxidase subunit 5B, mitochondrial precursor, putative, expressed	mitochondria	9	Chloroplast	2.206	0.07		Mitochondrion		0.66	0
LOC_Os01g42690	OsPOP2 - Putative Prolyl Oligopeptidase homologue, expressed	chloroplast	9	Extracellular	1.484	0.01		Chloroplast	9	0.32	0
LOC_Os01g42700	expressed protein	Nuclear	14	Nuclear	3.934	0.61		Nuclear	51.3	0.12	3
LOC_Os01g42720	expressed protein	mitochondria	7	Extracellular	2.385	0.2		Chloroplast	4	0.11	0
LOC_Os01g42730	GDSL-like lipase/acylhydrolase, putative, expressed	chloroplast	3	Extracellular	1.57	0.01		Secreted pathways		0.74	0
LOC_Os01g42770	expressed protein	chloroplast	14	Nuclear	1.082	0.16		Chloroplast	9	0.65	1
LOC_Os01g42790	xylem cysteine proteinase 2 precursor, putative, expressed	chloroplast	9	Chloroplast	2.126	0.06		Secreted pathways		0.18	0
LOC_Os01g42800	MEE18, putative, expressed	chloroplast	12	Plasma Membrane	2.716	0.18		Chloroplast	8	0.53	0
LOC_Os01g42830	adaptin ear-binding coat-associated protein 2, putative, expressed	Nuclear	8	Cytoplasmic	2.441	0.25		Nuclear	81.9	0.95	2
LOC_Os01g42850	ThiF family domain containing protein, putative, expressed	chloroplast	8	Nuclear	1.068	0.24		Chloroplast	9	0.25	1
LOC_Os01g42870	transferase family protein, putative, expressed	E.R.	3.5	Chloroplast	2	0.03		Cytoplasm	38	0.24	0
LOC_Os01g42880	transferase family protein, putative, expressed	cytoplasm	5	Cytoplasmic	1.34	0.04		Chloroplast	7	0.17	0
LOC_Os01g42950	protein kinase family protein, putative, expressed	cytoplasm	8	Nuclear	1.948	0.43		Secreted pathways		0.08	1
LOC_Os01g42960	TTL1, putative, expressed	cytoplasm	5	Nuclear	2.249	0.26		Nuclear	55.35	0.05	2
LOC_Os01g42970	zinc finger C-x8-C-x5-C-x3-H type family protein, expressed	Nuclear	13	Nuclear	1.941	0.14		Chloroplast	8	0.23	2	C3H
LOC_Os01g42980	ribosomal protein L22, putative, expressed	chloroplast	8	Mitochondrial	3.237	0.36		Chloroplast	9	0.77	0
LOC_Os01g42990	PPR repeat domain containing protein, putative, expressed	chloroplast	14	Chloroplast	1.583	0.39		Chloroplast	6	0.09	0
LOC_Os01g43020	CTP synthase, putative, expressed	chloroplast	11	Cytoplasmic	2.594	0.16		Cytoplasm	87	0.44	0
LOC_Os01g43030	tetratricopeptide repeat domain containing protein, expressed	Nuclear	7	Nuclear	3.249	0.72		Chloroplast	6	0.3	2
LOC_Os01g43040	amino acid transporter, putative, expressed	chloroplast	12	Plasma Membrane	1.851	0.62		Chloroplast	5	0.1	0
LOC_Os01g43050	CENP-C1, putative, expressed	Nuclear	9	Nuclear	4.327	0.94	Nuclear	Nuclear	52.64	0.03	4
LOC_Os01g43060	expressed protein	Nuclear	12	Nuclear	3.523	0.45		Nuclear	99.54	0.9	3
LOC_Os01g43070	psbP-related thylakoid lumenal protein 4, chloroplast precursor, putative, expressed	chloroplast	9	Chloroplast	2.111	0.52		Chloroplast	9	0.77	0
LOC_Os01g43080	exonuclease, putative, expressed	chloroplast	5	Nuclear	1.072	0.1		Cytoplasm	58	0.87	1
LOC_Os01g43090	oxidoreductase, aldo/keto reductase family protein, putative, expressed	chloroplast	4.5	Cytoplasmic	2.574	0.03		Cytoplasm	82	0.33	0
LOC_Os01g43100	protein phosphatase 2C, putative, expressed	Nuclear	11	Nuclear	1.603	0.27		Nuclear	93.56	0.61	3
LOC_Os01g43120	DEAD/DEAH box helicase, putative, expressed	chloroplast	12	Mitochondrial	2.187	0.57		Nuclear	60.14	0.05	1
LOC_Os01g43130	DEAD/DEAH box helicase, putative, expressed	Nuclear	8	Cytoplasmic	1.275	0.48		Nuclear	63.85	0.06	2
LOC_Os01g43140	lipase, putative, expressed	chloroplast	6	Nuclear	1.559	0.46		Nuclear	65.15	0.14	2
LOC_Os01g43150	OsFtsH9 FtsH protease, homologue of AtFtsH11, expressed	chloroplast	13	Cytoplasmic	1.401	0.31		Chloroplast	9	0.57	0
LOC_Os01g43160	polygalacturonase, putative, expressed	cytoplasm	7.5	Extracellular	2.658	0.05		Secreted pathways		0.99	0
LOC_Os01g43170	polypyrimidine tract-binding protein, putative, expressed	chloroplast	7	Nuclear	2.574	0.28		Secreted pathways		0.32	1
LOC_Os01g43230	expressed protein	mitochondria	7.5	Plasma Membrane	2.557	0.3		Mitochondrion		0.33	0	MYB_related
LOC_Os01g43250	WD domain, G-beta repeat domain containing protein, expressed	Nuclear	6	Extracellular	1.43	0.05		Chloroplast	6	0.13	1
LOC_Os01g43320	transmembrane amino acid transporter protein, putative, expressed	vacuole	9	Plasma Membrane	4.948	0.04		Cytoplasm	53	0.38	0
LOC_Os01g43350	protein kinase family protein, putative, expressed	Nuclear	6	Cytoplasmic	1.407	0.41		Cytoplasm	67	0.62	1
LOC_Os01g43360	myosin-Ie, putative, expressed	chloroplast	7	Nuclear	1.062	0.33		Nuclear	36.71	0.08	2
LOC_Os01g43370	CPuORF17 - conserved peptide uORF-containing transcript, expressed	Nuclear	14	Nuclear	1.741	0.63		Chloroplast	9	0.46	2
LOC_Os01g43380	glycosyltransferase family protein 1, putative, expressed	Nuclear	9	Cytoplasmic	2.694	0.65		Nuclear	93.36	0.4	2
LOC_Os01g43390	uroporphyrinogen decarboxylase, putative, expressed	chloroplast	14	Chloroplast	2.464	0.1		Chloroplast	9	0.94	0
LOC_Os01g43410	CAMK_CAMK_like.9 - CAMK includes calcium/calmodulin depedent protein kinases, expressed	mitochondria	11.5	Cytoplasmic	2.577	0.29		Mitochondrion		0.44	0
LOC_Os01g43420	expressed protein	Nuclear	4	Nuclear	3.193	0.46		Nuclear	62.19	0.48	3
LOC_Os01g43430	expressed protein	Nuclear	7	Nuclear	2.94	0.58		Nuclear	99.32	0.73	3
LOC_Os01g43460	C4-dicarboxylate transporter/malic acid transport protein, expressed	Nuclear	4	Plasma Membrane	4.033	0.15		Cytoplasm	97	0.93	1
LOC_Os01g43480	AAA-type ATPase family protein, putative, expressed	plasma membrane	4	Cytoplasmic	2.153	0.4		Chloroplast	5	0.31	0
LOC_Os01g43520	neutral ceramidase precursor, putative, expressed	plasma membrane	7.5	Extracellular	1.175	0.05		Chloroplast	8	0.21	0
LOC_Os01g43540	suppressor of G2 allele of SKP1, putative, expressed	Nuclear	9	Cytoplasmic	1.946	0.12		Nuclear	62.6	0.09	2
LOC_Os01g43550	WRKY12, expressed	chloroplast	8.5	Nuclear	1.184	0.29		Nuclear	54.84	0.03	2	WRKY
LOC_Os01g43580	kinesin motor domain containing protein, putative, expressed	cytoplasm	9	Nuclear	3.163	0.74		Cytoplasm	74	0.26	1
LOC_Os01g43590	HSF-type DNA-binding domain containing protein, expressed	Nuclear	9	Nuclear	2.212	0.59		Nuclear	65.78	0.42	3	HSF
LOC_Os01g43610	DUF623 domain containing protein, expressed	Nuclear	14	Nuclear	4.551	0.92	Nuclear	Nuclear	50.56	0.13	4	OFP
LOC_Os01g43630	adaptin, putative, expressed	Nuclear	6	Golgi	1.653	0.38		Cytoplasm	73	0.08	1
LOC_Os01g43650	WRKY11, expressed	Nuclear	14	Nuclear	4.6	0.56		Nuclear	99.98	0.99	3	WRKY
LOC_Os01g43680	CPuORF29 - conserved peptide uORF-containing transcript, expressed	Nuclear	12	Nuclear	3.513	0.33		Nuclear	84.55	0.38	3
LOC_Os01g43700	cytochrome P450 72A1, putative, expressed	chloroplast	4	Mitochondrial	2.9	0.15		Cytoplasm	97	0.68	0
LOC_Os01g43710	cytochrome P450 72A1, putative, expressed	chloroplast	4	Plasma Membrane	1.558	0.32		Chloroplast	9	0.34	0
LOC_Os01g43720	cytochrome P450 72A1, putative, expressed	chloroplast	11	Mitochondrial	2.663	0.11		Chloroplast	7	0.18	0
LOC_Os01g43740	cytochrome P450 72A1, putative, expressed	cytoplasm	6	Cytoplasmic	1.3	0.22		Cytoplasm	47	0.15	0
LOC_Os01g43750	cytochrome P450 72A1, putative, expressed	chloroplast	12	Mitochondrial	2.753	0.15		Chloroplast	9	0.44	0
LOC_Os01g43760	cytochrome P450 72A1, putative, expressed	chloroplast	11	Mitochondrial	3.566	0.29		Chloroplast	9	0.41	0
LOC_Os01g43844	cytochrome P450 72A1, putative, expressed	chloroplast	4	Mitochondrial	2.458	0.15		Chloroplast	8	0.37	0
LOC_Os01g43851	cytochrome P450 72A1, putative, expressed	cytoplasm	4.5	Mitochondrial	2.087	0.22		Chloroplast	7	0.11	0
LOC_Os01g43870	NLI interacting factor-like phosphatase, putative, expressed	Nuclear	8	Nuclear	2.954	0.26		Cytoplasm	71	0.24	2
LOC_Os01g43890	OsSCP4 - Putative Serine Carboxypeptidase homologue, expressed	chloroplast	6	Chloroplast	1.174	0.04		Secreted pathways		0.33	0
LOC_Os01g43910	CGMC_MAPKCMGC_2.4 - CGMC includes CDA, MAPK, GSK3, and CLKC kinases, expressed	cytoplasm	6	Nuclear	2.364	0.71		Cytoplasm	68	0.71	1
LOC_Os01g43950	expressed protein	chloroplast	8	Cytoplasmic	1.313	0.24		Nuclear	88.23	0.82	1
LOC_Os01g44040	CAS1 domain-containing protein 1 precursor, putative, expressed	cytoplasm	4	Plasma Membrane	4.963	0.06		Secreted pathways		0.4	0
LOC_Os01g44050	siroheme synthase, putative, expressed	chloroplast	10	Chloroplast	2.729	0.07		Chloroplast	9	0.61	0
LOC_Os01g44090	X8 domain containing protein, expressed	extr	8	Nuclear	2.255	0.13		Secreted pathways		0.79	1
LOC_Os01g44110	serine/threonine-protein kinase, putative, expressed	chloroplast	4	Chloroplast	1.953	0.26		Chloroplast	9	0.65	0
LOC_Os01g44120	expressed protein	chloroplast	11	Nuclear	1.958	0.25		Mitochondrion		0.59	1
LOC_Os01g44210	50S ribosomal protein L31, putative, expressed	chloroplast	14	Mitochondrial	1.554	0.21		Chloroplast	9	0.75	0
LOC_Os01g44220	glucose-1-phosphate adenylyltransferase large subunit, chloroplast precursor, putative, expressed	cytoplasm	8	Chloroplast	2.455	0.14		Chloroplast	9	0.5	0
LOC_Os01g44230	transcription factor X1, putative, expressed	cytoplasm	8	Nuclear	2.592	0.85	Nuclear	Nuclear	99.94	0.95	3
LOC_Os01g44250	CBS domain containing membrane protein, putative, expressed	cytoplasm	4	Chloroplast	2.535	0.17		Cytoplasm	95	0.68	0
LOC_Os01g44260	dihydroflavonol-4-reductase, putative, expressed	chloroplast	4	Cytoplasmic	2.992	0.02		Cytoplasm	82	0.49	0
LOC_Os01g44310	dnaJ domain containing protein, expressed	Nuclear	14	Nuclear	3.855	0.81	Nuclear	Nuclear	99.97	0.86	4
LOC_Os01g44340	pectinesterase, putative, expressed	chloroplast	11	Extracellular	3.836	0.01		Secreted pathways		0.45	0
LOC_Os01g44360	CBS domain containing membrane protein, putative, expressed	cytoplasm	4	Cytoplasmic	1.716	0.1		Mitochondrion		0.3	0
LOC_Os01g44390	MYB family transcription factor, putative, expressed	chloroplast	10	Chloroplast	2.294	0.05		Nuclear	94.09	0.12	1	MYB-related
LOC_Os01g44394	mitotic checkpoint protein, putative, expressed	chloroplast	11	Extracellular	2.357	0.1		Cytoplasm	84	0.46	0
LOC_Os01g44960	hydrolase, alpha/beta fold family domain containing protein, expressed	chloroplast	6	Cytoplasmic	2.358	0.04		Cytoplasm	46	0.19	0
LOC_Os01g44970	polygalacturonase, putative, expressed	vacuole	9	Extracellular	2.785	0.19		Secreted pathways		0.33	0
LOC_Os01g44980	peptide deformylase, putative, expressed	cytoplasm	8	Cytoplasmic	2.935	0		Cytoplasm	97	0.68	0
LOC_Os01g44990	ercc6 protein, putative, expressed	cytoplasm	5	Cytoplasmic	1.89	0.23		Nuclear	95.38	0.28	1	SNF2
LOC_Os01g45020	F-box protein interaction domain containing protein, expressed	mitochondria	6.5	Cytoplasmic	0.932	0.27		Chloroplast	9	0.28	0
LOC_Os01g45060	polygalacturonase, putative, expressed	chloroplast	9	Extracellular	3.395	0.11		Secreted pathways		0.53	0
LOC_Os01g45070	peptide deformylase, putative, expressed	chloroplast	8	Mitochondrial	1.449	0.04		Chloroplast	5	0.87	0
LOC_Os01g45090	MYB family transcription factor, putative, expressed	Nuclear	14	Nuclear	2.476	0.17		Nuclear	98.01	0.5	3	MYB
LOC_Os01g45110	anthocyanin 3-O-beta-glucosyltransferase, putative, expressed	cytoplasm	10	Chloroplast	2.264	0.14		Secreted pathways		0.09	0
LOC_Os01g45140	anthocyanin 3-O-beta-glucosyltransferase, putative, expressed	cytoplasm	9	Cytoplasmic	1.767	0.06		Chloroplast	4	0.05	0
LOC_Os01g45190	DEAD-box ATP-dependent RNA helicase, putative, expressed	cytoplasm	9	Nuclear	1.1	0.45		Cytoplasm	88	0.4	1
LOC_Os01g45200	cinnamoyl-CoA reductase-related, putative, expressed	chloroplast	10	Mitochondrial	1.421	0.27		Cytoplasm	80	0.35	0
LOC_Os01g45250	DUF1645 domain containing protein, putative, expressed	Nuclear	12	Nuclear	2.352	0.31		Nuclear	97.3	0.88	3
LOC_Os01g45274	carbonic anhydrase, chloroplast precursor, putative, expressed	chloroplast	13	Chloroplast	3.991	0.03		Chloroplast	1	0.98	0
LOC_Os01g45360	membrane associated DUF588 domain containing protein, putative, expressed	Nuclear_plasma membrane	4.33333	Nuclear	2.413	0.31		Nuclear	92.07	0.48	2
LOC_Os01g45370	radical SAM enzyme, putative, expressed	chloroplast	9.5	Plasma Membrane	1.396	0.18		Chloroplast	9	0.7	0
LOC_Os01g45380	protein kinase domain containing protein, expressed	cytoplasm	5	Nuclear	2.112	0.37		Cytoplasm	89	0.89	1
LOC_Os01g45390	HD domain containing protein 2, putative, expressed	chloroplast	10	Mitochondrial	1.534	0.46		Chloroplast	8	0.5	0
LOC_Os01g45430	expressed protein	cytoplasm	6.5	Nuclear	3.272	0.5		Cytoplasm	61	0.18	1
LOC_Os01g45439	expressed protein	chloroplast	4	Plasma Membrane	4.758	0.23		Cytoplasm	77	0.22	0
LOC_Os01g45450	AAA family ATPase, putative, expressed	cytoplasm	5	Chloroplast	1.515	0.17		Mitochondrion		0.93	0
LOC_Os01g45460	serine esterase, putative, expressed	chloroplast	4	Plasma Membrane	2.804	0.42		Chloroplast	8	0.22	0
LOC_Os01g45470	expressed protein	Nuclear	13	Nuclear	2.533	0.14		Mitochondrion		0.12	2
LOC_Os01g45520	D-mannose binding lectin family protein, expressed	plasma membrane	7	Plasma Membrane	3.817	0.15		Chloroplast	9	0.51	0
LOC_Os01g45530	single-stranded DNA-binding protein, putative, expressed	chloroplast	5	Nuclear	2.055	0.29		Chloroplast	9	0.26	1
LOC_Os01g45550	auxin efflux carrier component, putative, expressed	plasma membrane	8	Plasma Membrane	2.946	0.55		Chloroplast	6	0.11	0
LOC_Os01g45620	CGMC_MAPKCMGC_2.5 - CGMC includes CDA, MAPK, GSK3, and CLKC kinases, expressed	cytoplasm	10	Cytoplasmic	3.408	0.48		Cytoplasm	96	0.91	0
LOC_Os01g45624	oleosin, putative, expressed	Nuclear	10	Plasma Membrane	2.374	0.03		Mitochondrion		0.14	1
LOC_Os01g45640	tat pathwaysay signal sequence family protein, expressed	chloroplast	14	Nuclear	1.52	0.54		Secreted pathways		0.45	1
LOC_Os01g45659	expressed protein	chloroplast	5	Nuclear	1.47	0.22		Mitochondrion		0.13	1
LOC_Os01g45700	expressed protein	extr	11	Nuclear	1.566	0.04		Secreted pathways		1	1
LOC_Os01g45750	bile acid sodium symporter family protein, putative, expressed	chloroplast	11.5	Plasma Membrane	4.945	0.02		Chloroplast	6	0.17	0
LOC_Os01g45760	YUC4, putative, expressed	chloroplast	6	Mitochondrial	1.328	0.02		Nuclear	71.87	0.26	1
LOC_Os01g45830	sulfate transporter, putative, expressed	E.R.	5	Plasma Membrane	4.93	0.27		Cytoplasm	93	0.6	0
LOC_Os01g45840	CRR2, putative, expressed	chloroplast	11	Extracellular	1.904	0.14		Chloroplast	7	0.41	0
LOC_Os01g45860	GRAS family transcription factor domain containing protein, expressed	Nuclear	5	Plasma Membrane	1.763	0.11		Cytoplasm	77	0.29	1	GRAS
LOC_Os01g45900	OsFBX20 - F-box domain containing protein, expressed	cytoplasm	10	Plasma Membrane	1.617	0.02		Nuclear	92.85	0.44	1
LOC_Os01g45910	plastidic ATP/ADP-transporter, putative, expressed	chloroplast	9	Plasma Membrane	4.468	0.24		Chloroplast	7	0.27	0
LOC_Os01g45914	expressed protein	chloroplast	4	Nuclear	1.091	0.01		Secreted pathways		0.21	1
LOC_Os01g45960	hydrolase, alpha/beta fold family domain containing protein, expressed	plasma membrane	10	Plasma Membrane	2.252	0.55		Mitochondrion		0.65	0
LOC_Os01g45970	expressed protein	Nuclear	13	Nuclear	3.289	0.23		Nuclear	72.9	0.82	3
LOC_Os01g45990	potassium channel AKT1, putative, expressed	plasma membrane	11	Plasma Membrane	3.815	0.34		Chloroplast	5	0.31	0
LOC_Os01g46020	TATA-binding protein-associated factor TAFII55 family protein, putative, expressed	Nuclear	13	Nuclear	2.337	0.48		Nuclear	99.99	0.99	3
LOC_Os01g46040	bromodomain domain containing protein, expressed	chloroplast	5	Nuclear	1.302	0.52		Nuclear	99.71	0.78	2
LOC_Os01g46060	NUC189 domain containing protein, expressed	Nuclear	8	Nuclear	2.966	0.36		Nuclear	88.61	0.49	3
LOC_Os01g46070	lactate/malate dehydrogenase, putative, expressed	mitochondria	11	Mitochondrial	1.804	0.18		Mitochondrion		0.9	0
LOC_Os01g46080	GDSL-like lipase/acylhydrolase, putative, expressed	extr	5	Plasma Membrane	2.234	0.02		Chloroplast	8	0.24	0
LOC_Os01g46120	GDSL-like lipase/acylhydrolase, putative, expressed	chloroplast	9	Plasma Membrane	1.75	0.03		Secreted pathways		0.7	0
LOC_Os01g46130	expressed protein	Nuclear	9	Nuclear	3.092	0.65		Mitochondrion		0.15	2
LOC_Os01g46140	expressed protein	golgi body	5	Extracellular	2.511	0.04		Secreted pathways		0.89	0
LOC_Os01g46169	GDSL-like lipase/acylhydrolase, putative, expressed	chloroplast	5	Plasma Membrane	1.72	0.1		Chloroplast	8	0.39	0
LOC_Os01g46200	expressed protein	Nuclear	6	Nuclear	3.69	0.5		Nuclear	68.88	0.24	3
LOC_Os01g46220	GDSL-like lipase/acylhydrolase, putative, expressed	chloroplast	9	Plasma Membrane	2.045	0.12		Chloroplast	9	0.29	0
LOC_Os01g46270	wax synthase isoform 3, putative, expressed	chloroplast	12	Plasma Membrane	4.853	0.1		Secreted pathways		0.76	0
LOC_Os01g46290	lipase, putative, expressed	chloroplast	4	Chloroplast	1.57	0.02		Secreted pathways		0.21	0
LOC_Os01g46350	proteins of unknown function domain containing protein, expressed	chloroplast	5	Extracellular	3.627	0.2		Chloroplast	7	0.62	0
LOC_Os01g46370	lipase class 3 family protein, putative, expressed	cytoplasm	5	Cytoplasmic	1.864	0.05		Nuclear	89.25	0.73	1
LOC_Os01g46380	ketol-acid reductoisomerase, chloroplast precursor, putative, expressed	chloroplast	13	Chloroplast	3.628	0.15		Chloroplast	9	0.83	0
LOC_Os01g46400	expressed protein	vacuole	9	Extracellular	1.592	0.31		Chloroplast	8	0.2	0
LOC_Os01g46450	expressed protein	extr	7	Cytoplasmic	1.377	0.22		Nuclear	45.89	0.12	1
LOC_Os01g46500	OsFBX21 - F-box domain containing protein, expressed	mitochondria	4.5	Nuclear	3.096	0.45		Mitochondrion		0.15	1
LOC_Os01g46510	peptidase S8 and S53, subtilisin, kexin, sedolisin, putative, expressed	chloroplast	7	Plasma Membrane	1.158	0.4		Nuclear	58.07	0.1	1
LOC_Os01g46570	CTP synthase, putative, expressed	vacuole	4	Cytoplasmic	3.338	0.06		Cytoplasm	87	0.44	0
LOC_Os01g46580	actin-related protein 2/3 complex subunit 2, putative, expressed	cytoplasm	6	Cytoplasmic	0.92	0.15		Cytoplasm	90	0.45	0
LOC_Os01g46590	expressed protein	plasma membrane	5	Plasma Membrane	3.213	0.12		Secreted pathways		0.29	0
LOC_Os01g46610	dehydrogenase, putative, expressed	cytoplasm	6	Cytoplasmic	3.859	0		Cytoplasm	99	0.87	0
LOC_Os01g46650	expressed protein	chloroplast	12	Nuclear	1.113	0.2		Secreted pathways		0.21	1
LOC_Os01g46690	expressed protein	plasma membrane	12	Plasma Membrane	4.222	0.06		Secreted pathways		0.93	0
LOC_Os01g46700	SET domain containing protein, expressed	chloroplast	4	Nuclear	3.752	0.79		Nuclear	100	0.99	2	SET
LOC_Os01g46720	expressed protein	chloroplast	11	Nuclear	1.183	0.55		Chloroplast	9	0.71	1
LOC_Os01g46750	AMP-binding enzyme, putative, expressed	cytoplasm	11	Cytoplasmic	3.7	0.15		Cytoplasm	96	0.79	0
LOC_Os01g46760	protein phosphatase 2C, putative, expressed	chloroplast	8	Chloroplast	2.853	0.27		Nuclear	72.91	0.14	1
LOC_Os01g46800	WRKY15, expressed	Nuclear	13	Nuclear	1.755	0.62		Nuclear	99.56	0.6	3	WRKY
LOC_Os01g46810	viral A-type inclusion protein repeat containing protein, expressed	chloroplast	7	Nuclear	2.312	0.74		Nuclear	81.25	0.23	2
LOC_Os01g46840	expressed protein	Nuclear	13	Nuclear	4.127	0.83	Nuclear	Nuclear	99.09	0.56	4
LOC_Os01g46910	microneme protein Sm70, putative, expressed	cytoplasm	8	Nuclear	1.952	0.1		Nuclear	82.29	0.44	2
LOC_Os01g46926	ubiquitin-conjugating enzyme, putative, expressed	Nuclear	7.5	Nuclear	1.702	0.11		Cytoplasm	94	0.68	2
LOC_Os01g46932	vacuolar protein-sorting-associated protein 25, putative, expressed	chloroplast	8	Cytoplasmic	2.677	0.1		Cytoplasm	92	0.76	0
LOC_Os01g46940	sphingolipid C4-hydroxylase SUR2, putative, expressed	cytoplasm	4	Plasma Membrane	2.35	0.01		Secreted pathways		0.73	0
LOC_Os01g46950	aldose 1-epimerase, putative, expressed	Nuclear	9.5	Cytoplasmic	1.953	0.13		Cytoplasm	96	0.87	1
LOC_Os01g46970	transcription factor, putative, expressed	Nuclear	14	Nuclear	3.895	0.89	Nuclear	Nuclear	99.98	0.96	4	bZIP
LOC_Os01g46980	vacuolar ATP synthase subunit E, putative, expressed	cytoplasm	7	Cytoplasmic	2.693	0.34		Nuclear	93.93	0.95	1
LOC_Os01g46984	expressed protein	cytoplasm_Nuclear	6	Mitochondrial	1.01	0.05		Secreted pathways		1	0
LOC_Os01g47040	C2 domain containing protein, putative, expressed	chloroplast	5	Nuclear	1.557	0.19		Cytoplasm	36	0.08	1
LOC_Os01g47070	glycosyl hydrolase, putative, expressed	chloroplast	6	Extracellular	4.063	0		Secreted pathways		1	0
LOC_Os01g47080	pyruvate kinase, putative, expressed	chloroplast	10	Mitochondrial	1.557	0.14		Chloroplast	8	0.82	0
LOC_Os01g47130	expressed protein	chloroplast	7	Plasma Membrane	2.566	0.35		Cytoplasm	53	0.1	0
LOC_Os01g47190	phosphoglycerate mutase, putative, expressed	chloroplast	6.5	Chloroplast	1.758	0.16		Chloroplast	5	0.17	0
LOC_Os01g47256	exosome complex exonuclease RRP40, putative, expressed	Nuclear	8.5	Chloroplast	2.283	0.07		Cytoplasm	93	0.54	1
LOC_Os01g47262	AMSH-like protease, putative, expressed	Nuclear	6	Plasma Membrane	1.688	0.02		Cytoplasm	99	0.96	1
LOC_Os01g47270	DUF1645 domain containing protein, putative, expressed	Nuclear	14	Nuclear	3.413	0.48		Nuclear	100	0.99	3
LOC_Os01g47340	iron-sulfur cluster assembly enzyme ISCU, mitochondrial precursor, putative, expressed	cytoplasm	6	Cytoplasmic	1.576	0		Mitochondrion		0.63	0
LOC_Os01g47350	enoyl-CoA hydratase/isomerase family protein, putative, expressed	chloroplast	12	Extracellular	1.49	0.04		Chloroplast	5	0.47	0
LOC_Os01g47400	OsMan01 - Endo-Beta-Mannanase, expressed	vacuole	3	Extracellular	1.485	0.05		Secreted pathways		0.8	0
LOC_Os01g47410	aspartic proteinase oryzasin-1 precursor, putative, expressed	chloroplast	5	Vacuole	2.409	0.09		Mitochondrion		0.48	0
LOC_Os01g47420	pterin-4-alpha-carbinolamine dehydratase, putative, expressed	mitochondria	8	Mitochondrial	2.324	0.01		Chloroplast	8	0.25	0
LOC_Os01g47430	protein of unknown function DUF1296 domain containing protein, expressed	Nuclear	7	Nuclear	3.958	0.64		Nuclear	79.49	0.11	3
LOC_Os01g47450	OsCttP1 - Putative C-terminal processing peptidase homologue, expressed	chloroplast	8.5	Mitochondrial	2.05	0.2		Chloroplast	9	0.25	0
LOC_Os01g47460	expressed protein	plasma membrane	5	Cytoplasmic	1.845	0.14		Nuclear	90.77	0.7	1
LOC_Os01g47470	serine/threonine-protein kinase, putative, expressed	chloroplast	14	Chloroplast	1.697	0.39		Chloroplast	9	0.75	0
LOC_Os01g47490	Lg106, putative, expressed	mitochondria	7	Nuclear	3.445	0.52		Nuclear	99.6	0.99	2
LOC_Os01g47530	CGMC_MAPKCMGC_2.6 - CGMC includes CDA, MAPK, GSK3, and CLKC kinases, expressed	cytoplasm	8	Nuclear	2.696	0.66		Nuclear	80.73	0.74	2
LOC_Os01g47540	NLI interacting factor-like phosphatase, putative, expressed	Nuclear	8	Nuclear	2.412	0.36		Cytoplasm	50	0.69	2
LOC_Os01g47550	kinase, pfkB family, putative, expressed	chloroplast	11	Chloroplast	3.758	0.02		Chloroplast	9	0.46	0
LOC_Os01g47560	WRKY16, expressed	Nuclear	13	Nuclear	3.304	0.56		Nuclear	87.03	0.07	3	WRKY
LOC_Os01g47570	expressed protein	cytoplasm	6	Nuclear	1.245	0.17		Mitochondrion		0.24	1
LOC_Os01g47580	lipid phosphatase protein, putative, expressed	plasma membrane	5.5	Plasma Membrane	3.894	0.02		Chloroplast	9	0.23	0
LOC_Os01g47600	HMG1/2, putative, expressed	Nuclear	7	Nuclear	2.385	0.6		Nuclear	99.84	0.7	3	HMG
LOC_Os01g47620	expressed protein	Nuclear	14	Nuclear	3.846	0.76		Nuclear	99.92	0.92	3
LOC_Os01g47650	vacuolar protein sorting-associated protein 16, putative, expressed	cytoplasm	6	Cytoplasmic	1.431	0.41		Chloroplast	9	0.61	0
LOC_Os01g47660	60S ribosomal protein L18a, putative, expressed	cytoplasm	8	Mitochondrial	3.892	0.37		Cytoplasm	88	0.46	0
LOC_Os01g47680	60S ribosomal protein L18a-1, putative, expressed	chloroplast	7	Plasma Membrane	2.827	0.12		Chloroplast	5	0.07	0
LOC_Os01g47690	metallo-beta-lactamase family protein, putative, expressed	chloroplast	13	Mitochondrial	2.855	0.02		Chloroplast	7	0.62	0
LOC_Os01g47720	expressed protein	Nuclear	9	Nuclear	2.958	0.24		Nuclear	69.24	0.29	3
LOC_Os01g47730	ras-related protein, putative, expressed	cytoplasm	10	Cytoplasmic	1.399	0.03		Cytoplasm	99	0.99	0
LOC_Os01g47740	zinc finger, C3HC4 type domain containing protein, expressed	Nuclear	10	Nuclear	3.185	0.49		Nuclear	90.47	0.65	3
LOC_Os01g47760	OsGrx_I1 - glutaredoxin subgroup III, expressed	chloroplast	10	Cytoplasmic	1.62	0.01		Cytoplasm	73	0.79	0
LOC_Os01g47770	CS domain containing protein, putative, expressed	Nuclear	5	Cytoplasmic	3.088	0.25		Nuclear	96.41	0.86	2
LOC_Os01g47780	fasciclin domain containing protein, expressed	chloroplast	10	Extracellular	2.146	0.04		Secreted pathways		0.95	0
LOC_Os01g47800	AAA-type ATPase family protein, putative, expressed	Nuclear	5	Nuclear	2.732	0.39		Nuclear	64.18	0.17	3
LOC_Os01g47820	S-locus-like receptor protein kinase, putative, expressed	chloroplast	5	Plasma Membrane	1.561	0.18		Secreted pathways		0.45	0
LOC_Os01g47900	S-locus-like receptor protein kinase, putative, expressed	plasma membrane	7.5	Plasma Membrane	1.973	0.1		Secreted pathways		0.45	0
LOC_Os01g48000	S-locus-like receptor protein kinase, putative, expressed	plasma membrane	10	Plasma Membrane	1.888	0.09		Secreted pathways		0.58	0
LOC_Os01g48040	S-locus-like receptor protein kinase, putative, expressed	plasma membrane	7.5	Plasma Membrane	3.515	0.15		Chloroplast	7	0.3	0
LOC_Os01g48060	auxin response factor, putative, expressed	Nuclear	14	Nuclear	2.932	0.39		Nuclear	99.9	0.98	3	ARF
LOC_Os01g48120	expressed protein	Nuclear	6	Chloroplast	1.708	0.39		Nuclear	74.63	0.14	2
LOC_Os01g48130	no apical meristem protein, putative, expressed	Nuclear	11	Nuclear	1.906	0.5		Chloroplast	4	0.09	2	NAC
LOC_Os01g48180	DDT domain containing protein, putative, expressed	Nuclear	13	Nuclear	4.074	0.94	Nuclear	Nuclear	99.96	0.97	4	DDT
LOC_Os01g48190	drought induced 19 protein, putative, expressed	Nuclear	5	Nuclear	3.434	0.81	Nuclear	Nuclear	99.9	0.99	4
LOC_Os01g48200	callose synthase, putative, expressed	plasma membrane	8	Plasma Membrane	4.919	0.01		Cytoplasm	48	0.13	0
LOC_Os01g48210	PAP/25A associated domain containing protein, putative, expressed	Nuclear	7	Nuclear	1.396	0.75		Nuclear	66.46	0.1	3
LOC_Os01g48220	protein of unknown function DUF1421 domain containing protein, expressed	chloroplast	6	Nuclear	3.383	0.62		Nuclear	99.67	0.55	2
LOC_Os01g48250	OsFBDUF5 - F-box and DUF domain containing protein, expressed	cytoplasm	6	Plasma Membrane	2.151	0.31		Cytoplasm	86	0.38	0
LOC_Os01g48270	AAA-type ATPase family protein, putative, expressed	chloroplast	8	Cytoplasmic	3.02	0.15		Cytoplasm	99	0.91	0
LOC_Os01g48280	ubiquitin-conjugating enzyme, putative, expressed	mitochondria	6	Mitochondrial	1.066	0.19		Cytoplasm	85	0.28	0
LOC_Os01g48300	ATP synthase protein I related, putative, expressed	chloroplast	6	Chloroplast	2.097	0.22		Chloroplast	6	0.08	0
LOC_Os01g48310	expressed protein	Nuclear	13	Nuclear	4.464	0.64		Nuclear	99.37	0.98	3
LOC_Os01g48320	transcription factor like protein, putative, expressed	Nuclear	11	Nuclear	4.52	0.83	Nuclear	Nuclear	96.74	0.54	4	Trihelix
LOC_Os01g48330	protein kinase domain containing protein, expressed	cytoplasm	7	Nuclear	1.566	0.55		Nuclear	66.09	0.12	2
LOC_Os01g48370	OsFBT1 - F-box and tubby domain containing protein, expressed	Nuclear	9	Nuclear	3.353	0.44		Cytoplasm	99	0.98	2	TUB
LOC_Os01g48380	PPR repeat domain containing protein, putative, expressed	chloroplast	10	Nuclear	3.877	0.82	Nuclear	Chloroplast	9	0.56	2
LOC_Os01g48390	expressed protein	plasma membrane	10.5	Plasma Membrane	1.113	0.43		Nuclear	81.01	0.13	1
LOC_Os01g48420	peroxiredoxin, putative, expressed	cytoplasm	10	Cytoplasmic	2.299	0.01		Cytoplasm	97	0.74	0
LOC_Os01g48440	glycosyltransferase family 43 protein, putative, expressed	Nuclear	3.5	Chloroplast	1.889	0.24		Nuclear	89.57	0.61	2
LOC_Os01g48444	OsIAA5 - Auxin-responsive Aux/IAA gene family member, expressed	Nuclear	7	Nuclear	3.274	0.39		Nuclear	95.65	0.12	3	AUX/IAA
LOC_Os01g48446	no apical meristem protein, putative, expressed	Nuclear	13	Nuclear	3.131	0.61		Cytoplasm	69	0.46	2	NAC
LOC_Os01g48470	RUNX1 protein, putative, expressed	mitochondria	7	Nuclear	3.367	0.54		Nuclear	89.14	0.2	2	LFY
LOC_Os01g48500	expressed protein	chloroplast	13	Chloroplast	2.351	0.41		Chloroplast	8	0.2	0
LOC_Os01g48580	ubiquitin-conjugating enzyme E2, putative, expressed	Nuclear	10	Nuclear	1.244	0.25		Chloroplast	5	0.1	2
LOC_Os01g48610	expressed protein	plasma membrane	7	Plasma Membrane	4.133	0.23		Secreted pathways		0.21	0
LOC_Os01g48620	expressed protein	plasma membrane	12	Plasma Membrane	4.739	0.63		Secreted pathways		0.4	0
LOC_Os01g48680	two pore calcium channel protein 1, putative, expressed	plasma membrane	10	Plasma Membrane	4.83	0.15		Chloroplast	6	0.13	0
LOC_Os01g48690	ribosomal protein rpS20, putative, expressed	chloroplast	14	Nuclear	1.562	0.83	Nuclear	Chloroplast	9	0.8	2
LOC_Os01g48700	transcription factor Dp, putative, expressed	cytoplasm	12	Nuclear	1.058	0.45		Nuclear	81.17	0.57	2	E2F-DP
LOC_Os01g48720	RNA polymerase III subunit RPC82 family protein, putative, expressed	chloroplast	7	Nuclear	2.22	0.76		Chloroplast	8	0.41	1
LOC_Os01g48760	THAP domain-containing protein 4, putative, expressed	Nuclear	6.5	Nuclear	2.188	0.06		Cytoplasm	68	0.38	2
LOC_Os01g48770	60S ribosomal protein L37a, putative, expressed	cytoplasm	7	Nuclear	1.252	0.18		Chloroplast	7	0.15	1
LOC_Os01g48790	YT521-B-like family domain containing protein, expressed	Nuclear	13	Nuclear	2.046	0.19		Nuclear	73.15	0.43	3
LOC_Os01g48810	transcription initiation factor TFIID subunit 11, putative, expressed	Nuclear	7	Nuclear	3.952	0.43		Nuclear	99.99	1	3
LOC_Os01g48820	expressed protein	chloroplast	11	Nuclear	2.102	0.69		Chloroplast	9	0.46	1
LOC_Os01g48830	expressed protein	Nuclear	10	Nuclear	4.853	0.84	Nuclear	Mitochondrion		0.05	3
LOC_Os01g48850	auxin-responsive protein, putative, expressed	plasma membrane	10	Plasma Membrane	4.341	0.07		Secreted pathways		0.97	0
LOC_Os01g48874	wax synthase, putative, expressed	chloroplast	5	Cytoplasmic	1.297	0.35		Nuclear	66.64	0.82	1
LOC_Os01g48900	dynamin-related protein 1A, putative, expressed	cytoplasm	8	Cytoplasmic	1.958	0.48		Cytoplasm	62	0.63	0
LOC_Os01g48910	AMP-binding enzyme, putative, expressed	cytoplasm	6	Cytoplasmic	3.193	0.16		Cytoplasm	99	0.95	0
LOC_Os01g48920	beclin-1, putative, expressed	chloroplast	9	Cytoplasmic	1.861	0.25		Chloroplast	9	0.39	0
LOC_Os01g48930	splicing factor-related, putative, expressed	chloroplast	9	Nuclear	2.026	0.48		Chloroplast	8	0.24	1
LOC_Os01g48950	expressed protein	Nuclear	11	Nuclear	2.458	0.63		Mitochondrion		0.14	2
LOC_Os01g48960	glutamate synthase, chloroplast precursor, putative, expressed	mitochondria	7	Nuclear	1.046	0.27		Chloroplast	9	0.63	1
LOC_Os01g48980	GPI transamidase component family protein, putative, expressed	plasma membrane	8	Plasma Membrane	4.764	0.03		Chloroplast	7	0.31	0
LOC_Os01g48990	uncharacterized kinase mug58, putative, expressed	chloroplast	14	Chloroplast	2.75	0		Chloroplast	9	0.72	0
LOC_Os01g49000	katanin p60 ATPase-containing subunit, putative, expressed	chloroplast	5	Nuclear	1.736	0.54		Cytoplasm	98	0.78	1
LOC_Os01g49010	ORC4 - Putative origin recognition complex subunit 4, expressed	chloroplast	12	Nuclear	1.16	0.43		Chloroplast	9	0.75	1
LOC_Os01g49024	phosphatidylserine synthase, putative, expressed	Nuclear	6	Plasma Membrane	4.675	0.18		Chloroplast	5	0.17	1
LOC_Os01g49026	transmembrane protein 93, putative, expressed	cytoplasm	7	Plasma Membrane	4.585	0.01		Secreted pathways		0.75	0
LOC_Os01g49030	expressed protein	cytoplasm	9	Nuclear	1.347	0.41		Mitochondrion		0.1	1
LOC_Os01g49060	prenyltransferase, putative, expressed	Nuclear	6	Nuclear	1.361	0.47		Cytoplasm	59	0.49	2
LOC_Os01g49110	prenyltransferase, putative, expressed	Nuclear	5.5	Extracellular	2.427	0.42		Chloroplast	6	0.15	1
LOC_Os01g49120	MATE efflux family protein, putative, expressed	plasma membrane	11	Plasma Membrane	4.963	0.04		Cytoplasm	44	0.17	0
LOC_Os01g49150	anti-silencing protein, ASF1-like domain containing protein, expressed	cytoplasm	8	Cytoplasmic	2.465	0.22		Nuclear	65.39	0.56	1
LOC_Os01g49160	MYB family transcription factor, putative, expressed	Nuclear	9.5	Nuclear	3.991	0.31		Nuclear	99.99	0.98	3	MYB
LOC_Os01g49180	ATP dependent DNA ligase family protein, putative, expressed	chloroplast	7	Nuclear	1.631	0.76		Chloroplast	9	0.13	1
LOC_Os01g49190	ATP synthase, putative, expressed	mitochondria	13	Mitochondrial	3.411	0.08		Mitochondrion		0.96	0
LOC_Os01g49200	microtubule associated protein, putative, expressed	cytoplasm	4	Nuclear	3.087	0.92	Nuclear	Nuclear	97.63	0.9	3
LOC_Os01g49210	expressed protein	chloroplast	10	Nuclear	1.139	0.23		Cytoplasm	30	0.03	1
LOC_Os01g49219	expressed protein	chloroplast	10	Nuclear	2.934	0.75		Mitochondrion		0.08	1
LOC_Os01g49240	limonoid UDP-glucosyltransferase, putative, expressed	cytoplasm	8	Chloroplast	2.23	0.02		Chloroplast	8	0.21	0
LOC_Os01g49250	methyltransferase, putative, expressed	chloroplast	4	Cytoplasmic	1.614	0.01		Cytoplasm	88	0.29	0
LOC_Os01g49260	expressed protein	chloroplast	9	Extracellular	1.093	0.34		Mitochondrion		0.62	0
LOC_Os01g49280	zinc finger family protein, putative, expressed	cytoplasm	8	Plasma Membrane	2.321	0.24		Cytoplasm	63	0.6	0
LOC_Os01g49290	WD repeat-containing protein, putative, expressed	cytoplasm	6	Extracellular	3	0.01		Cytoplasm	99	0.97	0
LOC_Os01g49310	expressed protein	Nuclear	13	Nuclear	4.39	0.83	Nuclear	Nuclear	89.25	0.26	4
LOC_Os01g49320	glycosyl hydrolase, putative, expressed	extr	8	Extracellular	4.168	0		Secreted pathways		1	0
LOC_Os01g49330	formyl transferase, putative, expressed	chloroplast	7	Chloroplast	2.379	0.04		Chloroplast	6	0.54	0
LOC_Os01g49340	arginine/serine-rich coiled-coil protein 1, putative, expressed	Nuclear	14	Nuclear	4.339	0.84	Nuclear	Nuclear	100	0.95	4
LOC_Os01g49350	DUF292 domain containing protein, expressed	mitochondria	9	Nuclear	2.094	0.36		Chloroplast	9	0.25	1
LOC_Os01g49360	FAD-binding and arabino-lactone oxidase domains containing protein, putative, expressed	chloroplast	4	Chloroplast	1.833	0.06		Chloroplast	7	0.43	0
LOC_Os01g49380	lipase, putative, expressed	chloroplast	8	Mitochondrial	2.486	0.23		Chloroplast	8	0.47	0
LOC_Os01g49410	expressed protein	Nuclear	14	Nuclear	3.759	0.73		Nuclear	99.98	0.89	3
LOC_Os01g49440	expressed protein	Nuclear	12	Nuclear	3.044	0.76		Nuclear	79.28	0.18	3
LOC_Os01g49470	E3 ubiquitin ligase, putative, expressed	chloroplast	8	Nuclear	2.262	0.73		Chloroplast	6	0.11	1
LOC_Os01g49490	expressed protein	Nuclear	14	Nuclear	3.101	0.6		Cytoplasm	51	0.46	2
LOC_Os01g49529	OsWAK10d - OsWAK receptor-like cytoplasmic kinase OsWAK-RLCK, expressed	vacuole	8	Nuclear	1.2	0.37		Chloroplast	7	0.2	1
LOC_Os01g49580	Protein kinase domain containing protein, expressed	plasma membrane	9.5	Plasma Membrane	3.039	0.34		Chloroplast	9	0.42	0
LOC_Os01g49640	LTPL149 - Protease inhibitor/seed storage/LTP family protein precursor, expressed	extr	6	Extracellular	3.066	0.16		Secreted pathways		0.97	0
LOC_Os01g49660	reticulon domain containing protein, putative, expressed	plasma membrane	7	Plasma Membrane	3.489	0.01		Mitochondrion		0.11	0
LOC_Os01g49670	cytidylyltransferase domain containing protein, expressed	chloroplast	9	Chloroplast	1.911	0.12		Chloroplast	4	0.11	0
LOC_Os01g49680	DNA repair helicase XPB2, putative, expressed	cytoplasm	6	Nuclear	2.835	0.81	Nuclear	Nuclear	99.93	0.87	3
LOC_Os01g49690	Ser/Thr protein phosphatase family protein, putative, expressed	cytoplasm	8	Cytoplasmic	2.447	0.02		Cytoplasm	99	0.99	0
LOC_Os01g49710	glutathione S-transferase, putative, expressed	chloroplast	5	Cytoplasmic	1.987	0.01		Cytoplasm	99	0.84	0
LOC_Os01g49740	expressed protein	cytoplasm	7	Cytoplasmic	1.351	0.91	Nuclear	Nuclear	99.82	0.88	2
LOC_Os01g49760	expressed protein	chloroplast	13	Mitochondrial	0.882	0.26		Chloroplast	9	0.62	0
LOC_Os01g49770	zinc finger, C3HC4 type domain containing protein, expressed	Nuclear	8	Nuclear	2.882	0.24		Nuclear	97.43	0.63	3
LOC_Os01g49820	lipid phosphatase protein, putative, expressed	plasma membrane	5.5	Plasma Membrane	4.551	0.02		Cytoplasm	71	0.2	0
LOC_Os01g49830	B3 DNA binding domain containing protein, expressed	Nuclear	4	Nuclear	1.826	0.24		Nuclear	99.95	0.98	3	AP2-EREBP/RAV
LOC_Os01g49890	threonine synthase, chloroplast precursor, putative, expressed	chloroplast	12	Mitochondrial	1.385	0.09		Chloroplast	9	0.68	0
LOC_Os01g49900	peptidyl-tRNA hydrolase, mitochondrial precursor protein, putative, expressed	chloroplast	12	Mitochondrial	2.32	0.11		Chloroplast	8	0.35	0
LOC_Os01g49910	expressed protein	chloroplast	4	Plasma Membrane	1.705	0.22		Chloroplast	9	0.34	0
LOC_Os01g49920	protein kinase, putative, expressed	plasma membrane	7	Plasma Membrane	2.359	0.51		Cytoplasm	66	0.22	0
LOC_Os01g49930	expressed protein	chloroplast	7	Plasma Membrane	1.212	0.3		Chloroplast	7	0.07	0
LOC_Os01g49940	ESP4, putative, expressed	cytoplasm	10	Nuclear	2.124	0.61		Nuclear	99.8	0.97	2
LOC_Os01g50000	expressed protein	Nuclear	11	Nuclear	3.487	0.79		Chloroplast	9	0.18	2
LOC_Os01g50010	clathrin assembly protein, putative, expressed	cytoplasm	7	Nuclear	1.86	0.5		Nuclear	40.26	0.04	2
LOC_Os01g50030	CPuORF25 - conserved peptide uORF-containing transcript, expressed	cytoplasm	5	Cytoplasmic	4.299	0.15		Cytoplasm	92	0.49	0
LOC_Os01g50040	DNA binding protein, putative, expressed	chloroplast	10	Plasma Membrane	1.861	0.45		Chloroplast	9	0.51	0
LOC_Os01g50050	polyprenyl synthetase, putative, expressed	chloroplast	6	Cytoplasmic	2.528	0.06		Cytoplasm	99	0.93	0
LOC_Os01g50060	1-aminocyclopropane-1-carboxylate deaminase, putative, expressed	chloroplast	14	Mitochondrial	1.478	0.05		Chloroplast	8	0.5	0
LOC_Os01g50080	MDR-like ABC transporter, putative, expressed	plasma membrane	7	Plasma Membrane	4.435	0.27		Secreted pathways		0.67	0
LOC_Os01g50100	ABC transporter, ATP-binding protein, putative, expressed	plasma membrane	13	Plasma Membrane	3.118	0.23		Cytoplasm	83	0.51	0
LOC_Os01g50110	MYB family transcription factor, putative, expressed	Nuclear	7	Nuclear	1.484	0.46		Nuclear	99.78	0.71	3	MYB
LOC_Os01g50120	expressed protein	chloroplast	9.5	Nuclear	2.696	0.59		Nuclear	44.98	0.01	2
LOC_Os01g50160	MDR-like ABC transporter, putative, expressed	plasma membrane	11	Plasma Membrane	3.1	0.18		Cytoplasm	57	0.17	0
LOC_Os01g50170	eukaryotic aspartyl protease domain containing protein, expressed	chloroplast	6	Extracellular	2.989	0.13		Chloroplast	7	0.25	0
LOC_Os01g50200	UDP-glucoronosyl and UDP-glucosyl transferase domain containing protein, expressed	cytoplasm	7	Cytoplasmic	1.387	0.03		Secreted pathways		0.38	0
LOC_Os01g50310	VIP1 protein, putative, expressed	cytoplasm	6	Cytoplasmic	1.231	0.03		Cytoplasm	97	0.93	0
LOC_Os01g50320	surp module family protein, putative, expressed	Nuclear	12	Nuclear	4.469	0.95	Nuclear	Nuclear	99.98	0.96	4
LOC_Os01g50350	expressed protein	extr	5	Extracellular	2.864	0.15		Nuclear	52.08	0.06	1
LOC_Os01g50370	STE_MEKK_ste11_MAP3K.4 - STE kinases include homologs to sterile 7, sterile 11 and sterile 20 from yeast, expressed	chloroplast	9	Chloroplast	2.514	0.04		Chloroplast	9	0.54	0
LOC_Os01g50400	STE_MEKK_ste11_MAP3K.5 - STE kinases include homologs to sterile 7, sterile 11 and sterile 20 from yeast, expressed	chloroplast	5	Chloroplast	3.438	0.01		Chloroplast	7	0.13	0
LOC_Os01g50410	STE_MEKK_ste11_MAP3K.6 - STE kinases include homologs to sterile 7, sterile 11 and sterile 20 from yeast, expressed	mitochondria	10	Cytoplasmic	1.975	0.02		Mitochondrion		0.63	0
LOC_Os01g50420	STE_MEKK_ste11_MAP3K.7 - STE kinases include homologs to sterile 7, sterile 11 and sterile 20 from yeast, expressed	mitochondria	6	Cytoplasmic	1.599	0.11		Nuclear	73.35	0.07	1
LOC_Os01g50440	AWPM-19-like membrane family protein, putative, expressed	vacuole	5	Plasma Membrane	4.248	0		Secreted pathways		0.97	0
LOC_Os01g50450	expressed protein	cytoplasm	7	Nuclear	2.008	0.32		Nuclear	99.99	0.98	2
LOC_Os01g50460	nodulin MtN3 family protein, putative, expressed	vacuole	4	Plasma Membrane	4.973	0.13		Secreted pathways		0.68	0
LOC_Os01g50470	regulator of chromosome condensation, putative, expressed	Nuclear	13	Nuclear	3.181	0.65		Chloroplast	5	0.17	2
LOC_Os01g50616	phosphatidylinositol transfer, putative, expressed	Nuclear	8	Nuclear	3.036	0.97	Nuclear	Nuclear	99.37	0.52	4
LOC_Os01g50622	DNA-binding protein DSP1, putative, expressed	chloroplast	13	Nuclear	1.682	0.32		Chloroplast	9	0.29	1
LOC_Os01g50690	WD domain, G-beta repeat domain containing protein, expressed	Nuclear	5	Plasma Membrane	1.495	0.6		Nuclear	83.79	0.21	2
LOC_Os01g50700	dehydrin family protein, expressed	Nuclear	11	Nuclear	1.303	0.34		Nuclear	74.05	0.8	3
LOC_Os01g50720	MYB family transcription factor, putative, expressed	Nuclear	11	Nuclear	1.222	0.17		Nuclear	98.5	0.7	3	MYB
LOC_Os01g50760	polyprenyl synthetase, putative, expressed	cytoplasm	10.5	Cytoplasmic	3.666	0.04		Cytoplasm	99	0.66	0
LOC_Os01g50770	adaptor complexes medium subunit family domain containing protein, expressed	cytoplasm	5	Golgi	1.509	0.09		Cytoplasm	99	0.91	0
LOC_Os01g50810	invertase/pectin methylesterase inhibitor family protein, putative, expressed	chloroplast	6	Mitochondrial	1.482	0.05		Chloroplast	6	0.22	0
LOC_Os01g50820	transporter, major facilitator family, putative, expressed	plasma membrane	6	Plasma Membrane	4.715	0.03		Cytoplasm	88	0.52	0
LOC_Os01g50830	expressed protein	chloroplast	6	Plasma Membrane	4.496	0.35		Chloroplast	6	0.16	0
LOC_Os01g50840	expressed protein	cytoplasm	12	Cytoplasmic	1.28	0.23		Nuclear	82.7	0.33	1
LOC_Os01g50849	expressed protein	chloroplast	8	Nuclear	2.482	0.43		Chloroplast	8	0.22	1
LOC_Os01g50860	chloride transporter, chloride channel family, putative, expressed	plasma membrane	8	Plasma Membrane	2.224	0.03		Secreted pathways		0.94	0
LOC_Os01g50900	Cupin domain containing protein, expressed	chloroplast	10	Plasma Membrane	1.425	0.01		Secreted pathways		0.9	0
LOC_Os01g50910	late embryogenesis abundant protein, group 3, putative, expressed	Nuclear	7	Cytoplasmic	1.521	0.22		Nuclear	88.23	0.82	2
LOC_Os01g50930	expressed protein	chloroplast	11	Nuclear	1.364	0.54		Chloroplast	5	0.05	1
LOC_Os01g50934	fiber protein Fb11, putative, expressed	chloroplast	5	Mitochondrial	1.244	0		Secreted pathways		0.94	0
LOC_Os01g50940	helix-loop-helix DNA-binding domain containing protein, expressed	Nuclear	8	Cytoplasmic	1.207	0.33		Nuclear	99.91	0.95	2	bHLH
LOC_Os01g50960	RNA polymerase II transcriptional coactivator KELP, putative, expressed	Nuclear	6.5	Nuclear	2.982	0.53		Nuclear	99.25	0.95	3	Coactivator p15
LOC_Os01g50980	cullin, putative, expressed	cytoplasm	10	Nuclear	1.943	0.46		Cytoplasm	95	0.75	1
LOC_Os01g51010	DUF292 domain containing protein, expressed	Nuclear	10.5	Nuclear	4.194	0.64		Nuclear	99.53	0.78	3
LOC_Os01g51020	60S ribosomal protein L28-1, putative, expressed	chloroplast	5	Nuclear	1.665	0.17		Cytoplasm	52	0.17	1
LOC_Os01g51040	transmembrane protein 16K, putative, expressed	plasma membrane	11	Plasma Membrane	4.407	0.24		Nuclear	64.95	0.85	1
LOC_Os01g51060	hydrolase, putative, expressed	chloroplast	7.5	Cytoplasmic	1.289	0.12		Chloroplast	8	0.54	0
LOC_Os01g51120	vesicle transport v-SNARE protein, putative, expressed	golgi body	5	Nuclear	3.349	0.7		Nuclear	69.8	0.35	2
LOC_Os01g51140	helix-loop-helix DNA-binding domain containing protein, expressed	Nuclear	12	Nuclear	2.801	0.49		Nuclear	94.72	0.72	3	bHLH
LOC_Os01g51154	single myb histone, putative, expressed	Nuclear	12.5	Nuclear	3.113	0.34		Nuclear	100	0.99	3	MYB_related
LOC_Os01g51170	glycylpeptide N-tetradecanoyltransferase 1, putative, expressed	cytoplasm	8	Nuclear	1.25	0.21		Cytoplasm	98	0.71	1
LOC_Os01g51190	expressed protein	plasma membrane	6.5	Plasma Membrane	4.753	0.07		Chloroplast	7	0.33	0
LOC_Os01g51200	CK1_CaseinKinase_1.3 - CK1 includes the casein kinase 1 kinases, expressed	Nuclear	7	Nuclear	1.187	0.54		Mitochondrion		0.27	2
LOC_Os01g51210	uncharacterized protein PA4923, putative, expressed	chloroplast	6	Cytoplasmic	1.223	0.02		Mitochondrion		0.41	0
LOC_Os01g51220	transport protein particle component, Bet3, domain containing protein, expressed	cytoplasm	5	Cytoplasmic	1.918	0.02		Cytoplasm	70	0.44	0
LOC_Os01g51230	IQ calmodulin-binding motif domain containing protein, expressed	chloroplast	5	Nuclear	3.371	0.51		Chloroplast	8	0.52	1
LOC_Os01g51250	mitochondrial carrier protein, putative, expressed	extr	6	Mitochondrial	2.119	0.04		Mitochondrion		0.45	0
LOC_Os01g51260	MYB family transcription factor, putative, expressed	Nuclear	10	Nuclear	1.15	0.08		Nuclear	93.75	0.22	3	MYB
LOC_Os01g51280	5-nucleotidase surE, putative, expressed	chloroplast	6	Chloroplast	2.189	0.05		Cytoplasm	94	0.83	0
LOC_Os01g51290	protein kinase family protein, putative, expressed	plasma membrane	10	Nuclear	1.422	0.27		Chloroplast	9	0.65	1
LOC_Os01g51300	WD domain, G-beta repeat domain containing protein, expressed	Nuclear	6	Cytoplasmic	2.439	0.05		Nuclear	99.46	0.83	2
LOC_Os01g51310	expressed protein	E.R.	3	Nuclear	3.012	0.56		Nuclear	82.47	0.13	2
LOC_Os01g51330	expressed protein	chloroplast	11	Plasma Membrane	4.469	0.01		Secreted pathways		0.88	0
LOC_Os01g51360	lipase, putative, expressed	chloroplast	12	Cytoplasmic	1.33	0.04		Cytoplasm	88	0.52	0
LOC_Os01g51380	ATP synthase, putative, expressed	cytoskeleton	11	Cytoplasmic	1.379	0.14		Cytoplasm	99	0.93	0
LOC_Os01g51390	mitochondrial-processing peptidase subunit, mitochondrial precursor, putative, expressed	mitochondria	12.5	Plasma Membrane	1.298	0.25		Mitochondrion		0.97	0
LOC_Os01g51410	glycine dehydrogenase, putative, expressed	mitochondria	10.5	Mitochondrial	2.714	0.22		Mitochondrion		0.49	0
LOC_Os01g51420	calcineurin B, putative, expressed	chloroplast	7	Cytoplasmic	1.726	0.21		Nuclear	65.28	0.2	1
LOC_Os01g51430	green ripe-like, putative, expressed	plasma membrane	5	Plasma Membrane	4.704	0.01		Cytoplasm	95	0.86	0
LOC_Os01g51460	expressed protein	chloroplast	5	Extracellular	1.88	0.02		Cytoplasm	91	0.53	0
LOC_Os01g51490	expressed protein	plasma membrane	5	Plasma Membrane	2.828	0.34		Cytoplasm	69	0.46	0
LOC_Os01g51540	cytidine/deoxycytidylate deaminase, putative, expressed	cytoplasm	11	Chloroplast	1.405	0.01		Secreted pathways		0.95	0
LOC_Os01g51570	glycosyl hydrolases family 17, putative, expressed	extr	4	Vacuole	3.291	0.24		Secreted pathways		1	0
LOC_Os01g51610	B3 DNA binding domain containing protein, expressed	Nuclear	14	Nuclear	3.548	0.88	Nuclear	Nuclear	100	0.98	4	ABI3VP1/B3
LOC_Os01g51630	XIE, putative, expressed	chloroplast	10	Plasma Membrane	1.733	0.46		Chloroplast	8	0.32	0
LOC_Os01g51634	myosin-2 heavy chain, non muscle, putative, expressed	E.R.	4	Nuclear	1.275	0.11		Cytoplasm	99	0.99	1
LOC_Os01g51640	expressed protein	Nuclear	6	Chloroplast	1.884	0.7		Nuclear	80.24	0.22	2
LOC_Os01g51690	WRKY26, expressed	chloroplast	10	Nuclear	2.115	0.1		Chloroplast	9	0.46	1	WRKY
LOC_Os01g51700	ras-related protein, putative, expressed	chloroplast	7	Nuclear	1.281	0.18		Mitochondrion		0.4	1
LOC_Os01g51710	zinc knuckle domain containing protein, expressed	chloroplast	9	Nuclear	2.515	0.78		Chloroplast	8	0.64	1
LOC_Os01g51754	alpha-amylase precursor, putative, expressed	cytoplasm	7	Cytoplasmic	3.123	0.07		Cytoplasm	75	0.48	0
LOC_Os01g51770	outer mitochondrial membrane porin, putative, expressed	cytoplasm	6	Extracellular	1.052	0.03		Cytoplasm	99	0.93	0
LOC_Os01g51800	expressed protein	chloroplast	6	Chloroplast	2.113	0.11		Cytoplasm	81	0.52	0
LOC_Os01g51840	IQ calmodulin-binding motif family protein, putative, expressed	Nuclear	10	Nuclear	3.925	0.89	Nuclear	Chloroplast	4	0.15	3
LOC_Os01g51860	violaxanthin de-epoxidase, putative, expressed	chloroplast	14	Plasma Membrane	1.372	0.33		Chloroplast	9	0.43	0
LOC_Os01g51870	methyltransferase, putative, expressed	cytoplasm	11	Cytoplasmic	2.801	0.08		Mitochondrion		0.11	0
LOC_Os01g51890	endonuclease/exonuclease/phosphatase family domain containing protein, expressed	chloroplast	6	Nuclear	3.027	0.91	Nuclear	Chloroplast	4	0.02	2
LOC_Os01g51920	phosphotransferase, putative, expressed	cytoplasm	5	Cytoplasmic	3.101	0.25		Nuclear	99.34	0.94	1
LOC_Os01g52010	alliin lyase precursor, putative, expressed	chloroplast	11	Chloroplast	1.455	0.12		Chloroplast	8	0.18	0
LOC_Os01g52030	zinc finger A20 and AN1 domain-containing stress-associated protein, putative, expressed	chloroplast	10	Nuclear	1.846	0.15		Nuclear	98.29	0.69	2
LOC_Os01g52050	systemin receptor SR160 precursor, putative, expressed	plasma membrane	10	Plasma Membrane	1.253	0.61		Secreted pathways		0.11	0
LOC_Os01g52060	expressed protein	extr	12	Extracellular	1.718	0.01		Secreted pathways		1	0
LOC_Os01g52090	transcription factor like protein, putative, expressed	Nuclear	10	Nuclear	3.456	0.88	Nuclear	Chloroplast	6	0.26	3	Trihelix
LOC_Os01g52100	DUF581 domain containing protein, expressed	Nuclear	7	Nuclear	1.599	0.36		Nuclear	95.56	0.65	3
LOC_Os01g52110	RING finger and CHY zinc finger domain-containing protein 1, putative, expressed	chloroplast	5	Extracellular	3.127	0.18		Nuclear	96.07	0.78	1
LOC_Os01g52120	expressed protein	Nuclear	10	Nuclear	2.728	0.8	Nuclear	Chloroplast	5	0.08	3
LOC_Os01g52130	sulfate transporter, putative, expressed	plasma membrane	5	Plasma Membrane	4.929	0.01		Chloroplast	9	0.4	0
LOC_Os01g52140	expressed protein	Nuclear	14	Nuclear	2.643	0.37		Nuclear	99.99	1	3
LOC_Os01g52160	heavy metal-associated domain containing protein, expressed	cytoplasm	8	Cytoplasmic	2.463	0.01		Cytoplasm	50	0.2	0
LOC_Os01g52170	expressed protein	chloroplast	12	Chloroplast	3.316	0.09		Chloroplast	7	0.41	0
LOC_Os01g52214	ubiquinone oxidoreductase, putative, expressed	chloroplast	11	Mitochondrial	1.364	0.05		Mitochondrion		0.98	0
LOC_Os01g52230	phosphoethanolamine/phosphocholine phosphatase, putative, expressed	cytoplasm	10.5	Cytoplasmic	2.719	0.02		Cytoplasm	90	0.65	0
LOC_Os01g52240	chlorophyll A-B binding protein, putative, expressed	chloroplast	14	Chloroplast	4.3	0.01		Chloroplast	9	0.94	0
LOC_Os01g52250	starch synthase, putative, expressed	chloroplast	12	Cytoplasmic	3.034	0.8	Nuclear	Chloroplast	9	0.2	1
LOC_Os01g52260	serine acetyltransferase protein, putative, expressed	cytoplasm	9	Plasma Membrane	1.376	0.01		Cytoplasm	95	0.39	0
LOC_Os01g52270	NB-ARC domain containing protein, expressed	Nuclear	8	Nuclear	1.86	0.69		Chloroplast	4	0.12	2
LOC_Os01g52280	NB-ARC domain containing protein, expressed	Nuclear	6	Plasma Membrane	1.966	0.39		Chloroplast	7	0.15	1
LOC_Os01g52290	expressed protein	Nuclear	6	Mitochondrial	2.699	0.36		Nuclear	88.87	0.72	2
LOC_Os01g52304	NB-ARC domain containing protein, expressed	Nuclear	4	Nuclear	1.064	0.6		Cytoplasm	92	0.76	2
LOC_Os01g52340	NB-ARC domain containing protein, expressed	cytoplasm	7	Nuclear	1.188	0.78		Chloroplast	5	0.12	1
LOC_Os01g52370	expressed protein	Nuclear	10	Nuclear	3.452	0.51		Chloroplast	5	0.18	2
LOC_Os01g52390	plasminogen activator inhibitor 1 RNA-binding protein, putative, expressed	Nuclear	5	Nuclear	2.646	0.53		Nuclear	94.15	0.86	3
LOC_Os01g52400	bacterial transferase hexapeptide domain containing protein, expressed	mitochondria	7	Extracellular	1.264	0.05		Mitochondrion		0.58	0
LOC_Os01g52440	expressed protein	cytoplasm	7	Plasma Membrane	4.27	0		Secreted pathways		0.92	0
LOC_Os01g52450	hexokinase, putative, expressed	chloroplast	11	Mitochondrial	1.865	0.14		Mitochondrion		0.21	0
LOC_Os01g52460	regulator of ribonuclease, putative, expressed	cytoplasm	11	Cytoplasmic	1.469	0.03		Secreted pathways		0.45	0
LOC_Os01g52480	senescence-associated protein, putative, expressed	chloroplast	12	Chloroplast	2.561	0.14		Cytoplasm	56	0.17	0
LOC_Os01g52490	40S ribosomal protein S24, putative, expressed	Nuclear	5	Cytoplasmic	2.08	0.23		Mitochondrion		0.96	1
LOC_Os01g52500	NADP-dependent malic enzyme, putative, expressed	chloroplast	4	Cytoplasmic	1.392	0.09		Cytoplasm	92	0.64	0
LOC_Os01g52514	B3 DNA binding domain containing protein, expressed	Nuclear	8	Nuclear	1.468	0.52		Nuclear	92.8	0.22	3	ABI3VP1/B3
LOC_Os01g52530	phosphoribosyl transferase, putative, expressed	chloroplast	10	Plasma Membrane	1.518	0.2		Chloroplast	9	0.87	0
LOC_Os01g52540	B3 DNA binding domain containing protein, expressed	Nuclear	13	Nuclear	3.94	0.99	Nuclear	Nuclear	100	0.99	4	ABI3VP1/B3
LOC_Os01g52550	ABC transporter, ATP-binding protein, putative, expressed	plasma membrane	13	Plasma Membrane	4.05	0.27		Chloroplast	5	0.08	0
LOC_Os01g52560	Plant PDR ABC transporter associated domain containing protein, expressed	plasma membrane	7	Plasma Membrane	4.658	0.26		Nuclear	78.85	0.88	1
LOC_Os01g52610	membrane associated DUF588 domain containing protein, putative, expressed	vacuole	11	Plasma Membrane	3.675	0.01		Secreted pathways		0.16	0
LOC_Os01g52630	regulator of chromosome condensation, putative, expressed	Nuclear	5	Chloroplast	0.988	0.05		Chloroplast	7	0.33	1
LOC_Os01g52640	suppressor of phythchrome A, putative, expressed	Nuclear	14	Nuclear	2.584	0.69		Nuclear	99.62	0.88	3
LOC_Os01g52650	POEI44 - Pollen Ole e I allergen and extensin family protein precursor, expressed	extr	7	Extracellular	1.897	0.06		Secreted pathways		0.33	0
LOC_Os01g52680	OsMADS32 - MADS-box family gene with MIKCc type-box, expressed	chloroplast	5	Nuclear	2.669	0.44		Nuclear	100	0.97	2	MIKC_MADS
LOC_Os01g52710	glycosyl transferase 8 domain containing protein, putative, expressed	chloroplast	7	Cytoplasmic	1.569	0.1		Chloroplast	9	0.71	0
LOC_Os01g52720	Complex I intermediate-associated protein 30 domain containing protein, putative, expressed	mitochondria	6	Extracellular	0.851	0.22		Mitochondrion		0.51	0
LOC_Os01g52730	DUF584 domain containing protein, putative, expressed	Nuclear	10	Nuclear	3.385	0.42		Nuclear	89.37	0.32	3
LOC_Os01g52750	OsSub3 - Putative Subtilisin homologue, expressed	chloroplast	7	Chloroplast	1.303	0		Chloroplast	5	0.08	0
LOC_Os01g52770	GDSL-like lipase/acylhydrolase, putative, expressed	chloroplast	4	Extracellular	3.013	0.05		Secreted pathways		0.79	0
LOC_Os01g52780	HVA22, putative, expressed	Nuclear	9	Nuclear	4.325	0.87	Nuclear	Nuclear	99.67	0.82	4
LOC_Os01g52790	cytochrome P450 72A1, putative, expressed	chloroplast	7	Plasma Membrane	2.05	0.2		Chloroplast	9	0.7	0
LOC_Os01g52830	DUF1264 domain containing protein, putative, expressed	chloroplast	10	Mitochondrial	1.809	0.07		Chloroplast	9	0.3	0
LOC_Os01g52851	expressed protein	mitochondria	8.5	Nuclear	1.059	0.1		Chloroplast	9	0.64	1
LOC_Os01g52864	transmembrane protein, putative, expressed	chloroplast	11	Plasma Membrane	3.765	0.01		Chloroplast	8	0.13	0
LOC_Os01g52890	expressed protein	chloroplast	4	Nuclear	1.417	0.28		Mitochondrion		0.26	1
LOC_Os01g52900	expressed protein	chloroplast	13	Chloroplast	1.365	0.07		Cytoplasm	74	0.23	0
LOC_Os01g52920	expressed protein	Nuclear	8	Chloroplast	1.656	0.31		Cytoplasm	88	0.81	1
LOC_Os01g52980	OsFBX23 - F-box domain containing protein, expressed	chloroplast	7	Plasma Membrane	1.839	0.15		Chloroplast	9	0.55	0
LOC_Os01g53000	trehalose synthase, putative, expressed	cytoplasm	10	Nuclear	1.614	0.53		Chloroplast	9	0.27	1
LOC_Os01g53020	heat shock protein DnaJ, putative, expressed	chloroplast	14	Chloroplast	2.595	0.46		Chloroplast	9	0.55	0
LOC_Os01g53030	expressed protein	chloroplast	7	Nuclear	1.222	0.21		Nuclear	99.7	0.98	2
LOC_Os01g53040	WRKY14, expressed	Nuclear	8	Chloroplast	2.056	0.12		Nuclear	94.81	0.3	2	WRKY
LOC_Os01g53060	peroxisomal membrane protein, putative, expressed	Nuclear	6	Plasma Membrane	3.547	0.53		Mitochondrion		0.72	1
LOC_Os01g53070	ATP binding protein, putative, expressed	chloroplast	10	Nuclear	3.813	0.87	Nuclear	Nuclear	63.3	0.14	3
LOC_Os01g53079	ubiquitin domain-containing protein 1, putative, expressed	mitochondria	12	Nuclear	2.159	0.14		Cytoplasm	84	0.33	1
LOC_Os01g53090	pathogen-related protein, putative, expressed	mitochondria	7	Cytoplasmic	1.685	0.01		Cytoplasm	88	0.73	0
LOC_Os01g53130	zinc finger, C3HC4 type domain containing protein, expressed	extr	12	Extracellular	1.498	0.04		Cytoplasm	64	0.59	0
LOC_Os01g53140	expressed protein	cytoplasm	8.5	Mitochondrial	2.511	0.26		Chloroplast	4	0.12	0
LOC_Os01g53150	GTPase of unknown function domain containing protein, putative, expressed	chloroplast	12	Extracellular	1.939	0.59		Chloroplast	9	0.65	0
LOC_Os01g53160	DUF623 domain containing protein, expressed	chloroplast	11	Nuclear	3.64	0.77		Nuclear	91.47	0.37	2	OFP
LOC_Os01g53200	flavin monooxygenase, putative, expressed	cytoplasm	11	Cytoplasmic	1.689	0.19		Nuclear	45.85	0.14	1
LOC_Os01g53220	HSF-type DNA-binding domain containing protein, expressed	cytoplasm	6	Cytoplasmic	1.42	0.39		Nuclear	99.93	0.82	1	HSF
LOC_Os01g53240	BURP domain containing protein, expressed	chloroplast	9	Cytoplasmic	0.973	0		Secreted pathways		0.8	0
LOC_Os01g53250	NADPH reductase, putative, expressed	Nuclear	7	Plasma Membrane	1.283	0.58		Nuclear	53.85	0.08	2
LOC_Os01g53260	WRKY23, expressed	Nuclear	10	Nuclear	3.86	0.5		Nuclear	99.99	0.99	3	WRKY
LOC_Os01g53280	50S ribosomal protein L20, putative, expressed	Nuclear	6.5	Mitochondrial	2.752	0.26		Chloroplast	7	0.71	1
LOC_Os01g53294	respiratory burst oxidase protein B, putative, expressed	cytoplasm	6	Plasma Membrane	4.213	0.3		Nuclear	51.37	0.17	1
LOC_Os01g53330	anthocyanidin 5,3-O-glucosyltransferase, putative, expressed	chloroplast	10	Plasma Membrane	1.153	0.05		Secreted pathways		0.19	0
LOC_Os01g53350	anthocyanidin 5,3-O-glucosyltransferase, putative, expressed	cytoplasm	6	Cytoplasmic	2.786	0.04		Secreted pathways		0.89	0
LOC_Os01g53390	glucosyltransferase, putative, expressed	cytoplasm	4	Plasma Membrane	2.148	0.05		Secreted pathways		0.58	0
LOC_Os01g53420	anthocyanidin 5,3-O-glucosyltransferase, putative, expressed	chloroplast	9	Chloroplast	2.666	0.04		Chloroplast	8	0.18	0
LOC_Os01g53430	anthocyanidin 5,3-O-glucosyltransferase, putative, expressed	chloroplast	10	Cytoplasmic	1.152	0		Chloroplast	3	0.1	0
LOC_Os01g53450	aminotransferase, classes I and II, domain containing protein, expressed	cytoplasm	9	Plasma Membrane	1.275	0.17		Mitochondrion		0.95	0
LOC_Os01g53460	anthocyanidin 5,3-O-glucosyltransferase, putative, expressed	extr	7	Plasma Membrane	1.02	0.02		Chloroplast	4	0.09	0
LOC_Os01g53470	harpin-induced protein 1 domain containing protein, expressed	cytoplasm	8	Extracellular	1.157	0.14		Cytoplasm	95	0.75	0
LOC_Os01g53500	RING-H2 finger protein ATL2M, putative, expressed	chloroplast	13	Extracellular	1.878	0.11		Chloroplast	9	0.85	0
LOC_Os01g53520	reticulon domain containing protein, putative, expressed	plasma membrane	7	Plasma Membrane	2.701	0.01		Chloroplast	4	0.1	0
LOC_Os01g53550	expressed protein	Nuclear	7	Nuclear	3.507	0.48		Nuclear	82.74	0.21	3
LOC_Os01g53560	phosphoesterase, putative, expressed	chloroplast	12	Cytoplasmic	2.151	0.24		Chloroplast	7	0.05	0
LOC_Os01g53600	farnesyltransferase subunit beta, putative, expressed	mitochondria	10.5	Plasma Membrane	0.849	0.07		Mitochondrion		0.14	0
LOC_Os01g53610	selenium-binding protein, related, putative, expressed	mitochondria	7	Nuclear	3.932	0.54		Chloroplast	9	0.67	1
LOC_Os01g53620	expressed protein	chloroplast	6	Nuclear	1.542	0.33		Mitochondrion		0.18	1
LOC_Os01g53630	ulp1 protease family protein, putative, expressed	cytoplasm	6	Nuclear	4.598	0.88	Nuclear	Nuclear	97.51	0.5	3
LOC_Os01g53650	zinc finger CCCH type family protein, putative, expressed	Nuclear	6	Nuclear	2.373	0.49		Cytoplasm	86	0.38	2	C3H
LOC_Os01g53670	ENTH domain containing protein, expressed	Nuclear	11	Nuclear	2.51	0.49		Cytoplasm	75	0.62	2
LOC_Os01g53680	6-phosphofructokinase, putative, expressed	cytoskeleton	13	Cytoplasmic	1.664	0.05		Cytoplasm	94	0.89	0
LOC_Os01g53690	expressed protein	cytoplasm	9	Nuclear	1.201	0.07		Chloroplast	4	0.14	1
LOC_Os01g53700	mitochondrial-processing peptidase subunit, mitochondrial precursor, putative, expressed	mitochondria	11.5	Chloroplast	3.252	0.24		Mitochondrion		0.98	0
LOC_Os01g53710	dual specificity protein phosphatase, putative, expressed	cytoplasm	10	Nuclear	1.008	0.09		Cytoplasm	85	0.81	1
LOC_Os01g53730	expressed protein	Nuclear	10	Nuclear	3.596	0.4		Nuclear	99.95	0.92	3
LOC_Os01g53740	hypothetical protein	chloroplast	11	Extracellular	1.427	0.04		Secreted pathways		0.56	0
LOC_Os01g53750	glucan endo-1,3-beta-glucosidase precursor, putative, expressed	chloroplast	7	Extracellular	2.36	0.02		Secreted pathways		1	0
LOC_Os01g53790	stress-induced protein, putative, expressed	E.R.	3.5	Plasma Membrane	0.983	0.13		Chloroplast	8	0.3	0
LOC_Os01g53800	glutamate carboxypeptidase 2, putative, expressed	chloroplast	12	Extracellular	1.23	0.03		Chloroplast	7	0.27	0
LOC_Os01g53810	peptidase, putative, expressed	chloroplast	7	Chloroplast	1.245	0.23		Chloroplast	5	0.26	0
LOC_Os01g53840	protein kinase family protein, putative, expressed	vacuole	4	Extracellular	1.772	0.27		Chloroplast	5	0.06	0
LOC_Os01g53880	OsIAA6 - Auxin-responsive Aux/IAA gene family member, expressed	Nuclear	7.5	Nuclear	3.912	0.59		Nuclear	99.87	0.98	3	AUX/IAA
LOC_Os01g53890	RNA methyltransferase, TrmH family protein, putative, expressed	chloroplast	13	Chloroplast	3.812	0.28		Chloroplast	8	0.16	0
LOC_Os01g53900	elongation factor, putative, expressed	cytoplasm	8	Cytoplasmic	3.845	0.03		Cytoplasm	47	0.09	0
LOC_Os01g53910	dehydrogenase, putative, expressed	chloroplast	10	Chloroplast	2.746	0.13		Mitochondrion		0.59	0
LOC_Os01g53920	receptor-like protein kinase 5 precursor, putative, expressed	chloroplast	9	Extracellular	1.417	0.38		Chloroplast	5	0.27	0
LOC_Os01g53930	hexokinase, putative, expressed	chloroplast	12	Cytoplasmic	1.466	0.28		Cytoplasm	43	0.01	0
LOC_Os01g53940	expressed protein	Nuclear	6	Nuclear	2.313	0.53		Chloroplast	5	0.16	2
LOC_Os01g53990	pectinesterase, putative, expressed	chloroplast	13	Plasma Membrane	1.17	0		Secreted pathways		0.94	0
LOC_Os01g54010	peptidase, putative, expressed	plasma membrane	3	Chloroplast	1.603	0.07		Chloroplast	7	0.21	0
LOC_Os01g54020	tRNA synthetase, putative, expressed	chloroplast	14	Nuclear	1.373	0.58		Mitochondrion		0.97	1
LOC_Os01g54030	NADP-dependent malic enzyme, putative, expressed	cytoplasm	8	Cytoplasmic	1.134	0.21		Cytoplasm	91	0.62	0
LOC_Os01g54040	ATP-dependent protease La, putative, expressed	chloroplast	3	Nuclear	2.23	0.67		Nuclear	99.58	0.97	2
LOC_Os01g54050	histidine-containing phosphotransfer protein, putative, expressed	chloroplast	9	Nuclear	2.608	0.42		Nuclear	93.1	0.87	2
LOC_Os01g54080	kinesin motor protein-related, putative, expressed	Nuclear	8	Nuclear	3.124	0.75		Nuclear	76.13	0.61	3
LOC_Os01g54100	CK1_CaseinKinase_1a.2 - CK1 includes the casein kinase 1 kinases, expressed	chloroplast	7	Mitochondrial	1.484	0.41		Mitochondrion		0.08	0
LOC_Os01g54190	expressed protein	cytoplasm_Nuclear	6.33333	Extracellular	1.062	0.01		Mitochondrion		0.15	0
LOC_Os01g54210	GATA zinc finger domain containing protein, expressed	Nuclear	13	Nuclear	3.934	0.54		Nuclear	96.96	0.95	3	C2C2-GATA
LOC_Os01g54240	nucleoporin, putative, expressed	Nuclear	6	Cytoplasmic	2.521	0.28		Chloroplast	9	0.66	1
LOC_Os01g54300	OsMan02 - Endo-Beta-Mannanase, expressed	peroxisome	5	Nuclear	2.143	0.8	Nuclear	Secreted pathways		0.04	2
LOC_Os01g54340	plant-specific domain TIGR01615 family protein, expressed	Nuclear	8	Cytoplasmic	1.908	0.2		Nuclear	77.76	0.65	2
LOC_Os01g54350	protein kinase domain containing protein, expressed	Nuclear	14	Nuclear	2.935	0.83	Nuclear	Nuclear	95.98	0.41	4
LOC_Os01g54370	dihydropyrimidinase, putative, expressed	chloroplast	10	Mitochondrial	2.216	0.27		Mitochondrion		0.45	0
LOC_Os01g54380	PPR repeat domain containing protein, putative, expressed	chloroplast	12	Mitochondrial	1.518	0.38		Chloroplast	9	0.48	0
LOC_Os01g54390	S4 domain containing protein, putative, expressed	chloroplast	11	Chloroplast	3.064	0.01		Chloroplast	9	0.82	0
LOC_Os01g54400	VQ domain containing protein, putative, expressed	Nuclear	11	Nuclear	3.634	0.5		Chloroplast	7	0.07	2
LOC_Os01g54420	dynamin family protein, putative, expressed	chloroplast	7	Nuclear	2.058	0.72		Chloroplast	9	0.36	1
LOC_Os01g54424	expressed protein	Nuclear	4	Extracellular	1.049	0.02		Mitochondrion		0.16	1
LOC_Os01g54440	expressed protein	mitochondria	8	Mitochondrial	2.102	0.21		Chloroplast	7	0.62	0
LOC_Os01g54480	serine/threonine protein kinase, putative, expressed	mitochondria	6	Nuclear	2.102	0.31		Cytoplasm	97	0.79	1
LOC_Os01g54510	MAC/Perforin domain containing protein, putative, expressed	cytoplasm	9	Cytoplasmic	1.31	0.08		Chloroplast	8	0.3	0
LOC_Os01g54530	hydrolase, acting on carbon-nitrogen, putative, expressed	chloroplast	6	Mitochondrial	1.617	0.34		Chloroplast	8	0.28	0
LOC_Os01g54540	ribosomal protein L13, putative, expressed	chloroplast	11	Mitochondrial	3.942	0.45		Mitochondrion		0.72	0
LOC_Os01g54550	HSF-type DNA-binding domain containing protein, expressed	Nuclear	14	Nuclear	4.257	0.95	Nuclear	Nuclear	100	0.98	4	HSF
LOC_Os01g54560	trehalose synthase, putative, expressed	chloroplast	4	Plasma Membrane	1.303	0.32		Chloroplast	9	0.24	0
LOC_Os01g54580	transporter family protein, putative, expressed	cytoplasm	4	Plasma Membrane	4.977	0.03		Cytoplasm	69	0.3	0
LOC_Os01g54590	ras-related protein, putative, expressed	cytoplasm	9	Cytoplasmic	2.02	0.01		Cytoplasm	99	0.99	0
LOC_Os01g54600	WRKY13, expressed	Nuclear	13	Nuclear	2.443	0.58		Nuclear	99.99	0.97	3	WRKY
LOC_Os01g54620	CESA4 - cellulose synthase, expressed	plasma membrane	10	Plasma Membrane	3.792	0.17		Nuclear	62.48	0.41	1
LOC_Os01g54670	coiled-coil domain-containing protein 25, putative, expressed	cytoplasm	8	Nuclear	2.431	0.41		Cytoplasm	55	0.68	1
LOC_Os01g54730	expressed protein	cytoplasm	4.5	Plasma Membrane	1.152	0.2		Secreted pathways		0.76	0
LOC_Os01g54784	expressed protein	cytoplasm	4	Plasma Membrane	4.95	0.16		Nuclear	39.08	0.06	1
LOC_Os01g54810	lipase, putative, expressed	chloroplast	7	Cytoplasmic	2.065	0.17		Nuclear	77.74	0.37	1
LOC_Os01g54850	OsFBX24 - F-box domain containing protein, expressed	mitochondria	6.5	Mitochondrial	1.799	0.84	Nuclear	Mitochondrion		0.3	1
LOC_Os01g54860	enoyl-CoA hydratase/isomerase family protein, putative, expressed	cytoskeleton	6	Cytoplasmic	2.428	0.08		Nuclear	70.22	0.55	1
LOC_Os01g54870	60S ribosomal protein L18a, putative, expressed	Nuclear	6	Mitochondrial	3.544	0.38		Cytoplasm	88	0.46	1
LOC_Os01g54880	glucosidase 2 subunit beta precursor, putative, expressed	extr	5	Extracellular	2.326	0.54		Nuclear	71.15	0.12	1
LOC_Os01g54890	ethylene-responsive transcription factor 2, putative, expressed	chloroplast	13	Chloroplast	1.071	0.06		Nuclear	54.93	0.02	1	AP2-EREBP/ERF
LOC_Os01g54900	lipid-A-disaccharide synthase family protein, expressed	mitochondria	9	Plasma Membrane	1.486	0.21		Chloroplast	9	0.54	0
LOC_Os01g54910	GTP-binding protein typA/bipA, putative, expressed	mitochondria	8	Mitochondrial	1.903	0.22		Chloroplast	9	0.81	0
LOC_Os01g54920	heat- and acid-stable phosphoprotein, putative, expressed	Nuclear	7	Nuclear	3.13	0.61		Nuclear	99.97	0.99	3
LOC_Os01g54930	one zinc finger protein, putative, expressed	Nuclear	12	Nuclear	2.068	0.57		Nuclear	98.8	0.75	3	VOZ
LOC_Os01g54940	dehydrogenase, putative, expressed	mitochondria	8	Mitochondrial	2.216	0.11		Mitochondrion		0.42	0
LOC_Os01g54960	expressed protein	cytoplasm	7	Mitochondrial	1.005	0.08		Chloroplast	9	0.71	0
LOC_Os01g54990	auxin response factor, putative, expressed	chloroplast	8	Nuclear	3.219	0.57		Chloroplast	8	0.2	1	ARF
LOC_Os01g55020	expressed protein	chloroplast	13	Nuclear	1.322	0.27		Chloroplast	8	0.29	1
LOC_Os01g55030	DNA-binding protein-related, putative, expressed	Nuclear	4	Chloroplast	1.899	0.05		Chloroplast	5	0.35	1
LOC_Os01g55040	1,3-beta-glucan synthase component, putative, expressed	plasma membrane	12	Plasma Membrane	3.75	0.44		Cytoplasm	91	0.3	0
LOC_Os01g55050	protein of unknown function DUF1421 domain containing protein, expressed	Nuclear	13	Nuclear	3.872	0.64		Nuclear	99.19	0.8	3
LOC_Os01g55080	expressed protein	chloroplast	8	Extracellular	1.241	0.03		Secreted pathways		0.95	0
LOC_Os01g55094	expressed protein	Nuclear	11	Nuclear	3.637	0.82	Nuclear	Nuclear	99.98	0.99	4
LOC_Os01g55100	slTCP3, putative, expressed	Nuclear	14	Nuclear	3.06	0.3		Nuclear	99.22	0.58	3
LOC_Os01g55110	RING-H2 finger protein, putative, expressed	E.R.	5	Nuclear	1.315	0.24		Chloroplast	8	0.21	1
LOC_Os01g55120	expressed protein	cytoplasm	5	Cytoplasmic	1.45	0.73		Nuclear	53.86	0.09	1
LOC_Os01g55160	expressed protein	Nuclear	13	Nuclear	2.119	0.35		Nuclear	98.57	0.98	3
LOC_Os01g55170	la domain containing protein, expressed	Nuclear	8	Nuclear	3.479	0.19		Nuclear	100	1	3
LOC_Os01g55220	expressed protein	chloroplast	7	Plasma Membrane	1.395	0.01		Secreted pathways		1	0
LOC_Os01g55240	gibberellin 2-beta-dioxygenase, putative, expressed	cytoplasm	7	Cytoplasmic	1.638	0		Cytoplasm	99	0.92	0
LOC_Os01g55260	AAA-type ATPase family protein, putative, expressed	cytoplasm	7	Cytoplasmic	2.969	0.51		Cytoplasm	91	0.45	0
LOC_Os01g55270	SGS domain containing protein, expressed	cytoplasm	8	Cytoplasmic	1.598	0.03		Cytoplasm	85	0.48	0
LOC_Os01g55280	expressed protein	Nuclear	8	Nuclear	1.918	0.48		Nuclear	63.16	0.18	3
LOC_Os01g55290	PPR repeat domain containing protein, putative, expressed	chloroplast	13	Cytoplasmic	2.368	0.19		Chloroplast	7	0.33	0
LOC_Os01g55300	DNA-directed polymerase, putative, expressed	Nuclear	8	Nuclear	3.48	0.57		Nuclear	85.4	0.93	3
LOC_Os01g55340	dof zinc finger domain containing protein, putative, expressed	chloroplast	5	Nuclear	2.421	0.45		Nuclear	99.87	0.98	2	C2C2-Dof
LOC_Os01g55350	phosphoenolpyruvate carboxylase, putative, expressed	cytoplasm	14	Cytoplasmic	3.139	0.7		Cytoplasm	86	0.7	0
LOC_Os01g55360	phosphatidate cytidylyltransferase, putative, expressed	cytoplasm	7	Plasma Membrane	4.969	0.22		Cytoplasm	97	0.81	0
LOC_Os01g55370	expressed protein	chloroplast	4	Nuclear	2.112	0.55		Chloroplast	3	0.05	1
LOC_Os01g55410	expressed protein	Nuclear	12	Nuclear	4.321	0.61		Nuclear	99.05	0.59	3
LOC_Os01g55420	expressed protein	mitochondria	9	Nuclear	2.602	0.65		Nuclear	99.98	0.98	2
LOC_Os01g55430	OsFBT2 - F-box and tubby domain containing protein, expressed	chloroplast	9	Nuclear	2.943	0.47		Nuclear	74.95	0.12	2	TUB
LOC_Os01g55490	transcriptional regulator family protein, putative, expressed	Nuclear	12	Nuclear	2.817	0.86	Nuclear	Nuclear	99.99	0.98	4
LOC_Os01g55500	nucleobase-ascorbate transporter, putative, expressed	plasma membrane	12	Plasma Membrane	4.971	0		Cytoplasm	82	0.4	0
LOC_Os01g55510	dynein light chain type 1 domain containing protein, expressed	chloroplast	9	Cytoplasmic	1.682	0		Cytoplasm	99	0.97	0
LOC_Os01g55530	AP003256-AK101847 - NBS/LRR genes that are S-rich,divergent TIR, divergent NBS, expressed	Nuclear	6	Plasma Membrane	1.669	0.88	Nuclear	Nuclear	54.51	0.11	3
LOC_Os01g55540	aminotransferase, classes I and II, domain containing protein, expressed	chloroplast	9	Chloroplast	2.337	0.16		Mitochondrion		0.69	0
LOC_Os01g55560	ABIL3, putative, expressed	Nuclear	9	Nuclear	2.499	0.5		Cytoplasm	83	0.91	2
LOC_Os01g55570	expressed protein	vacuole	7	Plasma Membrane	2.494	0		Chloroplast	9	0.55	0
LOC_Os01g55580	tesmin/TSO1-like CXC domain containing protein, expressed	chloroplast	8	Nuclear	3.821	0.73		Chloroplast	5	0.18	1	CPP
LOC_Os01g55590	AMP-binding enzyme, putative, expressed	cytoplasm	7	Cytoplasmic	1.119	0.24		Chloroplast	4	0.17	0
LOC_Os01g55600	peptide transporter PTR2, putative, expressed	plasma membrane	10	Plasma Membrane	4.527	0.18		Cytoplasm	83	0.44	0
LOC_Os01g55610	peptide transporter PTR2, putative, expressed	plasma membrane	10	Plasma Membrane	4.451	0.23		Nuclear	45.85	0.14	1
LOC_Os01g55630	glutelin, putative, expressed	extr	6	Extracellular	1.888	0.36		Cytoplasm	95	0.73	0
LOC_Os01g55650	phospholipase, patatin family, putative, expressed	chloroplast	4	Nuclear	1.922	0.62		Chloroplast	9	0.21	1
LOC_Os01g55690	glutelin, putative, expressed	chloroplast	8	Extracellular	2.581	0.44		Chloroplast	8	0.36	0
LOC_Os01g55700	NLI interacting factor-like phosphatase, putative, expressed	chloroplast	8	Nuclear	1.192	0.48		Chloroplast	5	0.47	1
LOC_Os01g55720	expressed protein	vacuole	12	Plasma Membrane	1.602	0.01		Secreted pathways		0.29	0
LOC_Os01g55730	AGAP003732-PA, putative, expressed	chloroplast	7	Nuclear	3.507	0.66		Nuclear	93.37	0.43	2
LOC_Os01g55740	OsRhmbd4 - Putative Rhomboid homologue, expressed	chloroplast	8	Plasma Membrane	3.501	0.53		Mitochondrion		0.19	0
LOC_Os01g55750	TCP family transcription factor, putative, expressed	cytoplasm	3	Nuclear	2.58	0.13		Nuclear	70.76	0.11	2	TCP
LOC_Os01g55770	expressed protein	chloroplast	10	Mitochondrial	1.987	0.28		Chloroplast	7	0.25	0
LOC_Os01g55780	glycerophosphoryl diester phosphodiesterase family protein, putative, expressed	chloroplast	11	Extracellular	1.549	0.24		Chloroplast	5	0.09	0
LOC_Os01g55799	exo70 exocyst complex subunit domain containing protein, expressed	cytoplasm	7	Nuclear	3.232	0.65		Cytoplasm	77	0.83	1
LOC_Os01g55820	X8 domain containing protein, expressed	vacuole	5	Extracellular	3.62	0.1		Secreted pathways		1	0
LOC_Os01g55830	glutathione S-transferase, putative, expressed	chloroplast	6	Cytoplasmic	2.167	0.01		Cytoplasm	99	0.84	0
LOC_Os01g55860	expressed protein	mitochondria	6.5	Plasma Membrane	1.394	0.44		Chloroplast	9	0.42	0
LOC_Os01g55870	chorismate mutase, chloroplast precursor, putative, expressed	chloroplast	8	Cytoplasmic	2.155	0.21		Chloroplast	9	0.86	0
LOC_Os01g55880	hemimethylated DNA binding domain containing protein, expressed	chloroplast	8	Plasma Membrane	1.167	0.42		Chloroplast	9	0.46	0
LOC_Os01g55890	amino acid kinase, putative, expressed	cytoplasm	11	Cytoplasmic	2.263	0.03		Cytoplasm	68	0.7	0
LOC_Os01g55900	holliday junction resolvase, putative, expressed	chloroplast	5	Extracellular	1.125	0.05		Chloroplast	9	0.19	0
LOC_Os01g55940	OsGH3.2 - Probable indole-3-acetic acid-amido synthetase, expressed	cytoplasm	8	Mitochondrial	1.408	0.15		Cytoplasm	90	0.38	0
LOC_Os01g55950	acetamidase, putative, expressed	chloroplast	4	Cytoplasmic	3.677	0		Cytoplasm	96	0.94	0
LOC_Os01g55974	deoxycytidylate deaminase, putative, expressed	chloroplast	11	Chloroplast	1.516	0.26		Chloroplast	9	0.49	0
LOC_Os01g56000	RNA recognition motif containing protein, expressed	Nuclear	13	Nuclear	3.032	0.9	Nuclear	Chloroplast	9	0.47	3
LOC_Os01g56010	serpin domain containing protein, putative, expressed	cytoplasm	9	Chloroplast	2.508	0.01		Nuclear	97.59	0.42	1
LOC_Os01g56020	expressed protein	plasma membrane	7	Nuclear	3.479	0.85	Nuclear	Nuclear	99.89	0.84	3
LOC_Os01g56050	MATE efflux family protein, putative, expressed	plasma membrane	6	Plasma Membrane	4.713	0.02		Mitochondrion		0.07	0
LOC_Os01g56070	RING finger protein, putative, expressed	Nuclear	7	Extracellular	1.871	0		Nuclear	97.84	0.7	2
LOC_Os01g56090	expressed protein	mitochondria	5	Nuclear	1.231	0.25		Nuclear	98.53	0.63	2
LOC_Os01g56100	BSD domain containing protein, expressed	chloroplast	10	Nuclear	1.797	0.26		Nuclear	99.65	0.45	2	BSD
LOC_Os01g56130	CSLC1 - cellulose synthase-like family C, expressed	plasma membrane	11.5	Plasma Membrane	3.395	0.34		Cytoplasm	53	0.21	0
LOC_Os01g56140	expressed protein	cytoplasm	10	Nuclear	1.362	0.97	Nuclear	Nuclear	99.96	0.96	3
LOC_Os01g56150	OsProCP1 - Putative Lysosomal Pro-x Carboxypeptidase homologue, expressed	chloroplast	11	Plasma Membrane	1.355	0.05		Chloroplast	5	0.17	0
LOC_Os01g56180	expressed protein	chloroplast	8	Chloroplast	2.125	0.07		Chloroplast	8	0.15	0
LOC_Os01g56190	HVT1, putative, expressed	Nuclear	8	Nuclear	2.766	0.8	Nuclear	Nuclear	99.38	0.7	4
LOC_Os01g56200	BTBA2 - Bric-a-Brac,Tramtrack, Broad Complex BTB domain with Ankyrin repeat region, expressed	chloroplast	12	Nuclear	2.327	0.35		Chloroplast	9	0.59	1
LOC_Os01g56230	transmembrane protein 56, putative, expressed	plasma membrane	7.5	Plasma Membrane	4.881	0.04		Cytoplasm	49	0.25	0
LOC_Os01g56240	OsSAUR2 - Auxin-responsive SAUR gene family member, expressed	cytoplasm	9	Chloroplast	2.001	0		Secreted pathways		0.98	0
LOC_Os01g56290	expressed protein	golgi body	4	Extracellular	2.017	0.14		Chloroplast	9	0.41	0
LOC_Os01g56300	expressed protein	Nuclear	10	Nuclear	3.978	0.85	Nuclear	Nuclear	99.53	0.97	4
LOC_Os01g56310	radical SAM enzyme, putative, expressed	chloroplast	14	Chloroplast	2.063	0.1		Mitochondrion		0.94	0
LOC_Os01g56320	OsSub4 - Putative Subtilisin homologue, expressed	chloroplast	4	Extracellular	1.54	0.16		Mitochondrion		0.07	0
LOC_Os01g56330	TKL_IRAK_CrRLK1L-1.5 - The CrRLK1L-1 subfamily has homology to the CrRLK1L homolog, expressed	plasma membrane	9.5	Extracellular	1.174	0.31		Chloroplast	9	0.36	0
LOC_Os01g56350	PTAC12, putative, expressed	chloroplast	13	Nuclear	1.395	0.64		Nuclear	71.89	0.11	2
LOC_Os01g56360	wax synthase, putative, expressed	mitochondria	5	Plasma Membrane	1.383	0.3		Chloroplast	5	0.1	0
LOC_Os01g56370	wax synthase, putative, expressed	cytoplasm	5	Chloroplast	1.05	0.6		Cytoplasm	39	0.11	0
LOC_Os01g56380	decarboxylase, putative, expressed	extr	4	Plasma Membrane	1.148	0.09		Cytoplasm	98	0.8	0
LOC_Os01g56390	OsFBX26 - F-box domain containing protein, expressed	cytoplasm	10	Nuclear	1.999	0.28		Nuclear	90.66	0.78	2
LOC_Os01g56400	ABC transporter, ATP-binding protein, putative, expressed	chloroplast	12	Mitochondrial	1.838	0.12		Chloroplast	7	0.34	0
LOC_Os01g56420	ctr copper transporter family protein, putative, expressed	plasma membrane	9	Plasma Membrane	2.197	0		Chloroplast	5	0.19	0
LOC_Os01g56450	DUF567 domain containing protein, putative, expressed	plasma membrane	11	Chloroplast	2.14	0.19		Chloroplast	7	0.18	0
LOC_Os01g56460	mitochondrial glycoprotein, putative, expressed	mitochondria	8	Chloroplast	2.658	0.11		Chloroplast	9	0.67	0
LOC_Os01g56470	mal d 1-associated protein, putative, expressed	Nuclear	7	Nuclear	2.081	0.17		Nuclear	95.25	0.96	3
LOC_Os01g56490	ubiquitin carboxyl-terminal hydrolase, putative, expressed	cytoplasm	5	Nuclear	3.023	0.67		Nuclear	99.46	0.9	2
LOC_Os01g56510	periplasmic beta-glucosidase precursor, putative, expressed	plasma membrane	12	Plasma Membrane	1.96	0.02		Secreted pathways		0.45	0
LOC_Os01g56520	double-stranded RNA binding motif containing protein, expressed	Nuclear	7	Nuclear	3.455	0.38		Nuclear	99.81	0.52	3
LOC_Os01g56550	transcription initiation factor IIF beta subunit, putative, expressed	Nuclear	12	Nuclear	3.849	0.63		Nuclear	95.64	0.48	3
LOC_Os01g56560	cyclase/dehydrase family protein, expressed	chloroplast	11	Mitochondrial	1.908	0.1		Chloroplast	9	0.33	0
LOC_Os01g56580	CK1_CaseinKinase_1a.3 - CK1 includes the casein kinase 1 kinases, expressed	cytoplasm	6	Cytoplasmic	1.014	0.34		Cytoplasm	41	0.07	0
LOC_Os01g56590	guanine nucleotide exchange family protein, putative, expressed	Nuclear	6	Plasma Membrane	2.879	0.39		Chloroplast	7	0.17	1
LOC_Os01g56600	signal recognition particle 54 kDa protein, putative, expressed	cytoplasm	9	Cytoplasmic	3.417	0.3		Cytoplasm	99	0.97	0
LOC_Os01g56610	homocysteine S-methyltransferase protein, putative, expressed	cytoplasm	7	Cytoplasmic	1.674	0.03		Cytoplasm	99	0.84	0
LOC_Os01g56620	pseudouridylate synthase, putative, expressed	chloroplast	14	Cytoplasmic	1.047	0.3		Chloroplast	9	0.1	0
LOC_Os01g56630	dymeclin, putative, expressed	Nuclear	5	Plasma Membrane	2.169	0.39		Chloroplast	4	0.08	1
LOC_Os01g56640	transcription factor jumonji, putative, expressed	Nuclear	9	Nuclear	3.402	0.46		Nuclear	98.38	0.95	3
LOC_Os01g56670	glycosyl hydrolase family 47 domain contain protein, expressed	mitochondria	4.5	Extracellular	2.083	0.33		Chloroplast	6	0.06	0
LOC_Os01g56680	photosystem II reaction center W protein, chloroplast precursor, putative, expressed	chloroplast	11	Plasma Membrane	1.867	0.16		Chloroplast	6	0.31	0
LOC_Os01g56780	plus-3 domain containing protein, expressed	Nuclear	11	Nuclear	4.411	0.81	Nuclear	Nuclear	68.93	0.21	4
LOC_Os01g56790	expressed protein	chloroplast	6	Nuclear	3.387	0.62		Mitochondrion		0.04	1
LOC_Os01g56800	MATH domain containing protein, expressed	Nuclear	12	Nuclear	4.106	0.89	Nuclear	Nuclear	99.59	0.9	4
LOC_Os01g56810	cytokinin dehydrogenase precursor, putative, expressed	cytoplasm	4	Chloroplast	1.393	0.01		Secreted pathways		0.98	0
LOC_Os01g56820	AGAP000951-PA, putative, expressed	cytoplasm	7.5	Nuclear	1.251	0.18		Nuclear	98.74	0.91	2
LOC_Os01g56840	DUF domain containing protein, expressed	chloroplast	11	Extracellular	3.691	0.11		Secreted pathways		0.91	0
LOC_Os01g56850	expressed protein	chloroplast	11	Extracellular	2.097	0.02		Secreted pathways		0.77	0
LOC_Os01g56860	WD domain, G-beta repeat domain containing protein, expressed	Nuclear	7	Extracellular	2.456	0.37		Chloroplast	9	0.51	1
LOC_Os01g56870	expressed protein	chloroplast	6	Plasma Membrane	3.227	0.29		Chloroplast	6	0.07	0
LOC_Os01g56880	purple acid phosphatase precursor, putative, expressed	peroxisome	4	Extracellular	2.874	0.04		Secreted pathways		1	0
LOC_Os01g56890	expressed protein	chloroplast	12	Chloroplast	1.904	0.06		Chloroplast	9	0.87	0
LOC_Os01g56900	expressed protein	cytoplasm	6	Plasma Membrane	1.932	0.21		Cytoplasm	88	0.52	0
LOC_Os01g56910	expressed protein	cytoplasm	6	Plasma Membrane	1.272	0.67		Cytoplasm	95	0.62	0
LOC_Os01g56930	eukaryotic aspartyl protease domain containing protein, expressed	plasma membrane	5.5	Extracellular	4.08	0.04		Secreted pathways		0.27	0
LOC_Os01g56940	flap endonuclease, putative, expressed	Nuclear	13	Nuclear	4.258	0.91	Nuclear	Nuclear	98.8	0.4	4
LOC_Os01g56960	acid phosphatase, putative, expressed	Nuclear	8	Nuclear	2.714	0.74		Nuclear	61.79	0.16	3
LOC_Os01g56969	homeobox-leucine zipper protein ATHB-54, putative, expressed	Nuclear	10	Nuclear	2.678	0.45		Nuclear	49.2	0.09	3
LOC_Os01g57004	adhesive/proline-rich protein, putative, expressed	mitochondria	7	Nuclear	1.141	0.09		Secreted pathways		0.98	1
LOC_Os01g57050	expressed protein	Nuclear	10	Nuclear	3.658	0.83	Nuclear	Mitochondrion		0.52	3
LOC_Os01g57066	transmembrane protein 49, putative, expressed	plasma membrane	7	Plasma Membrane	4.385	0.18		Mitochondrion		0.46	0
LOC_Os01g57073	insulin-degrading enzyme, putative, expressed	Nuclear	10	Cytoplasmic	2.649	0.5		Cytoplasm	99	0.81	1
LOC_Os01g57100	expressed protein	plasma membrane	10	Plasma Membrane	2.071	0.12		Chloroplast	5	0.06	0
LOC_Os01g57110	SNF2 family N-terminal domain containing protein, expressed	Nuclear	13	Nuclear	4.308	0.93	Nuclear	Nuclear	100	1	4	SNF2
LOC_Os01g57150	SR protein related family member, putative, expressed	chloroplast	9	Nuclear	2.877	0.92	Nuclear	Nuclear	99.26	0.55	3
LOC_Os01g57210	katanin p80 WD40 repeat-containing subunit B1 homolog 1, putative, expressed	Nuclear	4	Nuclear	1.014	0.29		Cytoplasm	99	0.96	2
LOC_Os01g57220	secretory carrier-associated membrane protein, putative, expressed	plasma membrane	8	Plasma Membrane	4.306	0.12		Nuclear	99.32	0.96	1
LOC_Os01g57240	expressed protein	chloroplast	4	Extracellular	4.091	0.13		Nuclear	88.71	0.83	1	ULT
LOC_Os01g57260	vacuolar protein sorting-associated protein 28 homolog 2, putative, expressed	chloroplast	7	Cytoplasmic	1.703	0.13		Cytoplasm	97	0.88	0
LOC_Os01g57270	disease resistance RPP13-like protein 1, putative, expressed	Nuclear	10	Nuclear	2.443	0.7		Cytoplasm	92	0.88	2
LOC_Os01g57280	rp1, putative, expressed	chloroplast	5	Nuclear	2.295	0.54		Secreted pathways		0.22	1
LOC_Os01g57310	rp1, putative, expressed	Nuclear	3	Nuclear	2.7	0.57		Cytoplasm	81	0.15	2
LOC_Os01g57350	diacylglycerol kinase, putative, expressed	cytoplasm	4.5	Chloroplast	1.929	0.26		Cytoplasm	97	0.84	0
LOC_Os01g57410	pentatricopeptide repeat domain containing protein, putative, expressed	chloroplast	14	Plasma Membrane	1.514	0.08		Chloroplast	9	0.64	0
LOC_Os01g57420	diacylglycerol kinase, putative, expressed	Nuclear	8	Cytoplasmic	2.138	0.28		Cytoplasm	89	0.41	1
LOC_Os01g57430	hypothetical protein	chloroplast_mitochondria	6	Mitochondrial	2.502	0.11		Chloroplast	5	0.22	0
LOC_Os01g57440	DNA repair metallo-beta-lactamase, putative, expressed	cytoplasm	6	Mitochondrial	1.944	0.56		Chloroplast	8	0.27	0
LOC_Os01g57450	universal stress protein domain containing protein, putative, expressed	chloroplast	13	Chloroplast	2.895	0.14		Chloroplast	9	0.37	0
LOC_Os01g57460	frataxin, putative, expressed	mitochondria	7	Mitochondrial	1.086	0.17		Mitochondrion		0.88	0
LOC_Os01g57470	EF hand family protein, putative, expressed	mitochondria	9	Cytoplasmic	2.15	0.08		Cytoplasm	62	0.35	0
LOC_Os01g57480	serine/threonine-protein kinase receptor precursor, putative, expressed	chloroplast	5	Plasma Membrane	3.788	0.48		Chloroplast	4	0.12	0
LOC_Os01g57550	nodulation protein-related, putative, expressed	cytoplasm	6	Nuclear	1.555	0.54		Nuclear	45.85	0.14	2
LOC_Os01g57570	NADPH-dependent FMN reductase domain containing protein, expressed	Nuclear	7	Cytoplasmic	2.495	0		Secreted pathways		0.93	1
[truncated: 17,444 more rows]
