# Supplementary material for: Analysis of rice nuclear-localized seed-expressed proteins and their database (RSNP-DB)
Source: Sci Rep. 2020 Sep 15;10:15116. doi: 10.1038/s41598-020-70713-8 (PMC7492263; doi:10.1038/s41598-020-70713-8)
Supplement: Supplementary file 4 — Supplementary Table S2. [file 41598_2020_70713_MOESM4_ESM.xlsx]

## Sheet: Sheet1
Analysis of rice nuclear-localized seed-expressed proteins and their database (RSNP-DB) Priyanka Deveshwar1, Shivam Sharma1, Ankita Prusty1, Neha Sinha1, Sajad Majeed Zargar1,2, Divya Karwal3, Vishal Parashar3, Sanjeev Singh3, Akhilesh Kumar Tyagi1* 1Interdisciplinary Centre for Plant Genomics and Department of Plant Molecular Biology, University of Delhi, South Campus, New Delhi, India 2Proteomi…
Supplementary Table 2: List of 972 proteins identified in the four nuclear proteome studies that are expressed during seed development in rice. Their corresponding function and nuclear prediction categories are marked.
RGAP LOCUS IDS	Function	Number of softwares predicting nucleus	Endosperm nuclear proteome (Li et al., 2008)	Rice embryo nuclear proteome (Li et al., 2015)	Seedling glucose response nuclear proteome (Aki and Yangisawa, 2009)	Response to cell wall removal (Mujahid et al., 2013)
LOC_Os01g01060	40S ribosomal protein S5, putative, expressed	0			present	present
LOC_Os01g01080	decarboxylase, putative, expressed	0			present
LOC_Os01g01307	translocon-associated protein beta domain containing protein, expressed	0			present
LOC_Os01g01450	stress responsive protein, putative, expressed	3			present
LOC_Os01g01510	sas10/Utp3 family protein, expressed	3		present		present
LOC_Os01g03040	expressed protein	0			present
LOC_Os01g03050	fruit protein PKIWI502, putative, expressed	0			present
LOC_Os01g03730	nuclease PA3, putative, expressed	0			present
LOC_Os01g04370	hsp20/alpha crystallin family protein, putative, expressed	0		present
LOC_Os01g05060	mitochondrial glycoprotein, putative, expressed	0			present
LOC_Os01g05420	IWS1 C-terminus family protein, putative, expressed	4		present
LOC_Os01g05610	Core histone H2A/H2B/H3/H4 domain containing protein, putative, expressed	3	present			present
LOC_Os01g05630	Core histone H2A/H2B/H3/H4 domain containing protein, putative, expressed	3			present	present
LOC_Os01g05900	Core histone H2A/H2B/H3/H4 domain containing protein, putative, expressed	3	present			present
LOC_Os01g06010	Core histone H2A/H2B/H3/H4 domain containing protein, putative, expressed	3				present
LOC_Os01g06290	splicing factor, arginine/serine-rich, putative, expressed	3			present	present
LOC_Os01g06600	glutaryl-CoA dehydrogenase, mitochondrial precursor, putative, expressed	0			present
LOC_Os01g07760	phospholipase D, putative, expressed	0		present
LOC_Os01g07810	protein of unknown function domain containing protein, expressed	0				present
LOC_Os01g08770	WD domain, G-beta repeat domain containing protein, expressed	2		present		present
LOC_Os01g08860	hsp20/alpha crystallin family protein, putative, expressed	0		present
LOC_Os01g08970	SSRP1-like FACT complex subunit, putative, expressed	3			present	present
LOC_Os01g09510	60S acidic ribosomal protein, putative, expressed	0		present
LOC_Os01g09540	HAD superfamily phosphatase, putative, expressed	0			present
LOC_Os01g10820	ribosomal protein L5, putative, expressed	0		present	present
LOC_Os01g11070	Alg9-like mannosyltransferase protein, putative, expressed	2	present
LOC_Os01g11110	14-3-3 protein, putative, expressed	0			present
LOC_Os01g13080	60S acidic ribosomal protein, putative, expressed	2		present	present
LOC_Os01g13730	WD domain, G-beta repeat domain containing protein, expressed	2				present
LOC_Os01g14950	importin subunit alpha, putative, expressed	1				present
LOC_Os01g15020	lissencephaly type-1-like homology motif, putative, expressed	2			present
LOC_Os01g15260	dynein light chain type 1 domain containing protein, expressed	0			present
LOC_Os01g15600	PUR ALPHA-1, putative, expressed	1	present
LOC_Os01g16010	BCAS2 protein, putative, expressed	1				present
LOC_Os01g16040	mitochondrial carrier protein, putative, expressed	0			present
LOC_Os01g16180	MT-A70 domain containing protein, expressed	3	present
LOC_Os01g16220	Sad1 / UNC-like C-terminal domain containing protein, putative, expressed	0				present
LOC_Os01g16240	OsCam1-3 - Calmodulin, expressed	0			present
LOC_Os01g16290	DNA gyrase subunit B, chloroplast/mitochondrial precursor, putative, expressed	0				present
LOC_Os01g16520	glutamyl-tRNA synthetase, cytoplasmic, putative, expressed	0			present
LOC_Os01g16530	OsClp1 - Putative Clp protease homologue, expressed	0			present
LOC_Os01g16870	argonaute, putative, expressed	3		present		present
LOC_Os01g16890	ribosomal protein L7Ae, putative, expressed	1		present	present
LOC_Os01g17170	magnesium-protoporphyrin IX monomethyl ester cyclase,chloroplast precursor, putative, expressed	0			present
LOC_Os01g17214	major facilitator superfamily antiporter, putative, expressed	0	present
LOC_Os01g17260	transcription factor, putative, expressed	3			present
LOC_Os01g18050	tubulin/FtsZ domain containing protein, putative, expressed	1			present
LOC_Os01g19770	mitochondrial import inner membrane translocase subunit Tim17, putative, expressed	0		present
LOC_Os01g21180	translation machinery-associated protein 20, putative, expressed	0			present
LOC_Os01g21590	homeodomain, putative, expressed	2				present
LOC_Os01g21940	WD domain, G-beta repeat domain containing protein, expressed	2			present	present
LOC_Os01g22370	peroxidase precursor, putative, expressed	0			present
LOC_Os01g22490	40S ribosomal protein S27a, putative, expressed	2		present	present
LOC_Os01g22990	acidic leucine-rich nuclear phosphoprotein 32-related protein 1, putative, expressed	3			present
LOC_Os01g23580	inorganic H+ pyrophosphatase, putative, expressed	0			present
LOC_Os01g24690	60S ribosomal protein L23A, putative, expressed	1		present	present	present
LOC_Os01g24710	jacalin-like lectin domain containing protein, expressed	0			present
LOC_Os01g25610	40S ribosomal protein S4, putative, expressed	0		present		present
LOC_Os01g27040	chromatin-remodeling complex ATPase chain, putative, expressed	2			present
LOC_Os01g27730	GTPase of unknown function domain containing protein, putative, expressed	2				present
LOC_Os01g31690	oxygen-evolving enhancer protein 1, chloroplast precursor, putative, expressed	0			present
LOC_Os01g32730	tetratricopeptide repeat containing protein, putative, expressed	1			present
LOC_Os01g33030	Brix domain containing protein, putative, expressed	1			present	present
LOC_Os01g33050	ribosomal protein L24, putative, expressed	1				present
LOC_Os01g34200	AATF, putative, expressed	4				present
LOC_Os01g34780	protein binding protein, putative, expressed	4			present
LOC_Os01g36860	DEAD-box ATP-dependent RNA helicase 40, putative, expressed	4			present	present
LOC_Os01g36890	DEAD-box ATP-dependent RNA helicase, putative, expressed	1				present
LOC_Os01g40840	serine/threonine-protein kinase AFC3, putative, expressed	1			present
LOC_Os01g41550	aspartic proteinase, putative, expressed	0		present
LOC_Os01g41710	chlorophyll A-B binding protein, putative, expressed	0			present
LOC_Os01g41720	expressed protein	0	present
LOC_Os01g42520	expressed protein	0		present
LOC_Os01g43120	DEAD/DEAH box helicase, putative, expressed	1			present
LOC_Os01g43130	DEAD/DEAH box helicase, putative, expressed	2			present
LOC_Os01g43250	WD domain, G-beta repeat domain containing protein, expressed	1			present
LOC_Os01g44110	serine/threonine-protein kinase, putative, expressed	0	present
LOC_Os01g44220	glucose-1-phosphate adenylyltransferase large subunit, chloroplast precursor, putative, expressed	0	present	present
LOC_Os01g44230	transcription factor X1, putative, expressed	3	present
LOC_Os01g44250	CBS domain containing membrane protein, putative, expressed	0	present
LOC_Os01g45190	DEAD-box ATP-dependent RNA helicase, putative, expressed	1		present	present	present
LOC_Os01g45274	carbonic anhydrase, chloroplast precursor, putative, expressed	0			present
LOC_Os01g46060	NUC189 domain containing protein, expressed	3				present
LOC_Os01g46980	vacuolar ATP synthase subunit E, putative, expressed	1		present	present
LOC_Os01g47410	aspartic proteinase oryzasin-1 precursor, putative, expressed	0	present	present
LOC_Os01g47660	60S ribosomal protein L18a, putative, expressed	0			present	present
LOC_Os01g48690	ribosomal protein rpS20, putative, expressed	2			present
LOC_Os01g48770	60S ribosomal protein L37a, putative, expressed	1		present
LOC_Os01g49190	ATP synthase, putative, expressed	0			present
LOC_Os01g49290	WD repeat-containing protein, putative, expressed	0		present	present	present
LOC_Os01g51300	WD domain, G-beta repeat domain containing protein, expressed	2		present	present	present
LOC_Os01g52490	40S ribosomal protein S24, putative, expressed	1		present	present	present
LOC_Os01g53700	mitochondrial-processing peptidase subunit, mitochondrial precursor, putative, expressed	0		present
LOC_Os01g53900	elongation factor, putative, expressed	0	present			present
LOC_Os01g53930	hexokinase, putative, expressed	0			present
LOC_Os01g54540	ribosomal protein L13, putative, expressed	0			present
LOC_Os01g54870	60S ribosomal protein L18a, putative, expressed	1		present		present
LOC_Os01g55280	expressed protein	3	present
LOC_Os01g55630	glutelin, putative, expressed	0	present
LOC_Os01g55690	glutelin, putative, expressed	0	present	present
LOC_Os01g56310	radical SAM enzyme, putative, expressed	0	present
LOC_Os01g58380	3-hydroxybutyryl-CoA dehydrogenase, putative, expressed	1			present
LOC_Os01g59140	DNA-directed RNA polymerases I, II, and III subunit RPABC1, putative, expressed	1			present
LOC_Os01g59500	U3 small nucleolar RNA-associated protein 11, putative, expressed	4		present		present
LOC_Os01g59990	ribosomal protein L24, putative, expressed	1			present	present
LOC_Os01g60790	40S ribosomal protein S26, putative, expressed	1		present	present
LOC_Os01g61814	40S ribosomal protein S23, putative, expressed	0	present	present	present
LOC_Os01g62040	ruvB-like, putative, expressed	1		present	present	present
LOC_Os01g62230	Core histone H2A/H2B/H3/H4 domain containing protein, putative, expressed	3	present			present
LOC_Os01g63220	kinase, pfkB family, putative, expressed	2			present
LOC_Os01g63270	alpha-glucan phosphorylast isozyme, putative, expressed	0		present
LOC_Os01g64090	L1P family of ribosomal proteins domain containing protein, expressed	1		present	present	present
LOC_Os01g64770	polypyrimidine tract-binding protein, putative, expressed	1			present
LOC_Os01g64960	chlorophyll A-B binding protein, putative, expressed	0			present
LOC_Os01g65330	expressed protein	4	present
LOC_Os01g66420	PHD finger protein, putative, expressed	2			present
LOC_Os01g66560	signal recognition particle 72 kDa protein, putative, expressed	4		present
LOC_Os01g67134	ribosomal L18p/L5e family protein, putative, expressed	1		present		present
LOC_Os01g67860	fructose-bisphospate aldolase isozyme, putative, expressed	0		present
LOC_Os01g67980	cysteine proteinase EP-B 1 precursor, putative, expressed	0		present
LOC_Os01g68320	DEAD-box ATP-dependent RNA helicase 30, putative, expressed	2				present
LOC_Os01g68324	dolichyl-diphosphooligosaccharide--protein glycosyltransferase 63 kDasubunit precursor, putative, expressed	0		present	present
LOC_Os01g68524	pentatricopeptide, putative, expressed	0	present
LOC_Os01g68810	expressed protein	4			present
LOC_Os01g68950	ubiquitin family domain containing protein, expressed	2				present
LOC_Os01g69130	dynamin family protein, putative, expressed	2	present		present
LOC_Os01g69250	mitochondrial import receptor subunit TOM20, putative, expressed	2			present
LOC_Os01g69970	WD domain, G-beta repeat domain containing protein, expressed	2				present
LOC_Os01g70020	DEK C terminal domain containing protein, expressed	4		present	present
LOC_Os01g70060	protein of unknown function, DUF618 domain containing protein, expressed	3			present
LOC_Os01g70090	enoyl-CoA hydratase/isomerase family protein, putative, expressed	0			present
LOC_Os01g71090	xylanase inhibitor, putative, expressed	0		present
LOC_Os01g71670	glycosyl hydrolases family 17, putative, expressed	0			present
LOC_Os01g72650	RNA recognition motif containing protein, putative, expressed	1	present
LOC_Os01g72880	DNA mismatch repair protein Mlh1, putative, expressed	3	present
LOC_Os01g73170	peroxidase precursor, putative, expressed	0			present
LOC_Os01g74170	expressed protein	2	present
LOC_Os01g74450	aquaporin protein, putative, expressed	0		present
LOC_Os01g74650	cysteine synthase, mitochondrial precursor, putative, expressed	0			present
LOC_Os02g01250	LSM domain containing protein, expressed	1		present	present	present
LOC_Os02g01332	ribosomal protein L6, putative, expressed	0			present	present
LOC_Os02g01340	ferredoxin--NADP reductase, chloroplast precursor, putative, expressed	0			present
LOC_Os02g01350	expressed protein	4		present
LOC_Os02g01520	IQ calmodulin-binding motif family protein, putative, expressed	1		present
LOC_Os02g01560	40S ribosomal protein S4, putative, expressed	0			present	present
LOC_Os02g01740	U5 small nuclear ribonucleoprotein 200 kDa helicase, putative, expressed	2		present	present	present
LOC_Os02g02290	SNF2 family N-terminal domain containing protein, expressed	4	present
LOC_Os02g02410	DnaK family protein, putative, expressed	0	present	present	present	present
LOC_Os02g02510	DNA-directed RNA polymerase II subunit RPB4, putative, expressed	2			present
LOC_Os02g02870	glycine-rich protein 2, putative, expressed	3	present	present	present
LOC_Os02g02890	peptidyl-prolyl cis-trans isomerase, putative, expressed	0		present
LOC_Os02g02960	histone deacetylase complex subunit SAP18, putative, expressed	1			present
LOC_Os02g03040	RNA recognition motif containing protein, expressed	3			present
LOC_Os02g03440	LSM domain containing protein, expressed	0		present	present
LOC_Os02g03470	tetratricopeptide repeat containing protein, putative, expressed	0			present
LOC_Os02g04040	RecF/RecN/SMC N terminal domain containing protein, expressed	3			present	present
LOC_Os02g04320	WD domain, G-beta repeat domain containing protein, expressed	0			present
LOC_Os02g04460	ribosomal protein L3, putative, expressed	0			present
LOC_Os02g04480	cleavage and polyadenylation specificity factor, putative, expressed	0		present	present	present
LOC_Os02g04970	expressed protein	1			present
LOC_Os02g05330	DEAD-box ATP-dependent RNA helicase, putative, expressed	2	present			present
LOC_Os02g05340	proteasome/cyclosome repeat containing protein, expressed	0	present
LOC_Os02g05660	DEAD-box ATP-dependent RNA helicase 35A, putative, expressed	2			present
LOC_Os02g06370	whirly transcription factor domain containing protein, expressed	2		present	present	present
LOC_Os02g06584	zinc finger C-x8-C-x5-C-x3-H type family protein, expressed	4			present	present
LOC_Os02g06700	ribosomal protein, putative, expressed	0		present	present	present
LOC_Os02g07260	phosphoglycerate kinase protein, putative, expressed	0	present			present
LOC_Os02g07890	60S ribosomal protein L27a-3, putative, expressed	2			present	present
LOC_Os02g08090	LSM domain containing protein, expressed	0			present
LOC_Os02g08370	ubiquitin carboxyl-terminal hydrolase, family 1, putative, expressed	1			present	present
LOC_Os02g09590	ribosome, putative, expressed	2			present
LOC_Os02g09600	expressed protein	1			present
LOC_Os02g10080	zinc finger C-x8-C-x5-C-x3-H type family protein, expressed	3				present
LOC_Os02g10640	26S protease regulatory subunit, putative, expressed	0				present
LOC_Os02g10794	expressed protein	1			present
LOC_Os02g10800	mitochondrial carrier protein, putative, expressed	0	present
LOC_Os02g10810	protein of unknown function domain containing protein, expressed	0			present
LOC_Os02g11040	expressed protein	0		present
LOC_Os02g11750	RNA recognition motif containing protein, putative, expressed	3			present
LOC_Os02g12850	RNA recognition motif containing protein, expressed	2		present	present
LOC_Os02g13530	40S ribosomal protein S24, putative, expressed	1		present		present
LOC_Os02g13840	citrate synthase, putative, expressed	0		present	present
LOC_Os02g13990	U2 small nuclear ribonucleoprotein A, putative, expressed	2		present	present	present
LOC_Os02g14059	ribosomal protein L5, putative, expressed	0		present
LOC_Os02g14600	glutelin, putative, expressed	1	present	present
LOC_Os02g15070	glutelin, putative, expressed	0	present	present
LOC_Os02g15090	glutelin, putative, expressed	0	present	present
LOC_Os02g15150	glutelin, putative, expressed	1	present	present
LOC_Os02g15310	RNA recognition motif containing protein, expressed	4			present
LOC_Os02g15740	expressed protein	0		present
LOC_Os02g15750	expressed protein	1			present
LOC_Os02g16640	proline-rich protein HaeIII subfamily 1 precursor, putative, expressed	3			present	present
LOC_Os02g16830	glutelin, putative, expressed	1	present
LOC_Os02g17390	3-hydroxyacyl-CoA dehydrogenase, putative, expressed	0		present	present
LOC_Os02g18380	60S ribosomal protein L27-3, putative, expressed	0		present	present	present
LOC_Os02g18550	40S ribosomal protein S3a, putative, expressed	1		present		present
LOC_Os02g18660	expressed protein	3		present	present	present
LOC_Os02g21660	L1P family of ribosomal proteins domain containing protein, expressed	1				present
LOC_Os02g25640	glutelin, putative, expressed	0	present	present
LOC_Os02g26480	OsSCP7 - Putative Serine Carboxypeptidase homologue, expressed	0	present
LOC_Os02g26560	expressed protein	3	present
LOC_Os02g27060	high mobility group, putative, expressed	4			present
LOC_Os02g27760	40S ribosomal protein S15a, putative, expressed	0		present	present
LOC_Os02g28810	ribosomal protein, putative, expressed	2		present		present
LOC_Os02g30050	ribosomal protein L29, putative, expressed	2		present	present
LOC_Os02g32030	elongation factor, putative, expressed	1	present	present	present	present
LOC_Os02g32120	cytochrome b-c1 complex subunit Rieske, mitochondrial precursor, putative, expressed	0			present
LOC_Os02g32350	TUDOR protein with multiple SNc domains, putative, expressed	0	present	present
LOC_Os02g32660	1,4-alpha-glucan-branching enzyme, chloroplast precursor, putative, expressed	0	present
LOC_Os02g32860	poly synthetase 3, putative, expressed	1		present
LOC_Os02g33140	ribosomal protein, putative, expressed	1	present			present
LOC_Os02g33450	peroxiredoxin, putative, expressed	0		present	present
LOC_Os02g34460	40S ribosomal protein S10, putative, expressed	2		present	present
LOC_Os02g34510	vacuolar ATP synthase, putative, expressed	0			present
LOC_Os02g35470	calmodulin binding protein, putative, expressed	2			present
LOC_Os02g35600	PHD finger protein, putative, expressed	2			present
LOC_Os02g36974	14-3-3 protein, putative, expressed	0				present
LOC_Os02g37430	LSM domain containing protein, expressed	1			present	present
LOC_Os02g37862	60S ribosomal protein L6, putative, expressed	1		present	present	present
LOC_Os02g38210	elongation factor Tu, putative, expressed	0				present
LOC_Os02g38920	glyceraldehyde-3-phosphate dehydrogenase, putative, expressed	0	present	present
LOC_Os02g39050	pre-mRNA-splicing factor ISY1, putative, expressed	3			present
LOC_Os02g39330	CHIT1 - Chitinase family protein precursor, expressed	0			present
LOC_Os02g39600	outer envelope protein, putative, expressed	1			present
LOC_Os02g39720	splicing factor, arginine/serine-rich 7, putative, expressed	3			present
LOC_Os02g39920	AT hook motif family protein, expressed	3		present	present
LOC_Os02g39990	expressed protein	3	present
LOC_Os02g40000	trafficking protein particle complex subunit, putative, expressed	0			present
LOC_Os02g40880	ribosomal protein L14, putative, expressed	1		present	present
LOC_Os02g41860	aquaporin protein, putative, expressed	0			present
LOC_Os02g41904	DEF7 - Defensin and Defensin-like DEFL family, expressed	0			present
LOC_Os02g42380	TCP family transcription factor, putative, expressed	1			present
LOC_Os02g42406	DEAD-box ATP-dependent RNA helicase, putative, expressed	0			present
LOC_Os02g43020	heat shock protein STI, putative, expressed	1		present
LOC_Os02g43930	chaperone protein dnaJ, putative, expressed	3			present	present
LOC_Os02g45110	MT-A70 domain containing protein, expressed	2	present
LOC_Os02g45820	mitochondrial import inner membrane translocase subunit Tim, putative, expressed	1			present
LOC_Os02g45920	expressed protein	1			present
LOC_Os02g47140	L11 domain containing ribosomal protein, putative, expressed	0		present	present	present
LOC_Os02g48010	nuclear matrix constituent protein 1-like, putative, expressed	3			present
LOC_Os02g48390	phosphoribosyl transferase, putative, expressed	0		present
LOC_Os02g48480	expressed protein	0		present	present
LOC_Os02g48720	mitochondrial carrier protein, putative, expressed	0			present
LOC_Os02g48900	aspartic proteinase nepenthesin-1 precursor, putative, expressed	0			present
LOC_Os02g49050	transmembrane 9 superfamily member, putative, expressed	0	present
LOC_Os02g49680	arsenate reductase, putative, expressed	0			present
LOC_Os02g50880	OsDegp3 - Putative Deg protease homologue, expressed	1				present
LOC_Os02g51710	wound/stress protein, putative, expressed	0		present	present
LOC_Os02g52010	phosphate-induced protein 1 conserved region domain containing protein, expressed	0		present
LOC_Os02g52230	coronatine-insensitive protein 1, putative, expressed	1	present
LOC_Os02g52250	SKIP/SNW domain containing protein, expressed	3			present	present
LOC_Os02g52820	cold-induced protein, putative, expressed	2			present
LOC_Os02g52860	phosphate carrier protein, mitochondrial precursor, putative, expressed	0			present
LOC_Os02g52950	expressed protein	2			present	present
LOC_Os02g53150	expressed protein	2		present	present
LOC_Os02g54140	hsp20/alpha crystallin family protein, putative, expressed	1		present
LOC_Os02g54340	26S protease regulatory subunit 7, putative, expressed	0				present
LOC_Os02g54360	enzyme of the cupin superfamily protein, putative, expressed	0			present
LOC_Os02g54470	60S ribosomal protein L35a-3, putative, expressed	0		present	present
LOC_Os02g54700	RNA recognition motif containing protein, putative, expressed	1		present	present
LOC_Os02g54770	RNA recognition motif containing protein, expressed	3			present
LOC_Os02g55010	expressed protein	1				present
LOC_Os02g55530	neurochondrin family protein, putative, expressed	0	present
LOC_Os02g55890	inorganic H+ pyrophosphatase, putative, expressed	0		present
LOC_Os02g56014	40S ribosomal protein S30, putative, expressed	2		present		present
LOC_Os02g56960	ribosomal protein, putative, expressed	0		present	present	present
LOC_Os02g57240	oxidoreductase, aldo/keto reductase family protein, putative, expressed	1			present
LOC_Os02g57260	3-ketoacyl-CoA thiolase, peroxisomal precursor, putative, expressed	0			present
LOC_Os02g57590	rRNA 2-O-methyltransferase fibrillarin 2, putative, expressed	1	present	present		present
LOC_Os02g57670	ribosomal L9, putative, expressed	0			present
LOC_Os02g57854	vacuolar ATP synthase subunit F, putative, expressed	0			present
LOC_Os02g58090	PSP domain containing protein, expressed	3			present
LOC_Os02g58460	beta-catenin-like protein 1, putative, expressed	1			present
LOC_Os03g01530	tubulin/FtsZ domain containing protein, putative, expressed	1				present
LOC_Os03g01970	THO complex subunit 1, putative, expressed	2			present	present
LOC_Os03g02040	remorin, putative, expressed	2			present
LOC_Os03g02590	peroxisomal biogenesis factor 11, putative, expressed	0			present
LOC_Os03g03360	ribosomal protein L5, putative, expressed	0			present
LOC_Os03g03810	DEF8 - Defensin and Defensin-like DEFL family, expressed	0		present
LOC_Os03g03910	catalase domain containing protein, expressed	0			present
LOC_Os03g04220	glutathione S-transferase, putative, expressed	2			present
LOC_Os03g04240	glutathione S-transferase, putative, expressed	1			present
LOC_Os03g04750	60S ribosomal protein L21-2, putative, expressed	0		present	present
LOC_Os03g05290	aquaporin protein, putative, expressed	0		present	present
LOC_Os03g05720	WD domain, G-beta repeat domain containing protein, expressed	2				present
LOC_Os03g05730	cell division control protein 48 homolog E, putative, expressed	0		present		present
LOC_Os03g05980	40S ribosomal protein S9-2, putative, expressed	2		present	present	present
LOC_Os03g06670	Core histone H2A/H2B/H3/H4 domain containing protein, putative, expressed	2	present	present		present
LOC_Os03g06720	expressed protein	0			present
LOC_Os03g08010	elongation factor Tu, putative, expressed	0	present	present	present	present
LOC_Os03g08020	elongation factor Tu, putative, expressed	0				present
LOC_Os03g08050	elongation factor Tu, putative, expressed	0				present
LOC_Os03g08140	tubulin--tyrosine ligase-like protein 12, putative, expressed	0	present
LOC_Os03g08440	ribosomal protein S2, putative, expressed	0		present	present	present
LOC_Os03g08810	expressed protein	3				present
LOC_Os03g10110	cupin domain containing protein, expressed	1		present
LOC_Os03g10340	40S ribosomal protein S3a, putative, expressed	1		present	present	present
LOC_Os03g10510	outer mitochondrial membrane porin, putative, expressed	0		present	present
LOC_Os03g12020	50S ribosomal protein L15, chloroplast precursor, putative, expressed	0			present
LOC_Os03g12450	nucleoporin, putative, expressed	1			present
LOC_Os03g13540	Ser/Thr protein phosphatase family protein, putative, expressed	0			present
LOC_Os03g13730	translocase of chloroplast 34, putative, expressed	0			present
LOC_Os03g13800	ribosomal protein L7Ae, putative, expressed	1		present	present	present
LOC_Os03g14530	S10/S20 domain containing ribosomal protein, putative, expressed	0			present	present
LOC_Os03g14690	vacuolar ATP synthase 98 kDa subunit, putative, expressed	0			present
LOC_Os03g15050	phosphoenolpyruvate carboxykinase, putative, expressed	0			present
LOC_Os03g15870	ribosomal protein L4, putative, expressed	0			present
LOC_Os03g15900	SH3 domain containing protein, expressed	2				present
LOC_Os03g15960	hsp20/alpha crystallin family protein, putative, expressed	0		present
LOC_Os03g16440	outer membrane protein, OMP85 family, putative, expressed	1	present		present
LOC_Os03g16860	DnaK family protein, putative, expressed	0	present
LOC_Os03g16920	DnaK family protein, putative, expressed	0	present
LOC_Os03g16950	cysteine-rich repeat secretory protein 55 precursor, putative, expressed	0			present
LOC_Os03g16960	cysteine-rich repeat secretory protein 55 precursor, putative, expressed	0			present
LOC_Os03g17000	NAD dependent epimerase/dehydratase family domain containing protein, expressed	0				present
LOC_Os03g17010	RNA recognition motif containing protein, putative, expressed	2			present
LOC_Os03g17100	Core histone H2A/H2B/H3/H4 domain containing protein, putative, expressed	3				present
LOC_Os03g17580	ribosomal protein L10, putative, expressed	0			present
LOC_Os03g17610	OsTOP6A3 - Topoisomerase 6 subunit A homolog 3, expressed	1			present
LOC_Os03g18410	DNA-directed RNA polymerase subunit, putative, expressed	1				present
LOC_Os03g18510	expressed protein	1		present	present	present
LOC_Os03g18570	40S ribosomal protein S7, putative, expressed	0		present	present	present
LOC_Os03g18580	40S ribosomal protein S7, putative, expressed	0				present
LOC_Os03g18720	RNA recognition motif containing protein, putative, expressed	4			present
LOC_Os03g18840	NUC189 domain containing protein, expressed	2				present
LOC_Os03g19680	enoyl-CoA hydratase/isomerase family protein, putative, expressed	0			present
LOC_Os03g19890	NADH dehydrogenase 1 alpha subcomplex subunit 5, putative, expressed	0		present
LOC_Os03g20100	S1 RNA binding domain containing protein, expressed	0			present
LOC_Os03g21040	stress responsive protein, putative, expressed	0		present	present
LOC_Os03g21530	AARP2CN domain containing protein, expressed	3				present
LOC_Os03g21550	eukaryotic translation initiation factor 2 subunit beta, putative, expressed	2		present
LOC_Os03g21790	cupin domain containing protein, expressed	1	present	present
LOC_Os03g21900	uroporphyrinogen decarboxylase, putative, expressed	0			present
LOC_Os03g21940	60S ribosomal protein L19-3, putative, expressed	2		present	present	present
LOC_Os03g21990	WD domain, G-beta repeat domain containing protein, expressed	1			present
LOC_Os03g22180	60S ribosomal protein L18-3, putative, expressed	1		present		present
LOC_Os03g22320	utp14 protein, putative, expressed	3				present
LOC_Os03g22340	60S ribosomal protein L22-2, putative, expressed	1		present
LOC_Os03g22460	expressed protein	1		present	present	present
LOC_Os03g22730	nucleolar protein NOP5-1, putative, expressed	1	present	present	present	present
LOC_Os03g22740	nucleolar protein NOP5-1, putative, expressed	1	present	present		present
LOC_Os03g22880	nucleolar protein 5A, putative, expressed	2	present	present	present	present
LOC_Os03g24020	ribosomal protein L6, putative, expressed	0			present
LOC_Os03g25450	h/ACA ribonucleoprotein complex subunit 4, putative, expressed	1	present	present		present
LOC_Os03g25970	KH domain-containing protein, putative, expressed	3	present
LOC_Os03g26630	SAP domain containing protein, expressed	4		present	present	present
LOC_Os03g27120	ICE-like protease p20 domain containing protein, putative, expressed	1			present
LOC_Os03g27190	ICE-like protease p20 domain containing protein, putative, expressed	2			present
LOC_Os03g27260	40S ribosomal protein S6, putative, expressed	3		present	present	present
LOC_Os03g27310	histone H3, putative, expressed	3	present
LOC_Os03g27970	WD domain, G-beta repeat domain containing protein, expressed	3			present
LOC_Os03g28330	sucrose synthase, putative, expressed	0	present
LOC_Os03g29460	60S ribosomal protein, putative, expressed	2		present
LOC_Os03g29740	LSM domain containing protein, expressed	2			present
LOC_Os03g31090	40S ribosomal protein S19, putative, expressed	0	present	present	present	present
LOC_Os03g31360	glutelin, putative, expressed	0	present	present
LOC_Os03g31750	pyruvate, phosphate dikinase, chloroplast precursor, putative, expressed	0	present
LOC_Os03g34040	ribosomal protein, putative, expressed	0			present
LOC_Os03g37970	ribosomal protein L13, putative, expressed	0		present	present	present
LOC_Os03g38000	40S ribosomal protein S3-1, putative, expressed	0		present	present	present
LOC_Os03g38980	tRNA synthetases class II domain containing protein, expressed	0			present
LOC_Os03g39610	chlorophyll A-B binding protein, putative, expressed	0			present
LOC_Os03g40010	DEK C terminal domain containing protein, expressed	4		present	present
LOC_Os03g40180	60S ribosomal protein L15, putative, expressed	2		present	present
LOC_Os03g41612	ribosomal protein L25, putative, expressed	0				present
LOC_Os03g42110	semialdehyde dehydrogenase, NAD binding domain containing protein, putative, expressed	0			present	present
LOC_Os03g42770	expressed protein	3	present			present
LOC_Os03g44484	DNA-directed RNA polymerase II subunit RPB2, putative, expressed	3			present
LOC_Os03g45410	TATA-binding protein, putative, expressed	3			present
LOC_Os03g46100	cupin domain containing protein, expressed	2	present	present
LOC_Os03g46770	RNA recognition motif containing protein, expressed	2	present		present	present
LOC_Os03g47800	RNA recognition motif containing protein, expressed	3		present	present	present
LOC_Os03g48180	peptide transporter PTR2, putative, expressed	0			present
LOC_Os03g48480	thioesterase family protein, putative, expressed	0			present
LOC_Os03g49210	BRCA1 C Terminus domain containing protein, expressed	3	present		present	present
LOC_Os03g49520	pinin/SDK/memA protein, putative, expressed	4			present
LOC_Os03g49710	ribosomal protein S13p/S18e, putative, expressed	0			present
LOC_Os03g50250	DnaK family protein, putative, expressed	0	present
LOC_Os03g50290	14-3-3 protein, putative, expressed	0				present
LOC_Os03g50340	coatomer alpha subunit, putative, expressed	0		present	present
LOC_Os03g50480	phosphoglucomutase, putative, expressed	0				present
LOC_Os03g50540	2Fe-2S iron-sulfur cluster binding domain containing protein, expressed	0			present
LOC_Os03g50850	ZOS3-17 - C2H2 zinc finger protein, expressed	2			present
LOC_Os03g51160	fb27, putative, expressed	0			present
LOC_Os03g51200	Core histone H2A/H2B/H3/H4 domain containing protein, putative, expressed	2				present
LOC_Os03g51600	tubulin/FtsZ domain containing protein, putative, expressed	0			present
LOC_Os03g52460	glucose-1-phosphate adenylyltransferase large subunit, putative, expressed	0	present
LOC_Os03g52470	WD domain, G-beta repeat domain containing protein, expressed	0		present		present
LOC_Os03g52490	nucleic acid binding protein, putative, expressed	3		present
LOC_Os03g52840	serine hydroxymethyltransferase, mitochondrial precursor, putative, expressed	0			present
LOC_Os03g53190	Core histone H2A/H2B/H3/H4 domain containing protein, putative, expressed	2	present			present
LOC_Os03g53310	emp24/gp25L/p24 family protein, putative, expressed	0			present
LOC_Os03g53630	PHD finger family protein, putative, expressed	4			present
LOC_Os03g53800	periplasmic beta-glucosidase precursor, putative, expressed	0			present
LOC_Os03g54890	ribosomal protein L13, putative, expressed	0		present	present	present
LOC_Os03g54980	expressed protein	0			present
LOC_Os03g55070	UDP-glucose 6-dehydrogenase, putative, expressed	0				present
LOC_Os03g55090	alpha-glucan phosphorylast isozyme, putative, expressed	0	present
LOC_Os03g55150	eukaryotic translation initiation factor 5A, putative, expressed	1		present		present
LOC_Os03g55930	ribosomal protein, putative, expressed	0			present
LOC_Os03g56280	lactate/malate dehydrogenase, putative, expressed	0			present
LOC_Os03g56670	photosystem I reaction center subunit III, chloroplast precursor, putative, expressed	0			present
LOC_Os03g56970	actin, putative, expressed	0			present
LOC_Os03g57960	cupin domain containing protein, expressed	2		present
LOC_Os03g58050	ribosomal protein S13p/S18e, putative, expressed	0	present	present	present
LOC_Os03g58204	ribosomal protein L4, putative, expressed	0		present		present
LOC_Os03g58430	40S ribosomal protein S15, putative, expressed	0			present	present
LOC_Os03g58530	ES43 protein, putative, expressed	3		present		present
LOC_Os03g58810	DEAD-box ATP-dependent RNA helicase, putative, expressed	3		present		present
LOC_Os03g59050	DEAD-box ATP-dependent RNA helicase, putative, expressed	2	present
LOC_Os03g59300	expressed protein	0		present
LOC_Os03g59310	ribosomal protein, putative, expressed	0		present	present	present
LOC_Os03g59700	peptidyl-prolyl cis-trans isomerase, putative, expressed	0			present
LOC_Os03g59710	RNA recognition motif containing protein, putative, expressed	0			present
LOC_Os03g60100	50S ribosomal protein L17, putative, expressed	0			present
LOC_Os03g60140	U-box domain-containing protein, putative, expressed	2	present
LOC_Os03g60620	DnaK family protein, putative, expressed	0	present
LOC_Os03g61220	DEAD-box ATP-dependent RNA helicase 3, putative, expressed	0			present
LOC_Os03g61260	ribosomal L18p/L5e family protein, putative, expressed	0			present
LOC_Os03g61560	expressed protein	3	present		present	present
LOC_Os03g61640	ZOS3-23 - C2H2 zinc finger protein, expressed	4				present
LOC_Os03g61970	actin, putative, expressed	0	present
LOC_Os03g61990	glycine-rich RNA-binding protein 7, putative, expressed	2		present		present
LOC_Os03g63670	expressed protein	3			present	present
LOC_Os03g63690	BCCIP, putative, expressed	2				present
LOC_Os03g63730	RNA recognition motif containing protein, putative, expressed	4		present
LOC_Os03g63860	DANA2, putative, expressed	0			present
LOC_Os03g63950	plastid-specific 30S ribosomal protein 1, chloroplast precursor, putative, expressed	0			present
LOC_Os04g01290	proteasome subunit, putative, expressed	0		present	present
LOC_Os04g01740	heat shock protein, putative, expressed	0	present			present
LOC_Os04g02670	expressed protein	1			present
LOC_Os04g02820	elongation factor, putative, expressed	1	present			present
LOC_Os04g06770	argonaute, putative, expressed	3			present
LOC_Os04g09390	HEV3 - Hevein family protein precursor, expressed	0		present
LOC_Os04g16450	aquaporin protein, putative, expressed	0			present
LOC_Os04g18090	histone H1, putative, expressed	2			present
LOC_Os04g20230	neighbor of COX4, putative, expressed	0			present
LOC_Os04g25550	FACT complex subunit SPT16, putative, expressed	3			present	present
LOC_Os04g28090	MYB family transcription factor, putative, expressed	4			present	present
LOC_Os04g28180	ribosomal protein, putative, expressed	2		present	present	present
LOC_Os04g30780	eukaryotic translation initiation factor 3 subunit H, putative, expressed	1		present	present
LOC_Os04g31320	SWIB/MDM2 domain containing protein, expressed	3			present	present
LOC_Os04g32020	2-oxoglutarate dehydrogenase E1 component, mitochondrial precursor, putative, expressed	0	present
LOC_Os04g32330	dihydrolipoyllysine-residue succinyltransferase component of 2-oxoglutarate dehydrogenase complex, mitochondrial precursor, putative, expressed	0			present
LOC_Os04g32960	TUDOR protein with multiple SNc domains, putative, expressed	1	present
LOC_Os04g33150	desiccation-related protein PCC13-62 precursor, putative, expressed	0		present
LOC_Os04g33300	amino acid kinase, putative, expressed	0		present
LOC_Os04g34100	expressed protein	0				present
LOC_Os04g34240	histone H3, putative, expressed	3	present
LOC_Os04g35140	OsSub41 - Putative Subtilisin homologue, expressed	0			present
LOC_Os04g35290	OsPDIL5-2 protein disulfide isomerase PDIL5-2, expressed	0			present
LOC_Os04g35490	expressed protein	1		present
LOC_Os04g36750	hsp20/alpha crystallin family protein, putative, expressed	0		present
LOC_Os04g36890	peptidyl-prolyl cis-trans isomerase, FKBP-type, putative, expressed	2		present	present	present
LOC_Os04g37790	expressed protein	4	present
LOC_Os04g38310	expressed protein	3				present
LOC_Os04g38600	glyceraldehyde-3-phosphate dehydrogenase, putative, expressed	0			present
LOC_Os04g38750	plastid-specific 30S ribosomal protein 3, chloroplast precursor, putative, expressed	0			present
LOC_Os04g38870	14-3-3 protein, putative, expressed	0				present
LOC_Os04g38900	prohibitin, putative, expressed	0		present	present
LOC_Os04g39444	LSM domain containing protein, expressed	1				present
LOC_Os04g39700	60S ribosomal protein L6, putative, expressed	0		present	present
LOC_Os04g40730	oxidoreductase, short chain dehydrogenase/reductase family, putative, expressed	0			present
LOC_Os04g40874	glucose-6-phosphate 1-dehydrogenase, cytoplasmic isoform, putative, expressed	1			present
LOC_Os04g40950	glyceraldehyde-3-phosphate dehydrogenase, putative, expressed	0	present
LOC_Os04g41040	DNA-directed RNA polymerases I, II, and III subunit RPABC1, putative, expressed	2				present
LOC_Os04g41229	helix-loop-helix DNA-binding domain containing protein, expressed	3	present
LOC_Os04g41490	DNA-directed RNA polymerase III subunit RPC1, putative, expressed	2			present
LOC_Os04g41620	CHIT2 - Chitinase family protein precursor, expressed	0			present
LOC_Os04g42000	6,7-dimethyl-8-ribityllumazine synthase, chloroplast precursor, putative, expressed	0			present
LOC_Os04g42140	eukaryotic initiation factor iso-4F subunit p82-34, putative, expressed	1				present
LOC_Os04g42270	60S ribosomal protein L23A, putative, expressed	1				present
LOC_Os04g42320	AT hook motif family protein, expressed	4			present
LOC_Os04g42330	Spc97 / Spc98 family protein, putative, expressed	2			present
LOC_Os04g43170	caleosin related protein, putative, expressed	0		present
LOC_Os04g44560	expressed protein	0			present
LOC_Os04g45070	remorin, putative, expressed	3			present
LOC_Os04g45940	transcription factor like protein, putative, expressed	3				present
LOC_Os04g46620	T-complex protein, putative, expressed	0	present		present
LOC_Os04g47220	aquaporin protein, putative, expressed	0			present
LOC_Os04g47690	HMG1/2, putative, expressed	3			present
LOC_Os04g48060	RFC2 - Putative clamp loader of PCNA, replication factor C subunit 2, expressed	0			present	present
LOC_Os04g49580	nucleolar complex protein, putative, expressed	0				present
LOC_Os04g50110	RNA recognition motif containing protein, putative, expressed	0			present
LOC_Os04g50660	WD domain, G-beta repeat domain containing protein, expressed	3				present
LOC_Os04g50864	expressed protein	1	present
LOC_Os04g50990	L11 domain containing ribosomal protein, putative, expressed	0				present
LOC_Os04g51270	vacuolar ATPase G subunit, putative, expressed	2			present
LOC_Os04g51630	60S ribosomal protein L7, putative, expressed	2				present
LOC_Os04g52100	peptidase, M24 family protein, putative, expressed	0			present
LOC_Os04g52164	transferase family protein, putative, expressed	0			present
LOC_Os04g52200	RNA recognition motif containing protein, putative, expressed	2				present
LOC_Os04g52361	ribosomal protein S17, putative, expressed	0		present
LOC_Os04g52900	ABC transporter family protein, putative, expressed	0			present
LOC_Os04g52960	nucleolin, putative, expressed	3		present		present
LOC_Os04g53220	signal recognition particle 14 kDa protein, putative, expressed	1		present
LOC_Os04g53230	aminomethyltransferase, putative, expressed	0			present
LOC_Os04g55650	oryzain alpha chain precursor, putative, expressed	0			present
LOC_Os04g56160	plasma membrane ATPase, putative, expressed	0			present
LOC_Os04g56350	nucleolar protein,Nop52 containing protein, expressed	2				present
LOC_Os04g56590	ATP/GTP binding protein, putative, expressed	2		present	present	present
LOC_Os04g56670	S4 domain containing protein, putative, expressed	2			present
LOC_Os04g56720	RCC2, putative, expressed	2			present	present
LOC_Os04g56760	PHF5-like protein domain containing protein, expressed	0			present
LOC_Os04g57010	zinc finger C-x8-C-x5-C-x3-H type family protein, expressed	3				present
LOC_Os04g58200	protochlorophyllide reductase A, chloroplast precursor, putative, expressed	0			present
LOC_Os04g58640	cleavage and polyadenylation specificity factor subunit 5, putative, expressed	1		present	present
LOC_Os04g58730	AT hook motif domain containing protein, expressed	4			present
LOC_Os04g58830	ribosome biogenesis regulatory protein, putative, expressed	4	present			present
LOC_Os04g58840	Eukaryotic aspartyl protease domain containing protein, expressed	0		present
LOC_Os04g59150	peroxidase precursor, putative, expressed	0			present
LOC_Os05g01450	eukaryotic translation initiation factor 3 subunit F, putative, expressed	0		present	present	present
LOC_Os05g02300	Core histone H2A/H2B/H3/H4 domain containing protein, putative, expressed	3	present			present
LOC_Os05g02680	nuclear factor related to kappa-B-binding protein, related, putative, expressed	3		present
LOC_Os05g03540	expressed protein	2		present
LOC_Os05g04380	peroxidase precursor, putative, expressed	0			present
LOC_Os05g04850	RNA recognition motif containing protein, putative, expressed	3		present	present	present
LOC_Os05g04870	oxidoreductase, short chain dehydrogenase/reductase family protein, putative, expressed	0		present
LOC_Os05g05950	TOC159, putative, expressed	3			present
LOC_Os05g06280	ATKINESIN-13A/KINESIN-13A, putative, expressed	3			present
LOC_Os05g06310	60S ribosomal protein L18-3, putative, expressed	1		present	present	present
LOC_Os05g06350	importin subunit alpha, putative, expressed	2		present	present	present
LOC_Os05g06440	dnaJ homolog subfamily B member 11 precursor, putative, expressed	2	present
LOC_Os05g06500	universal stress protein domain containing protein, putative, expressed	0			present
LOC_Os05g06770	40S ribosomal protein S27a, putative, expressed	2		present		present
LOC_Os05g07700	ribosomal protein, putative, expressed	0		present	present	present
LOC_Os05g08360	rRNA 2-O-methyltransferase fibrillarin 2, putative, expressed	1	present		present	present
LOC_Os05g09620	SCC3, putative, expressed	4			present	present
LOC_Os05g10620	no apical meristem protein, putative, expressed	4				present
LOC_Os05g11710	ribosomal protein L5, putative, expressed	0				present
LOC_Os05g11910	GDSL-like lipase/acylhydrolase, putative, expressed	0			present
LOC_Os05g13950	eukaryotic translation initiation factor 3 subunit E-interacting protein, putative, expressed	0		present
LOC_Os05g14170	expressed protein	0			present
LOC_Os05g15180	expressed protein	0			present
LOC_Os05g16660	WD domain, G-beta repeat domain containing protein, expressed	0				present
LOC_Os05g18604	OsSCP28 - Putative Serine Carboxypeptidase homologue, expressed	0		present
LOC_Os05g22260	crooked neck, putative, expressed	1			present
LOC_Os05g22830	DNA-directed RNA polymerase subunit beta, putative, expressed	1			present
LOC_Os05g22920	digestive organ expansion factor, putative, expressed	4				present
LOC_Os05g23720	mitochondrial carrier protein, putative, expressed	0		present
LOC_Os05g24684	structural constituent of ribosome, putative, expressed	0			present
LOC_Os05g24970	LSM domain containing protein, expressed	2			present
LOC_Os05g26040	pumilio-family RNA binding repeat containing protein, expressed	3	present
LOC_Os05g26902	chaperone protein dnaJ, putative, expressed	1			present
LOC_Os05g27100	expressed protein	0			present
LOC_Os05g27940	40S ribosomal protein S7, putative, expressed	0		present		present
LOC_Os05g28280	peptidase, M24 family protein, putative, expressed	1	present	present		present
LOC_Os05g30530	40S ribosomal protein S4, putative, expressed	0		present		present
LOC_Os05g30880	nucleolar matrix protein-related, putative, expressed	4				present
LOC_Os05g31750	annexin, putative, expressed	0			present
LOC_Os05g32220	L1P family of ribosomal proteins domain containing protein, expressed	0			present
LOC_Os05g32610	required to maintain repression 1, putative, expressed	3	present
LOC_Os05g32820	peptide-N4-asparagine amidase A, putative, expressed	0			present
LOC_Os05g33570	pyruvate, phosphate dikinase, chloroplast precursor, putative, expressed	0	present
LOC_Os05g34770	cytochrome c, putative, expressed	0			present
LOC_Os05g35400	DnaK family protein, putative, expressed	0	present
LOC_Os05g36290	actin, putative, expressed	0	present
LOC_Os05g37330	60S acidic ribosomal protein, putative, expressed	0		present	present
LOC_Os05g37390	G10 protein, putative, expressed	2			present
LOC_Os05g37500	expressed protein	2			present
LOC_Os05g38520	60S ribosomal protein L36-2, putative, expressed	1		present	present
LOC_Os05g38530	DnaK family protein, putative, expressed	0	present
LOC_Os05g38640	Core histone H2A/H2B/H3/H4 domain containing protein, putative, expressed	3	present			present
LOC_Os05g39250	phosphatidylethanolamine-binding protein, putative, expressed	0		present
LOC_Os05g39960	40S ribosomal protein S26, putative, expressed	1	present	present
LOC_Os05g40010	LTPL17 - Protease inhibitor/seed storage/LTP family protein precursor, expressed	0			present
LOC_Os05g40820	ribosomal protein L24, putative, expressed	2				present
LOC_Os05g41080	histone H3, putative, expressed	3			present
LOC_Os05g41110	ribosomal protein L7Ae, putative, expressed	1		present	present
LOC_Os05g41172	histone-lysine N-methyltransferase, H3 lysine-9 specific SUVH1, putative, expressed	3		present	present	present
LOC_Os05g41970	SSA1 - 2S albumin seed storage family protein precursor, expressed	1	present	present
LOC_Os05g43650	expressed protein	0			present
LOC_Os05g43910	cytochrome P450, putative, expressed	0			present
LOC_Os05g44320	WD domain, G-beta repeat domain containing protein, expressed	1				present
LOC_Os05g44340	heat shock protein 101, putative, expressed	1		present
LOC_Os05g44922	6-phosphofructokinase, putative, expressed	1		present	present
LOC_Os05g45840	GTPase-activating protein, putative, expressed	3	present
LOC_Os05g45950	outer mitochondrial membrane porin, putative, expressed	0		present	present
LOC_Os05g46230	NAP domain containing protein, putative, expressed	2		present	present
LOC_Os05g46430	60S ribosomal protein L28-1, putative, expressed	1		present
LOC_Os05g47890	WD domain, G-beta repeat domain containing protein, expressed	1		present
LOC_Os05g48220	60S ribosomal protein L35a-3, putative, expressed	0		present	present
LOC_Os05g48240	dynamin family protein, putative, expressed	0		present	present
LOC_Os05g48422	60S ribosomal protein-related, putative, expressed	2		present
LOC_Os05g48630	expressed protein	2			present
LOC_Os05g48810	dnaJ domain containing protein, expressed	1			present
LOC_Os05g48820	DDT, putative, expressed	4				present
LOC_Os05g48960	splicing factor U2AF, putative, expressed	3		present
LOC_Os05g49030	60S ribosomal protein L18a, putative, expressed	0		present		present
LOC_Os05g49150	eukaryotic translation initiation factor 3 subunit D, putative, expressed	2		present
LOC_Os05g49200	aspartic proteinase oryzasin-1 precursor, putative, expressed	0	present	present
LOC_Os05g49230	ribosomal RNA large subunit methyltransferase J, putative, expressed	3				present
LOC_Os05g49890	ras-related protein, putative, expressed	1	present		present	present
LOC_Os05g50380	glucose-1-phosphate adenylyltransferase large subunit, chloroplast precursor, putative, expressed	1	present
LOC_Os05g50940	expressed protein	0		present
LOC_Os05g51180	hyaluronan/mRNA binding family domain containing protein, expressed	3		present		present
LOC_Os05g51480	cleavage and polyadenylation specificity factor, putative, expressed	0		present
LOC_Os05g51500	eukaryotic translation initiation factor 5B, putative, expressed	2		present
LOC_Os05g51530	vacuolar ATP synthase subunit C, putative, expressed	0			present
LOC_Os05g51540	expressed protein	2			present
LOC_Os05g51650	LSM domain containing protein, expressed	1			present
LOC_Os05g51700	nucleoside diphosphate kinase, putative, expressed	0		present	present
LOC_Os05g51830	ZOS5-12 - C2H2 zinc finger protein, expressed	3	present	present	present	present
LOC_Os05g51850	AT hook-containing DNA-binding protein, putative, expressed	2			present	present
LOC_Os06g01500	IQ calmodulin-binding motif family protein, putative, expressed	3		present
LOC_Os06g01640	arginine N-methyltransferase 7, putative, expressed	1	present
LOC_Os06g01700	CWC15 homolog A, putative, expressed	4			present	present
LOC_Os06g01950	phosphoglycerate mutase, putative, expressed	1			present
LOC_Os06g02420	ATOZI1, putative, expressed	0			present
LOC_Os06g02510	ribosomal protein L13, putative, expressed	0		present		present
LOC_Os06g03660	peroxisomal biogenesis factor 11, putative, expressed	2			present
LOC_Os06g03780	NUC153 domain containing protein, expressed	2				present
LOC_Os06g04020	histone H1, putative, expressed	3			present
LOC_Os06g04200	starch synthase, putative, expressed	0	present
LOC_Os06g04290	S10/S20 domain containing ribosomal protein, putative, expressed	0		present	present
LOC_Os06g05110	superoxide dismutase, chloroplast, putative, expressed	0			present
LOC_Os06g05350	whirly transcription factor domain containing protein, expressed	1			present	present
LOC_Os06g05660	NAP domain containing protein, putative, expressed	2		present		present
LOC_Os06g06460	histone H3, putative, expressed	3				present
LOC_Os06g06880	Ser/Thr protein phosphatase family protein, putative, expressed	0				present
LOC_Os06g07080	pre-mRNA-processing-splicing factor 8, putative, expressed	1		present
LOC_Os06g08770	ruvB-like 2, putative, expressed	1		present	present	present
LOC_Os06g09450	sucrose synthase, putative, expressed	0	present
LOC_Os06g09570	nucleolar GTP-binding protein 1, putative, expressed	2				present
LOC_Os06g09610	peroxiredoxin, putative, expressed	1			present
LOC_Os06g10430	protein of unknown function DUF1296 domain containing protein, expressed	4				present
LOC_Os06g10710	expressed protein	2				present
LOC_Os06g11310	plastocyanin-like domain containing protein, putative, expressed	0			present
LOC_Os06g11660	phosphate-induced protein 1 conserved region domain containing protein, expressed	0		present
LOC_Os06g11812	wound/stress protein, putative, expressed	0		present
LOC_Os06g12580	pro-resilin precursor, putative, expressed	3		present
LOC_Os06g12780	OsDegp10 - Putative Deg protease homologue, expressed	3		present		present
LOC_Os06g14470	RNA recognition motif containing protein, putative, expressed	2				present
LOC_Os06g16290	ribosomal protein L7Ae, putative, expressed	1				present
LOC_Os06g17840	expressed protein	4		present		present
LOC_Os06g20090	NUP155, putative, expressed	1		present	present
LOC_Os06g21480	60S ribosomal protein L31, putative, expressed	1		present
LOC_Os06g21590	chlorophyll A-B binding protein, putative, expressed	0			present
LOC_Os06g22030	AT hook motif domain containing protein, expressed	1			present
LOC_Os06g22960	aquaporin protein, putative, expressed	0		present	present
LOC_Os06g23440	eukaryotic translation initiation factor 1A, putative, expressed	2		present
LOC_Os06g28950	expressed protein	1			present
LOC_Os06g30320	NOC3 - Putative nucleolar complex subunit 3, expressed	3				present
LOC_Os06g30460	2-oxo acid dehydrogenases acyltransferase domain containing protein, expressed	0	present
LOC_Os06g31070	PROLM24 - Prolamin precursor, expressed	0		present
LOC_Os06g36160	40S ribosomal protein S24, putative, expressed	2				present
LOC_Os06g37180	ATP synthase, putative, expressed	0			present
LOC_Os06g37440	elongation factor 1-gamma, putative, expressed	0			present
LOC_Os06g38550	expressed protein	0			present
LOC_Os06g40020	DEAD-box ATP-dependent RNA helicase 52A, putative, expressed	2	present
LOC_Os06g40560	26S protease regulatory subunit S10B, putative, expressed	0				present
LOC_Os06g40600	elongation factor, putative, expressed	1		present	present	present
LOC_Os06g40818	aspartic proteinase, putative, expressed	0			present
LOC_Os06g41384	zinc finger C-x8-C-x5-C-x3-H type family protein, expressed	2				present
LOC_Os06g43650	secreted salivary protein, putative, expressed	0			present
LOC_Os06g43690	WD repeat-containing protein, putative, expressed	1		present		present
LOC_Os06g43860	homeobox protein knotted-1, putative, expressed	3			present
LOC_Os06g44370	WD domain, G-beta repeat domain containing protein, expressed	0		present	present
LOC_Os06g45120	ATP synthase, putative, expressed	0		present	present
LOC_Os06g45710	phosphoglycerate kinase protein, putative, expressed	0		present		present
LOC_Os06g46284	glycosyl hydrolase, family 31, putative, expressed	0	present	present
LOC_Os06g46890	zinc finger C-x8-C-x5-C-x3-H type family protein, expressed	4				present
LOC_Os06g46930	ribosomal protein L24, putative, expressed	0			present
LOC_Os06g47320	T-complex protein, putative, expressed	0			present
LOC_Os06g47840	ZOS6-08 - C2H2 zinc finger protein, expressed	2		present
LOC_Os06g48230	DNA-directed RNA polymerases I, II, and III subunit RPABC3, putative, expressed	0				present
LOC_Os06g48350	CPuORF14 - conserved peptide uORF-containing transcript, expressed	2				present
LOC_Os06g48750	DEAD-box ATP-dependent RNA helicase, putative, expressed	2	present	present		present
LOC_Os06g50154	translocon-associated protein subunit alpha precursor, putative, expressed	0		present
LOC_Os06g50400	expansin precursor, putative, expressed	0		present
LOC_Os06g50890	RNA recognition motif containing protein, expressed	1		present	present
LOC_Os06g51084	1,4-alpha-glucan-branching enzyme, chloroplast precursor, putative, expressed	0	present	present
LOC_Os06g51220	HMG1/2, putative, expressed	3			present	present
LOC_Os07g01490	kinesin motor domain containing protein, putative, expressed	2				present
LOC_Os07g01760	aminotransferase, classes I and II, domain containing protein, expressed	0			present
LOC_Os07g01870	ribosomal protein L13, putative, expressed	0		present	present
LOC_Os07g01920	nucleolar GTP-binding protein 1, putative, expressed	2				present
LOC_Os07g02200	plastocyanin-like domain containing protein, putative, expressed	0			present
LOC_Os07g02210	eukaryotic translation initiation factor 5A, putative, expressed	2		present
LOC_Os07g02350	casein kinase II subunit alpha-2, putative, expressed	1			present
LOC_Os07g03230	eukaryotic translation initiation factor 3 subunit C, putative, expressed	4		present	present
LOC_Os07g03240	RNA recognition motif containing protein, putative, expressed	2				present
LOC_Os07g04840	PsbP, putative, expressed	0			present
LOC_Os07g05360	photosystem II 10 kDa polypeptide, chloroplast precursor, putative, expressed	0			present
LOC_Os07g05580	ribosomal protein L7Ae, putative, expressed	0		present		present
LOC_Os07g06940	valyl-tRNA synthetase, putative, expressed	0	present
LOC_Os07g06980	histone deacetylase, putative, expressed	2	present			present
LOC_Os07g07220	LSM domain containing protein, expressed	2				present
LOC_Os07g07580	ROOT HAIRLESS 1, putative, expressed	4			present	present
LOC_Os07g07610	RNA polymerase subunit, putative, expressed	3			present
LOC_Os07g08330	ribosomal protein L4, putative, expressed	0	present	present	present	present
LOC_Os07g08660	40S ribosomal protein S15, putative, expressed	0				present
LOC_Os07g08710	AT hook-containing DNA-binding protein, putative, expressed	3	present		present
LOC_Os07g08880	ES43 protein, putative, expressed	3		present	present	present
LOC_Os07g08960	RNA recognition motif containing protein, expressed	2			present	present
LOC_Os07g09400	RNA ligase isoform 1, putative, expressed	0	present
LOC_Os07g10150	coatomer subunit gamma-2, putative, expressed	0			present
LOC_Os07g10250	DEAD-box ATP-dependent RNA helicase 52B, putative, expressed	2	present	present	present
LOC_Os07g10350	S1 RNA binding domain containing protein, expressed	4				present
LOC_Os07g10660	ribosomal protein, putative, expressed	0				present
LOC_Os07g10830	dolichyl-diphosphooligosaccharide--protein glycosyltransferase 48 kDasubunit precursor, putative, expressed	0		present	present
LOC_Os07g11330	RAL2 - Seed allergenic protein RA5/RA14/RA17 precursor, expressed	0		present
LOC_Os07g11380	RAL4 - Seed allergenic protein RA5/RA14/RA17 precursor, expressed	0	present	present
LOC_Os07g11410	RAL5 - Seed allergenic protein RA5/RA14/RA17 precursor, expressed	0	present
LOC_Os07g11510	RAL6 - Seed allergenic protein RA5/RA14/RA17 precursor, expressed	0	present	present
LOC_Os07g11650	LTPL164 - Protease inhibitor/seed storage/LTP family protein precursor, expressed	0		present
LOC_Os07g12250	ribosomal protein L24, putative, expressed	0				present
LOC_Os07g12320	WD domain, G-beta repeat domain containing protein, expressed	0		present	present	present
LOC_Os07g12650	ribosomal protein L7Ae, putative, expressed	0		present	present	present
LOC_Os07g12910	PHD finger protein, putative, expressed	2				present
LOC_Os07g15880	mitochondrial prohibitin complex protein 2, putative, expressed	0		present	present
LOC_Os07g19190	ribosomal protein L24, putative, expressed	1				present
LOC_Os07g20580	DEAD-box ATP-dependent RNA helicase, putative, expressed	1				present
LOC_Os07g24000	AWPM-19-like membrane family protein, putative, expressed	0		present
LOC_Os07g25440	WD domain, G-beta repeat domain containing protein, expressed	3				present
LOC_Os07g26690	aquaporin protein, putative, expressed	0			present
LOC_Os07g29320	rRNA-processing protein EBP2, putative, expressed	4	present	present
LOC_Os07g32350	WD domain, G-beta repeat domain containing protein, expressed	1				present
LOC_Os07g33340	DEAD-box ATP-dependent RNA helicase, putative, expressed	3				present
LOC_Os07g36080	oxygen evolving enhancer protein 3 domain containing protein, expressed	0			present
LOC_Os07g36130	core histone H2A/H2B/H3/H4, putative, expressed	2		present		present
LOC_Os07g36140	core histone H2A/H2B/H3/H4, putative, expressed	2		present		present
LOC_Os07g37140	expressed protein	4		present
LOC_Os07g37550	chlorophyll A-B binding protein, putative, expressed	0			present
LOC_Os07g40930	WD repeat-containing protein 12, putative, expressed	2		present	present	present
LOC_Os07g41190	WD domain, G-beta repeat domain containing protein, expressed	3		present		present
LOC_Os07g41260	PPR repeat domain containing protein, putative, expressed	0				present
LOC_Os07g41740	PHD finger protein, putative, expressed	2			present	present
LOC_Os07g41750	40S ribosomal protein S3-1, putative, expressed	0		present		present
LOC_Os07g42170	60S ribosomal protein, putative, expressed	2		present	present	present
LOC_Os07g42300	elongation factor protein, putative, expressed	0			present
LOC_Os07g42450	ribosomal protein S2, putative, expressed	0		present		present
LOC_Os07g42490	sucrose synthase, putative, expressed	1	present
LOC_Os07g42950	40S ribosomal protein S6, putative, expressed	3		present		present
LOC_Os07g43060	transcription elongation factor SPT4 homolog 1, putative, expressed	1			present
LOC_Os07g43470	GTP-binding protein, putative, expressed	0			present
LOC_Os07g43980	DEAD-box ATP-dependent RNA helicase, putative, expressed	2				present
LOC_Os07g44190	h/ACA ribonucleoprotein complex subunit 4, putative, expressed	1	present	present	present	present
LOC_Os07g44430	peroxiredoxin, putative, expressed	0		present
LOC_Os07g44620	eukaryotic translation initiation factor 6, putative, expressed	0		present
LOC_Os07g44970	XPA-binding protein 2, putative, expressed	0			present
LOC_Os07g45064	Phosphatidylinositol kinase and FAT containing domain protein, putative, expressed	0			present
LOC_Os07g46370	WD domain, G-beta repeat domain containing protein, expressed	3				present
LOC_Os07g46720	nucleolar protein 5A, putative, expressed	0	present	present		present
LOC_Os07g46750	elongation factor protein, putative, expressed	0		present
LOC_Os07g47420	60S ribosome subunit biogenesis protein NIP7, putative, expressed	0			present	present
LOC_Os07g47630	RNA recognition motif containing protein, expressed	3			present
LOC_Os07g47710	60S ribosomal protein L22-2, putative, expressed	1		present	present
LOC_Os07g48350	structural constituent of ribosome, putative, expressed	0			present
LOC_Os07g48460	stress responsive protein, putative, expressed	1		present
LOC_Os07g48490	stress responsive protein, putative, expressed	0			present
LOC_Os07g48820	transcription factor, putative, expressed	3			present
LOC_Os07g49150	26S protease regulatory subunit 4, putative, expressed	0				present
LOC_Os08g01180	nicalin, putative, expressed	0			present
LOC_Os08g02340	60S acidic ribosomal protein, putative, expressed	0		present	present
LOC_Os08g02400	40S ribosomal protein S13, putative, expressed	1		present	present	present
LOC_Os08g02410	40S ribosomal protein S13, putative, expressed	1		present		present
LOC_Os08g03410	glutelin, putative, expressed	2		present
LOC_Os08g03640	60S acidic ribosomal protein P0, putative, expressed	0		present	present	present
LOC_Os08g04280	actin, putative, expressed	0		present	present	present
LOC_Os08g05840	DNA topoisomerase 1, putative, expressed	4			present	present
LOC_Os08g05880	Brix domain containing protein, putative, expressed	3			present	present
LOC_Os08g06020	MSP domain containing protein, expressed	1			present
LOC_Os08g06040	60S ribosomal protein L34, putative, expressed	1		present	present	present
LOC_Os08g06530	rubredoxin family protein, putative, expressed	0			present
LOC_Os08g08960	Cupin domain containing protein, expressed	0		present
LOC_Os08g09350	gar2, putative, expressed	3		present		present
LOC_Os08g13690	60S ribosomal protein L7, putative, expressed	1		present	present	present
LOC_Os08g16600	WD-40 repeat protein family, putative, expressed	0			present
LOC_Os08g21660	WD domain, G-beta repeat domain containing protein, expressed	0				present
LOC_Os08g21840	50S ribosomal protein L15, putative, expressed	0				present
LOC_Os08g22354	polyadenylate-binding protein, putative, expressed	0	present
LOC_Os08g23120	RNA recognition motif containing protein, putative, expressed	2		present	present
LOC_Os08g23360	signal recognition particle 68 kDa protein, putative, expressed	2	present
LOC_Os08g23710	ribosomal protein L7Ae, putative, expressed	0		present	present	present
LOC_Os08g25734	glucose-1-phosphate adenylyltransferase large subunit, chloroplast precursor, putative, expressed	0	present
LOC_Os08g29110	thioredoxin, putative, expressed	0			present
LOC_Os08g29650	RNA recognition motif containing protein, expressed	4			present	present
LOC_Os08g30060	proton pump interactor, putative, expressed	3		present
LOC_Os08g31240	FACT complex subunit SPT16, putative, expressed	3				present
LOC_Os08g31810	RNA recognition motif containing protein, putative, expressed	2				present
LOC_Os08g32090	DEAD-box ATP-dependent RNA helicase, putative, expressed	2				present
LOC_Os08g32620	ES43 protein, putative, expressed	1			present
LOC_Os08g33120	RNA recognition motif containing protein, putative, expressed	1			present	present
LOC_Os08g33370	14-3-3 protein, putative, expressed	0		present		present
LOC_Os08g33440	2-oxo acid dehydrogenases acyltransferase domain containing protein, expressed	0			present
LOC_Os08g33460	expressed protein	0			present
LOC_Os08g33920	60S ribosomal protein L34, putative, expressed	1				present
LOC_Os08g34480	splicing factor 3B subunit 5, putative, expressed	2			present
LOC_Os08g35760	Cupin domain containing protein, expressed	0			present
LOC_Os08g36450	transcription regulator, putative, expressed	3			present	present
LOC_Os08g36790	bZIP transcription factor, putative, expressed	3	present
LOC_Os08g36900	alpha-amylase precursor, putative, expressed	0		present
LOC_Os08g37480	mediator of RNA polymerase II transcription subunit 22, putative, expressed	1			present
LOC_Os08g37490	14-3-3 protein, putative, expressed	0				present
LOC_Os08g37960	RNA recognition motif containing protein, expressed	4			present
LOC_Os08g38300	Core histone H2A/H2B/H3/H4 domain containing protein, putative, expressed	3	present			present
LOC_Os08g38410	RNA recognition motif containing protein, putative, expressed	3			present	present
LOC_Os08g39140	heat shock protein, putative, expressed	0	present			present
LOC_Os08g39490	expressed protein	3	present
LOC_Os08g40150	AT hook motif domain containing protein, expressed	3		present	present
LOC_Os08g41300	60S ribosomal protein L32, putative, expressed	1			present	present
LOC_Os08g41810	ribosomal protein L22, putative, expressed	2		present		present
LOC_Os08g42050	emp24/gp25L/p24 family protein, putative, expressed	0			present
LOC_Os08g42920	60S ribosomal protein L7, putative, expressed	1		present	present	present
LOC_Os08g43090	bZIP family transcription factor, putative, expressed	4		present
LOC_Os08g43190	dehydrogenase, putative, expressed	0	present
LOC_Os08g43560	OsAPx4 - Peroxisomal Ascorbate Peroxidase encoding gene 5,8,9, expressed	0			present
LOC_Os08g43580	acyl carrier protein, putative, expressed	0		present
LOC_Os08g44290	RNA recognition motif containing protein, putative, expressed	0		present
LOC_Os08g44380	L1P family of ribosomal proteins domain containing protein, expressed	1		present		present
LOC_Os08g44440	multiple myeloma tumor-associated protein 2, putative, expressed	4			present
LOC_Os08g44450	L1P family of ribosomal proteins domain containing protein, expressed	1		present		present
LOC_Os08g44480	40S ribosomal protein S25, putative, expressed	2		present	present	present
LOC_Os08g44520	peptidyl-prolyl cis-trans isomerase, putative, expressed	0			present
LOC_Os08g45190	PGR5, putative, expressed	1			present
LOC_Os09g02284	DNA-directed RNA polymerase subunit, putative, expressed	1			present	present
LOC_Os09g02700	polyadenylate-binding protein, putative, expressed	1		present
LOC_Os09g02810	CCAAT/enhancer-binding protein, putative, expressed	2				present
LOC_Os09g04730	dehydrogenase/reductase SDR family member 2, putative, expressed	0			present
LOC_Os09g08430	ribosomal protein L22, putative, expressed	3			present	present
LOC_Os09g10760	RNA recognition motif containing protein, putative, expressed	0			present
LOC_Os09g10770	OsTOP6B - Topoisomerase 6 subunit B, expressed	2			present	present
LOC_Os09g12660	glucose-1-phosphate adenylyltransferase large subunit, chloroplast precursor, putative, expressed	0	present
LOC_Os09g15770	CPuORF13 - conserved peptide uORF-containing transcript, expressed	2				present
LOC_Os09g19734	isochorismate synthase 1, chloroplast precursor, putative, expressed	0		present	present
LOC_Os09g19850	chloroplastic group IIA intron splicing facilitator CRS1, chloroplast precursor, putative, expressed	3	present
LOC_Os09g19900	WD domain, G-beta repeat domain containing protein, expressed	0			present
LOC_Os09g23160	annexin, putative, expressed	0			present
LOC_Os09g23730	HMG-Y-related protein A, putative, expressed	3		present	present	present
LOC_Os09g24260	WD domain, G-beta repeat domain containing protein, expressed	0				present
LOC_Os09g24320	2-oxo acid dehydrogenases acyltransferase domain containing protein, expressed	1			present
LOC_Os09g24820	ZF-HD protein dimerisation region containing protein, expressed	3				present
LOC_Os09g27140	expressed protein	0			present
LOC_Os09g27830	OsPDIL2-3 protein disulfide isomerase PDIL2-3, expressed	0			present
LOC_Os09g28354	CPuORF39 - conserved peptide uORF-containing transcript, expressed	3	present
LOC_Os09g30412	heat shock protein, putative, expressed	1	present	present		present
LOC_Os09g31180	ribosomal protein L6, putative, expressed	0				present
LOC_Os09g32500	60S ribosomal protein L32, putative, expressed	1		present		present
LOC_Os09g32520	60S ribosomal protein L32, putative, expressed	0				present
LOC_Os09g32532	60S ribosomal protein L32, putative, expressed	0		present		present
LOC_Os09g33480	DAG protein, chloroplast precursor, putative, expressed	1		present	present
LOC_Os09g33790	snRK1-interacting protein 1, putative, expressed	0			present
LOC_Os09g34140	expressed protein	1			present
LOC_Os09g36030	4-hydroxy-2-oxovalerate aldolase, putative, expressed	0		present
LOC_Os09g36160	LRP1, putative, expressed	2				present
LOC_Os09g37860	NOL1/NOP2/sun family protein, putative, expressed	3		present		present
LOC_Os09g38030	UTP--glucose-1-phosphate uridylyltransferase, putative, expressed	0		present
LOC_Os09g38530	transmembrane 9 superfamily member, putative, expressed	0			present
LOC_Os09g39180	RNA recognition motif containing protein, putative, expressed	0			present
LOC_Os09g39270	ZOS9-20 - C2H2 zinc finger protein, expressed	4	present
LOC_Os09g39420	WD domain, G-beta repeat domain containing protein, expressed	2		present
LOC_Os09g39540	40S ribosomal protein S25, putative, expressed	2				present
LOC_Os09g39730	Core histone H2A/H2B/H3/H4 domain containing protein, putative, expressed	2		present
LOC_Os10g07210	hsp20/alpha crystallin family protein, putative, expressed	0			present
LOC_Os10g09160	cytochrome P450, putative, expressed	0	present
LOC_Os10g17454	RNA recognition motif containing protein, expressed	1		present
LOC_Os10g22950	calmodulin-binding transcription activator, putative, expressed	3			present
LOC_Os10g25780	FAD-linked oxidoreductase protein, putative, expressed	0			present
LOC_Os10g26060	glutelin, putative, expressed	0	present	present
LOC_Os10g27190	40S ribosomal protein S17, putative, expressed	1		present	present	present
LOC_Os10g28230	Core histone H2A/H2B/H3/H4 domain containing protein, putative, expressed	1	present			present
LOC_Os10g29530	expressed protein	1	present
LOC_Os10g30370	RNA recognition motif containing protein, putative, expressed	0			present
LOC_Os10g30580	cell division control protein 48 homolog E, putative, expressed	0	present			present
LOC_Os10g30870	expressed protein	0			present
LOC_Os10g31520	ribosomal RNA assembly protein mis3, putative, expressed	4				present
LOC_Os10g31900	RNA recognition motif containing protein, putative, expressed	3			present
LOC_Os10g31950	3-ketoacyl-CoA thiolase, peroxisomal precursor, putative, expressed	0			present
LOC_Os10g32880	WD domain, G-beta repeat domain containing protein, expressed	2		present	present	present
LOC_Os10g33230	RNA recognition motif containing protein, putative, expressed	2		present
LOC_Os10g33800	lactate/malate dehydrogenase, putative, expressed	0		present
LOC_Os10g34750	LIG1 - Putative DNA ligase I, expressed	2			present
LOC_Os10g35030	IAP100, putative, expressed	0			present
LOC_Os10g35050	aquaporin protein, putative, expressed	0		present
LOC_Os10g35280	nucleolar complex protein 2, putative, expressed	4				present
LOC_Os10g35290	DNA-directed RNA polymerase I subunit RPA2, putative, expressed	2				present
LOC_Os10g35370	oxidoreductase, short chain dehydrogenase/reductase family domain containing family, expressed	0			present
LOC_Os10g35550	pre-mRNA-processing factor 6, putative, expressed	2			present
LOC_Os10g36000	remorin C-terminal domain containing protein, putative, expressed	2			present
LOC_Os10g36650	actin, putative, expressed	0	present
LOC_Os10g39030	homeobox domain containing protein, expressed	3			present
LOC_Os10g39740	glutathione S-transferase, putative, expressed	1			present
LOC_Os10g40070	expressed protein	0			present
LOC_Os10g40130	Mur ligase family protein, putative, expressed	1			present
LOC_Os10g41470	60S ribosomal protein L27-3, putative, expressed	0		present		present
LOC_Os10g41960	eukaryotic translation initiation factor 3 subunit B, putative, expressed	1		present
LOC_Os10g42230	AT hook motif domain containing protein, expressed	3		present
LOC_Os10g42320	nonsense-mediated mRNA decay protein 3, putative, expressed	1		present
LOC_Os11g01300	protein transport protein Sec61 subunit beta, putative, expressed	1		present
LOC_Os11g01420	ribosomal protein L10, putative, expressed	2		present	present	present
LOC_Os11g02389	protease inhibitor/seed storage/LTP family, putative, expressed	0		present	present
LOC_Os11g02400	LTPL8 - Protease inhibitor/seed storage/LTP family protein precursor, expressed	0			present
LOC_Os11g02424	LTPL9 - Protease inhibitor/seed storage/LTP family protein precursor, expressed	1			present
LOC_Os11g02464	vacuolar-sorting receptor precursor, putative, expressed	0	present
LOC_Os11g03400	ribosomal protein, putative, expressed	0		present	present
LOC_Os11g03890	RNA recognition motif containing protein, putative, expressed	2			present
LOC_Os11g05562	40S ribosomal protein S25, putative, expressed	2				present
LOC_Os11g06390	actin, putative, expressed	0	present
LOC_Os11g06720	abscisic stress-ripening, putative, expressed	2			present
LOC_Os11g06750	ribosomal protein L3, putative, expressed	0		present	present	present
LOC_Os11g07020	fructose-bisphospate aldolase isozyme, putative, expressed	0			present
LOC_Os11g07280	coatomer subunit beta-1, putative, expressed	0			present
LOC_Os11g07470	expressed protein	0				present
LOC_Os11g07500	DSHCT domain containing protein, expressed	1			present
LOC_Os11g08300	aldehyde dehydrogenase, putative, expressed	0			present
LOC_Os11g08940	RNA polymerases N 8 kDa subunit, putative, expressed	2			present
LOC_Os11g09280	OsPDIL1-1 protein disulfide isomerase PDIL1-1, expressed	0		present
LOC_Os11g11390	ribosomal protein, putative, expressed	0		present		present
LOC_Os11g13850	rieske domain containing protein, expressed	0	present
LOC_Os11g13890	chlorophyll A-B binding protein, putative, expressed	0			present
LOC_Os11g14010	PHD finger protein, putative, expressed	2			present
LOC_Os11g14220	tubulin/FtsZ domain containing protein, putative, expressed	0		present
LOC_Os11g18570	cytochrome P450, putative, expressed	0			present
LOC_Os11g24610	60S ribosomal protein L38, putative, expressed	1			present
LOC_Os11g29190	40S ribosomal protein S5, putative, expressed	0		present		present
LOC_Os11g32500	rubredoxin family protein, putative, expressed	1			present
LOC_Os11g34200	histone-like transcription factor and archaeal histone, putative, expressed	3			present
LOC_Os11g34450	14-3-3 protein, putative, expressed	0				present
LOC_Os11g36390	RFC1 - Putative clamp loader of PCNA, replication factor C subunit 1, expressed	4				present
LOC_Os11g37080	h/ACA ribonucleoprotein complex subunit 1-like protein 1, putative, expressed	2	present	present	present	present
LOC_Os11g37270	AMBP1 - Antimicrobial peptide MBP-1 family protein precursor, expressed	2		present
LOC_Os11g38670	DEAD-box ATP-dependent RNA helicase, putative, expressed	1	present
LOC_Os11g38900	histone-lysine N-methyltransferase, H3 lysine-9 specific SUVH1, putative, expressed	4		present		2
LOC_Os11g38959	40S ribosomal protein S9-2, putative, expressed	2				present
LOC_Os11g40090	A49-like RNA polymerase I associated factor family protein, expressed	4				present
LOC_Os11g43620	LSM domain containing protein, expressed	1			present
LOC_Os11g43890	WD domain, G-beta repeat domain containing protein, expressed	0				present
LOC_Os11g43900	translationally-controlled tumor protein, putative, expressed	0				present
LOC_Os11g44560	protein kinase domain containing protein, expressed	0	present
LOC_Os11g45990	von Willebrand factor type A domain containing protein, putative, expressed	0	present
LOC_Os11g47970	AAA-type ATPase family protein, putative, expressed	0			present
LOC_Os12g01430	ribosomal protein L10, putative, expressed	2				present
LOC_Os12g01530	ferritin-1, chloroplast precursor, putative, expressed	0			present
LOC_Os12g03880	60S acidic ribosomal protein P0, putative, expressed	0		present		present
LOC_Os12g04440	2-isopropylmalate synthase B, putative, expressed	0	present
LOC_Os12g04480	cytochrome P450, putative, expressed	0	present
LOC_Os12g06910	nucleolar protein family 6, putative, expressed	0				present
LOC_Os12g07010	ribosomal protein L3, putative, expressed	0				present
LOC_Os12g07740	eukaryotic translation initiation factor 2 subunit gamma, putative, expressed	1		present	present
LOC_Os12g08170	2-oxo acid dehydrogenases acyltransferase domain containing protein, expressed	0			present
LOC_Os12g08770	photosystem I reaction center subunit N, chloroplast precursor, putative, expressed	0			present
LOC_Os12g09280	RNA polymerase subunit, putative, expressed	2			present
LOC_Os12g10700	expressed protein	3	present
LOC_Os12g13130	ZOS12-03 - C2H2 zinc finger protein, expressed	2	present
LOC_Os12g14070	DnaK family protein, putative, expressed	0				present
LOC_Os12g15420	nucampholin, putative, expressed	3			present
LOC_Os12g16350	enoyl-CoA hydratase/isomerase family protein, putative, expressed	0			present
LOC_Os12g17600	ribulose bisphosphate carboxylase small chain, chloroplast precursor, putative, expressed	0			present
LOC_Os12g18880	mago nashi, putative, expressed	1			present
LOC_Os12g19040	expressed protein	4		present
LOC_Os12g19180	ATP binding protein, putative, expressed	1	present
LOC_Os12g21798	40S ribosomal protein S3a, putative, expressed	1		present		present
LOC_Os12g25120	core histone H2A/H2B/H3/H4, putative, expressed	2				present
LOC_Os12g25690	UDP-glucose 6-dehydrogenase, putative, expressed	0				present
LOC_Os12g31800	glycine-rich RNA-binding protein 7, putative, expressed	2		present
LOC_Os12g34510	Core histone H2A/H2B/H3/H4 domain containing protein, putative, expressed	2		present	present	present
LOC_Os12g35330	OsGrx_C12 - glutaredoxin subgroup III, expressed	0	present
LOC_Os12g37370	DNA-directed RNA polymerase II subunit RPB9, putative, expressed	0			present
LOC_Os12g38000	60S ribosomal protein L8, putative, expressed	0		present	present	present
LOC_Os12g38140	expressed protein	0		present
LOC_Os12g38150	osmotin, putative, expressed	0		present
LOC_Os12g38170	osmotin, putative, expressed	0			present
LOC_Os12g38180	heat shock cognate 70 kDa protein 2, putative, expressed	1				present
LOC_Os12g38310	mitochondrial import inner membrane translocase subunit Tim, putative, expressed	1			present
LOC_Os12g40520	MATH domain containing protein, expressed	4	present
LOC_Os12g41620	WD domain, G-beta repeat domain containing protein, expressed	0		present		present
LOC_Os12g41930	SRP40, C-terminal domain containing protein, expressed	2				present
LOC_Os12g42090	methyltransferase domain containing protein, putative, expressed	0			present
LOC_Os12g42150	WD domain, G-beta repeat domain containing protein, expressed	0				present
LOC_Os12g43600	RNA recognition motif containing protein, expressed	2	present	present	present
LOC_Os12g44390	RecF/RecN/SMC N terminal domain containing protein, expressed	1			present	present
