# Supplementary material for: Analysis of rice nuclear-localized seed-expressed proteins and their database (RSNP-DB)
Source: Sci Rep. 2020 Sep 15;10:15116. doi: 10.1038/s41598-020-70713-8 (PMC7492263; doi:10.1038/s41598-020-70713-8)
Supplement: Supplementary file 5 — Supplementary Table S3. [file 41598_2020_70713_MOESM5_ESM.xlsx]

## Sheet: Sheet1
Analysis of rice nuclear-localized seed-expressed proteins and their database (RSNP-DB) Priyanka Deveshwar1, Shivam Sharma1, Ankita Prusty1, Neha Sinha1, Sajad Majeed Zargar1,2, Divya Karwal3, Vishal Parashar3, Sanjeev Singh3, Akhilesh Kumar Tyagi1* 1Interdisciplinary Centre for Plant Genomics and Department of Plant Molecular Biology, University of Delhi, South Campus, New Delhi, India 2Proteomi…
Supplementary Table 3: Distribution analysis of PAT4, PAT7, bipartite signal and basic residues in the proteins of all categories. The number of proteins in each distribution class is given with their percentages in the category
Number of PAT4	Category 4 (845 proteins)	Category 3 (2617 proteins)	Category 2 (2654 proteins)	Category 1 (3776 proteins)	Category Non-nuclear (9549 proteins)
None	104 (12.31%)	1235 (47.19%)	1536 (57.87%)	2562 (67.85%)	7475 (78.28%)
1 to 5	638 (75.50%)	1292 (49.35%)	1065 (40.13%)	1174 (31.09%)	2062 (21.59%)
6 to 10	79 (9.35%)	75 (2.87%)	44 (1.66%)	33 (0.87%)	12 (0.13%)
11 and more	24 (2.84%)	15 (0.57%)	9 (0.34%)	7 (0.19%)	0 (0%)
Number of PAT7	Category 4 (845 proteins)	Category 3 (2617 proteins)	Category 2 (2654 proteins)	Category 1 (3776 proteins)	Category Non-nuclear (9549 proteins)
None	288 (34.08%)	1514 (57.85%)	1744 (65.71%)	2750 (72.83%)	7693 (80.56%)
1 to 3	467 (55.27%)	1032 (39.43%)	856 (32.25%)	974 (25.79%)	1825 (19.11%)
4 to 6	77 (9.11%)	60 (2.29%)	47 (1.77%)	49 (1.39%)	31 (0.32%)
6 to 9	10 (1.18%)	8 (0.31%)	5 (0.19%)	2 (0.05%)	0 (0%)
10 and more	3 (0.36%)	3 (0.11%)	2 (0.08%)	1 (0.03%)	0 (0%)
% Basic Residues	Category 4 (845 proteins)	Category 3 (2617 proteins)	Category 2 (2654 proteins)	Category 1 (3776 proteins)	Category Non-nuclear (9549 proteins)
less than 0.1%	75 (8.88%)	595 (22.74%)	507 (19.10%)	890 (23.57%)	4126 (43.21%)
0.11% to 0.2%	697 (82.49%)	1905 (72.79)	2036 (76.71%)	2770 (73.36%)	5378 (56.32%)
0.21% to 0.3%	70 (8.28%)	113 (4.32%)	108 (4.07%)	113 (2.99%)	45 (0.47%)
0.31% to 0.4%	3 (0.36%)	4 (0.15%)	3 (0.11%)	3 (0.08%)	0 (0%)
