# Supplementary material for: Analysis of rice nuclear-localized seed-expressed proteins and their database (RSNP-DB)
Source: Sci Rep. 2020 Sep 15;10:15116. doi: 10.1038/s41598-020-70713-8 (PMC7492263; doi:10.1038/s41598-020-70713-8)
Supplement: Supplementary file 6 — Supplementary Table S4. [file 41598_2020_70713_MOESM6_ESM.xlsx]

## Sheet: Sheet1
Analysis of rice nuclear-localized seed-expressed proteins and their database (RSNP-DB) Priyanka Deveshwar1, Shivam Sharma1, Ankita Prusty1, Neha Sinha1, Sajad Majeed Zargar1,2, Divya Karwal3, Vishal Parashar3, Sanjeev Singh3, Akhilesh Kumar Tyagi1* 1Interdisciplinary Centre for Plant Genomics and Department of Plant Molecular Biology, University of Delhi, South Campus, New Delhi, India 2Proteomi…
Supplementary Table 4: NLS and NES Analysis. NLS and NES score for proteins sequences of all the seed expressed genes is listed. Positive NLS score is considered as presence of NLS signal. Presence of at least three amino acids in a stretch of 15 amino acids in the protein sequence was called as presence of NES. Presence of NLS and NES is marked with blue color. Gene function of the respective lo…
RGAP LOCUS IDS	Function	Number of softwares predicting nucleus	NES Score	NLS score	Presence of NES
LOC_Os01g01010	TBC domain containing protein, expressed	3	1.116	-0.47
LOC_Os01g01030	monocopper oxidase, putative, expressed	0	5.129	-0.47	Yes
LOC_Os01g01040	expressed protein	1	2.031	2.64
LOC_Os01g01050	R3H domain containing protein, expressed	2	3.923	-0.47
LOC_Os01g01060	40S ribosomal protein S5, putative, expressed	0	1.443	-0.47
LOC_Os01g01070	expressed protein	1	3.276	-0.47
LOC_Os01g01080	decarboxylase, putative, expressed	0	4.849	-0.47
LOC_Os01g01120	enolase-phosphatase E1, putative, expressed	0	1.797	-0.47
LOC_Os01g01130	snurportin-1, putative, expressed	1	0.94	-0.47
LOC_Os01g01150	RNA recognition motif, putative, expressed	4	2.167	5.86
LOC_Os01g01160	heat shock protein DnaJ, putative, expressed	1	1.365	-0.47
LOC_Os01g01170	expressed protein	4	6.04	-0.47
LOC_Os01g01190	phosphoesterase family protein, putative, expressed	0	2.997	0.02
LOC_Os01g01280	expressed protein	1	2.472	-0.47
LOC_Os01g01290	histone-like transcription factor and archaeal histone, putative, expressed	3	1.575	-0.22
LOC_Os01g01295	expressed protein	0	4.628	-0.47
LOC_Os01g01302	shikimate kinase, putative, expressed	0	1.345	0.64
LOC_Os01g01307	translocon-associated protein beta domain containing protein, expressed	0	6.692	-0.47	Yes
LOC_Os01g01340	light-induced protein 1-like, putative, expressed	0	4.134	-0.47
LOC_Os01g01350	SNF7 domain containing protein, putative, expressed	3	3.007	-0.29
LOC_Os01g01360	peptide transporter PTR2, putative, expressed	0	8.959	-0.29	Yes
LOC_Os01g01369	3-beta-hydroxysteroid-Delta-isomerase, putative, expressed	0	5.548	-0.47	Yes
LOC_Os01g01380	expressed protein	1	2.916	-0.47
LOC_Os01g01390	expressed protein	2	4.658	0.62	Yes
LOC_Os01g01400	expressed protein	0	9.567	-0.47
LOC_Os01g01420	expressed protein	3	5.368	-0.47
LOC_Os01g01430	No apical meristem protein, putative, expressed	2	5.531	0.15	Yes
LOC_Os01g01450	stress responsive protein, putative, expressed	3	0.507	-0.29
LOC_Os01g01470	no apical meristem protein, putative, expressed	2	1.343	-0.47
LOC_Os01g01484	light-mediated development protein DET1, putative, expressed	1	1.69	0.3
LOC_Os01g01510	sas10/Utp3 family protein, expressed	3	3.875	1.34
LOC_Os01g01570	kinesin heavy chain, putative, expressed	0	4.927	-0.47	Yes
LOC_Os01g01610	IscA-like iron-sulfur assembly protein, mitochondrial precursor, putative, expressed	1	2.878	-0.47
LOC_Os01g01620	kinase, pfkB family, putative, expressed	0	5.002	-0.47	Yes
LOC_Os01g01640	Rer1 protein, putative, expressed	0	2.127	-0.47
LOC_Os01g01660	isoflavone reductase, putative, expressed	0	2.37	-0.47
LOC_Os01g01670	expressed protein	4	4.604	4.42
LOC_Os01g01680	expressed protein	3	3.842	-0.47
LOC_Os01g01689	phosphatidylinositol 3- and 4-kinase family protein, expressed	0	16.815	0.36
LOC_Os01g01700	anaphase-promoting complex subunit 11, putative, expressed	2	3.879	-0.47
LOC_Os01g01710	1-deoxy-D-xylulose 5-phosphate reductoisomerase, chloroplast precursor, putative, expressed	0	4.152	-0.47
LOC_Os01g01720	pex14, putative, expressed	1	3.416	-0.47
LOC_Os01g01740	protein kinase domain containing protein, expressed	3	6.348	-0.47	Yes
LOC_Os01g01780	exostosin family protein, putative, expressed	0	4.872	-0.47
LOC_Os01g01790	expressed protein	0	5.634	-0.47
LOC_Os01g01800	expressed protein	3	2.119	0.63
LOC_Os01g01830	OsPOP1 - Putative Prolyl Oligopeptidase homologue, expressed	0	1.892	-0.47
LOC_Os01g01870	helix-loop-helix DNA-binding domain containing protein, expressed	3	4.434	-0.16	Yes
LOC_Os01g01890	expressed protein	2	0.139	0.02
LOC_Os01g01920	HD domain containing protein 2, putative, expressed	0	3.428	-0.47
LOC_Os01g01940	expressed protein	0	4.521	-0.47
LOC_Os01g01960	transcriptional repressor, putative, expressed	4	3.614	1.9
LOC_Os01g01970	expressed protein	0	8.774	-0.47	Yes
LOC_Os01g02010	expressed protein	1	1.781	1.84
LOC_Os01g02020	acetyl-CoA acetyltransferase, cytosolic, putative, expressed	0	3.293	-0.47
LOC_Os01g02060	TOO MANY MOUTHS precursor, putative, expressed	0	15.1	-0.47	Yes
LOC_Os01g02080	peptidyl-prolyl cis-trans isomerase, putative, expressed	0	0.765	-0.47
LOC_Os01g02090	expressed protein	3	2.393	-0.47
LOC_Os01g02120	osMFT2 MFT-Like2 homologous to Mother of FT and TFL1 gene; contains Pfam profile PF01161: Phosphatidylethanolamine-binding protein, expressed	0	0.99	-0.47
LOC_Os01g02130	expressed protein	0	3.896	-0.47
LOC_Os01g02139	expressed protein	0	6.8	-0.47	Yes
LOC_Os01g02150	sulfated surface glycoprotein 185 precursor, putative, expressed	1	6.065	-0.47
LOC_Os01g02160	hydroxyproline-rich glycoprotein family protein, putative, expressed	1	7.871	-0.47	Yes
LOC_Os01g02180	expressed protein	0	3.209	-0.47
LOC_Os01g02200	armadillo/beta-catenin repeat family protein, putative, expressed	1	5.819	-0.1
LOC_Os01g02270	expressed protein	3	2.782	1.18
LOC_Os01g02290	Ser/Thr receptor-like kinase, putative, expressed	0	4.684	-0.47
LOC_Os01g02300	receptor kinase ORK10, putative, expressed	0	1.6	-0.47
LOC_Os01g02334	expressed protein	1	4.138	-0.47
LOC_Os01g02350	receptor-like kinase ARK1AS, putative, expressed	0	4.426	-0.04
LOC_Os01g02360	resistance-related receptor-like kinase, putative, expressed	0	6.487	-0.47
LOC_Os01g02390	protein kinase domain containing protein, expressed	0	3.253	-0.04
LOC_Os01g02400	protein kinase domain containing protein, expressed	0	10.222	-0.47	Yes
LOC_Os01g02410	protein kinase domain containing protein, expressed	0	5.8	0.39
LOC_Os01g02460	receptor kinase LRK10, putative, expressed	0	3.504	-0.47
LOC_Os01g02560	Ser/Thr receptor-like kinase, putative, expressed	0	8.835	-0.47	Yes
LOC_Os01g02590	receptor-like kinase, putative, expressed	0	5.787	-0.04	Yes
LOC_Os01g02600	Ser/Thr receptor-like kinase, putative, expressed	0	9.309	-0.47	Yes
LOC_Os01g02680	protein kinase domain containing protein, expressed	1	6.896	0.15	Yes
LOC_Os01g02700	protein kinase domain containing protein, expressed	0	3.014	-0.47
LOC_Os01g02710	LRk-type protein, putative, expressed	0	9.671	-0.47	Yes
LOC_Os01g02720	elongation factor Tu, putative, expressed	3	6.683	-0.47
LOC_Os01g02800	receptor-like kinase ARK1AS, putative, expressed	0	3.039	-0.47
LOC_Os01g02840	resistance-related receptor-like kinase, putative, expressed	0	6.432	-0.47	Yes
LOC_Os01g02860	expressed protein	4	2.044	-0.13
LOC_Os01g02880	fructose-bisphospate aldolase isozyme, putative, expressed	0	0.854	-0.47
LOC_Os01g02884	ATP-dependent RNA helicase DHX36, putative, expressed	3	10.964	1.45	Yes
LOC_Os01g02890	phosphatidylserine synthase, putative, expressed	1	7.115	-0.22
LOC_Os01g02900	glycosyltransferase, putative, expressed	1	0.57	-0.22
LOC_Os01g02920	glycosyltransferase protein, putative, expressed	0	7.423	-0.47	Yes
LOC_Os01g02930	glycosyltransferase protein, putative, expressed	0	0.879	-0.22
LOC_Os01g02940	glycosyltransferase protein, putative, expressed	3	5.639	0.7
LOC_Os01g02960	expressed protein	0	3.123	-0.16
LOC_Os01g03020	tRNA synthetase class I, putative, expressed	0	2.627	-0.1
LOC_Os01g03030	alanyl-tRNA synthetase, putative, expressed	0	1.458	-0.47
LOC_Os01g03040	expressed protein	0	2.912	0.64
LOC_Os01g03050	fruit protein PKIWI502, putative, expressed	0	2.827	-0.47
LOC_Os01g03060	splicing factor, putative, expressed	4	8.183	6.12	Yes
LOC_Os01g03080	expressed protein	1	3.291	-0.29
LOC_Os01g03090	methyltransferase, putative, expressed	2	4.872	-0.47
LOC_Os01g03110	expressed protein	0	5.863	-0.47
LOC_Os01g03130	expressed protein	0	2.133	-0.47
LOC_Os01g03144	white-brown complex homolog protein 7, putative, expressed	0	8.972	-0.29	Yes
LOC_Os01g03160	xylosyltransferase, putative, expressed	0	2.487	-0.22
LOC_Os01g03190	expressed protein	0	5.93	-0.47	Yes
LOC_Os01g03280	hypothetical protein	2	5.908	-0.22
LOC_Os01g03310	BBTI1 - Bowman-Birk type bran trypsin inhibitor precursor, expressed	0	3.005	-0.47
LOC_Os01g03320	BBTI2 - Bowman-Birk type bran trypsin inhibitor precursor, expressed	0	6.675	-0.47	Yes
LOC_Os01g03330	BBTI3 - Bowman-Birk type bran trypsin inhibitor precursor, expressed	0	5.484	-0.22	Yes
LOC_Os01g03340	BBTI4 - Bowman-Birk type bran trypsin inhibitor precursor, expressed	0	4.473	-0.47	Yes
LOC_Os01g03360	BBTI5 - Bowman-Birk type bran trypsin inhibitor precursor, expressed	0	3.711	-0.47	Yes
LOC_Os01g03390	BBTI7 - Bowman-Birk type bran trypsin inhibitor precursor, expressed	0	10.357	0.21	Yes
LOC_Os01g03480	expressed protein	2	1.599	-0.47
LOC_Os01g03490	heavy-metal-associated domain-containing protein, putative, expressed	3	4.124	-0.47
LOC_Os01g03500	expressed protein	3	3.258	1.27
LOC_Os01g03510	WD domain, G-beta repeat domain containing protein, expressed	0	1.964	-0.47
LOC_Os01g03520	ubiquitin conjugating enzyme protein, putative, expressed	3	2.443	0.84
LOC_Os01g03530	multicopper oxidase domain containing protein, expressed	0	4.001	-0.47	Yes
LOC_Os01g03549	multi-copper oxidase type I family protein, putative, expressed	0	3.223	0.1
LOC_Os01g03570	transcription factor X1, putative, expressed	2	5.434	0.03
LOC_Os01g03630	multicopper oxidase domain containing protein, expressed	0	1.724	-0.47
LOC_Os01g03650	sufB/sufD domain containing protein, putative, expressed	0	4.19	-0.22
LOC_Os01g03660	MYB family transcription factor, putative, expressed	0	4.052	1.94
LOC_Os01g03690	TKL_IRAK_DUF26-lg.1 - DUF26 kinases have homology to DUF26 containing loci, expressed	1	3.853	-0.47
LOC_Os01g03710	mannose-6-phosphate isomerase, putative, expressed	0	4.074	-0.47
LOC_Os01g03720	MYB family transcription factor, putative, expressed	3	6.63	-0.47	Yes
LOC_Os01g03730	nuclease PA3, putative, expressed	0	7.839	-0.47	Yes
LOC_Os01g03740	nuclease PA3, putative, expressed	0	11.725	-0.47	Yes
LOC_Os01g03750	expressed protein	0	3.769	-0.47
LOC_Os01g03760	expressed protein	1	4.926	2.64
LOC_Os01g03820	C2 domain containing protein, putative, expressed	0	4.436	1.52
LOC_Os01g03870	expressed protein	2	11.149	1.57
LOC_Os01g03900	expressed protein	1	6.994	0.55	Yes
LOC_Os01g03914	cation efflux family protein, putative, expressed	1	4.308	0.06	Yes
LOC_Os01g03950	glycosyl hydrolase, family 31, putative, expressed	0	8.093	-0.47	Yes
LOC_Os01g03980	expressed protein	3	1.993	-0.13
LOC_Os01g04010	expressed protein	2	4.841	0.02
LOC_Os01g04020	AP2 domain containing protein, expressed	2	8.319	0.87	Yes
LOC_Os01g04030	signal peptidase complex subunit 3, putative, expressed	0	1.95	-0.47
LOC_Os01g04050	BBTI12 - Bowman-Birk type bran trypsin inhibitor precursor, expressed	0	7.431	-0.47	Yes
LOC_Os01g04080	expressed protein	1	2.123	-0.47
LOC_Os01g04090	expressed protein	3	2.334	0.56
LOC_Os01g04100	expressed protein	3	2.8	2.65
LOC_Os01g04120	ZOS1-03 - C2H2 zinc finger protein, expressed	3	4.441	-0.47	Yes
LOC_Os01g04130	peptidyl-tRNA hydrolase, mitochondrial precursor protein, putative, expressed	0	3.998	2.35
LOC_Os01g04160	expressed protein	4	6.414	0.62
LOC_Os01g04170	expressed protein	2	2.852	-0.16
LOC_Os01g04190	transporter family protein, putative, expressed	0	1.447	-0.47
LOC_Os01g04200	metallo-beta-lactamase family protein, putative, expressed	0	2.507	-0.29
LOC_Os01g04230	inactive receptor kinase At2g26730 precursor, putative, expressed	0	7.322	-0.47
LOC_Os01g04260	fatty acid hydroxylase, putative, expressed	0	1.675	-0.47
LOC_Os01g04280	calmodulin binding protein, putative, expressed	1	2.719	-0.22
LOC_Os01g04290	glycosyl hydrolase family 10 protein, putative, expressed	0	4.268	-0.47
LOC_Os01g04300	glycosyl hydrolase family 10 protein, putative, expressed	1	5.209	0.02
LOC_Os01g04330	OsCML16 - Calmodulin-related calcium sensor protein, expressed	0	2.88	-0.47
LOC_Os01g04340	hsp20/alpha crystallin family protein, putative, expressed	0	1.567	-0.47
LOC_Os01g04350	hsp20/alpha crystallin family protein, putative, expressed	0	3.078	-0.47
LOC_Os01g04360	hsp20/alpha crystallin family protein, putative, expressed	0	4.864	-0.47
LOC_Os01g04370	hsp20/alpha crystallin family protein, putative, expressed	0	2.281	-0.47
LOC_Os01g04380	hsp20/alpha crystallin family protein, putative, expressed	0	3.543	-0.47
LOC_Os01g04390	expressed protein	1	8.488	-0.47	Yes
LOC_Os01g04409	OsWAK1 - OsWAK receptor-like cytoplasmic kinase OsWAK-RLCK, expressed	0	13.256	0.65	Yes
LOC_Os01g04450	OsWAK2 - OsWAK receptor-like cytoplasmic kinase OsWAK-RLCK, expressed	0	9.339	0.47	Yes
LOC_Os01g04480	expressed protein	1	6.528	0.02
LOC_Os01g04520	Ser/Thr protein kinase, putative, expressed	0	2.258	0.15
LOC_Os01g04530	expressed protein	0	0.222	-0.47
LOC_Os01g04570	Ser/Thr protein kinase, putative, expressed	0	5.916	-0.47	Yes
LOC_Os01g04580	Ser/Thr protein kinase, putative, expressed	0	4.765	-0.04	Yes
LOC_Os01g04590	expressed protein	1	3.267	-0.47
LOC_Os01g04600	expressed protein	4	6.741	-0.16
LOC_Os01g04630	muconate cycloisomerase, putative, expressed	0	2.154	-0.47
LOC_Os01g04640	reticulon domain containing protein, putative, expressed	0	2.755	-0.47
LOC_Os01g04650	PB1 domain containing protein, expressed	3	1.344	-0.47
LOC_Os01g04660	lipid phosphatase protein, putative, expressed	1	4.154	-0.47	Yes
LOC_Os01g04670	expressed protein	1	3.851	-0.47
LOC_Os01g04690	expressed protein	1	5.244	-0.47
LOC_Os01g04710	aspartic proteinase, putative, expressed	0	11.971	-0.47	Yes
LOC_Os01g04720	leucine-rich repeat protein-related, putative, expressed	0	6.249	-0.47	Yes
LOC_Os01g04730	ribosomal protein L24, putative, expressed	1	0.077	0.48
LOC_Os01g04800	B3 DNA binding domain containing protein, expressed	0	3.425	0.02
LOC_Os01g04814	vacuolar protein sorting-associating protein 4B, putative, expressed	1	0.075	-0.22
LOC_Os01g04860	DUF647 domain containing protein, putative, expressed	0	3.94	1.45
LOC_Os01g04870	WD domain, G-beta repeat domain containing protein, expressed	3	2.833	1.9
LOC_Os01g04900	peptidase M50 family protein, putative, expressed	0	4.762	-0.47
LOC_Os01g04910	TP53RK-binding protein, putative, expressed	0	4.683	-0.47
LOC_Os01g04920	glycosyl transferase, group 1 domain containing protein, expressed	0	4.877	0.09
LOC_Os01g04930	MYB family transcription factor, putative, expressed	3	4.736	-0.22
LOC_Os01g04950	peptide transporter PTR2, putative, expressed	0	5.288	-0.47
LOC_Os01g04990	mitochondrial carrier protein, putative, expressed	0	5.591	-0.47
LOC_Os01g05010	mitochondrial glycoprotein, putative, expressed	0	2.095	-0.47
LOC_Os01g05060	mitochondrial glycoprotein, putative, expressed	0	1.153	-0.16
LOC_Os01g05064	expressed protein	0	4.039	-0.47
LOC_Os01g05070	expressed protein	0	2.634	-0.47
LOC_Os01g05080	thylakoid lumenal protein, putative, expressed	0	6.174	-0.47
LOC_Os01g05090	expressed protein	0	2.207	-0.47
LOC_Os01g05130	expressed protein	3	3.021	-0.22
LOC_Os01g05140	expressed protein	1	0.856	0.02
LOC_Os01g05150	expressed protein	0	3.564	-0.47
LOC_Os01g05300	hypothetical protein	1	1.452	-0.47
LOC_Os01g05420	IWS1 C-terminus family protein, putative, expressed	4	2.994	3.2
LOC_Os01g05430	OsRhmbd1 - Putative Rhomboid homologue, expressed	0	6.183	-0.47	Yes
LOC_Os01g05450	expressed protein	3	3.818	0.84
LOC_Os01g05470	transcription factor X1, putative, expressed	2	4.012	1.52
LOC_Os01g05480	expressed protein	2	8.262	0.89	Yes
LOC_Os01g05490	triosephosphate isomerase, cytosolic, putative, expressed	0	1.089	-0.47
LOC_Os01g05500	zinc finger protein, putative, expressed	4	15.004	-0.22
LOC_Os01g05510	expressed protein	3	3.556	0.72
LOC_Os01g05530	expressed protein	3	2.404	2.46
LOC_Os01g05540	expressed protein	2	2.461	0.28
LOC_Os01g05560	expressed protein	1	1.782	0.27
LOC_Os01g05610	Core histone H2A/H2B/H3/H4 domain containing protein, putative, expressed	3	2.308	0.99
LOC_Os01g05630	Core histone H2A/H2B/H3/H4 domain containing protein, putative, expressed	3	2.308	0.99
LOC_Os01g05650	metallothionein, putative, expressed	1	2.115	-0.47
LOC_Os01g05660	expressed protein	3	6.369	0.51	Yes
LOC_Os01g05670	3-oxo-5-alpha-steroid 4-dehydrogenase, putative, expressed	0	0.72	-0.29
LOC_Os01g05680	geranylgeranyl transferase type-1 subunit beta, putative, expressed	2	2.639	-0.47
LOC_Os01g05694	expressed protein	0	5.791	-0.47
LOC_Os01g05790	SLT1 protein, putative, expressed	2	2.297	0.1
LOC_Os01g05800	inner membrane protein, putative, expressed	0	5.077	0.5
LOC_Os01g05810	gamma-glutamyltranspeptidase 1 precursor, putative, expressed	0	1.387	0.09
LOC_Os01g05830	expressed protein	0	6.281	-0.47
LOC_Os01g05840	oxidoreductase, short chain dehydrogenase/reductase family domain containing family, expressed	0	6.533	-0.47	Yes
LOC_Os01g05860	PPR repeat domain containing protein, putative, expressed	1	4.231	0.02
LOC_Os01g05870	receptor kinase, putative, expressed	0	16.779	0.62	Yes
LOC_Os01g05900	Core histone H2A/H2B/H3/H4 domain containing protein, putative, expressed	3	2.303	0.73
LOC_Os01g05960	receptor kinase, putative, expressed	0	15.994	-0.47	Yes
LOC_Os01g06010	Core histone H2A/H2B/H3/H4 domain containing protein, putative, expressed	3	2.473	0.99
LOC_Os01g06020	aspartyl-tRNA synthetase, putative, expressed	0	3.17	-0.47
LOC_Os01g06060	gibberellin receptor GID1L2, putative, expressed	0	1.489	-0.47
LOC_Os01g06130	expressed protein	0	6.672	-0.47
LOC_Os01g06140	expressed protein	0	6.151	0.21	Yes
LOC_Os01g06240	protein kinase, putative, expressed	0	3.647	-0.16
LOC_Os01g06270	expressed protein	3	11.413	-0.47	Yes
LOC_Os01g06280	TKL_IRAK_CrRLK1L-1.4 - The CrRLK1L-1 subfamily has homology to the CrRLK1L homolog, expressed	0	6.374	0.13
LOC_Os01g06290	splicing factor, arginine/serine-rich, putative, expressed	3	3.063	1.66
LOC_Os01g06310	glycine-rich cell wall structural protein precursor, putative, expressed	2	5.292	-0.47	Yes
LOC_Os01g06320	MYB family transcription factor, putative, expressed	3	3.388	0.81
LOC_Os01g06340	expressed protein	0	1.544	-0.47
LOC_Os01g06390	expressed protein	1	2.151	-0.47
LOC_Os01g06454	heat shock protein DnaJ, putative, expressed	0	6.581	-0.04
LOC_Os01g06460	uncharacterized Cys-rich domain containing protein, putative, expressed	1	1.534	-0.47
LOC_Os01g06470	expressed protein	1	6.858	-0.47	Yes
LOC_Os01g06490	OsSCP1 - Putative Serine Carboxypeptidase homologue, expressed	0	8.057	-0.47	Yes
LOC_Os01g06500	PHLOEM 2-LIKE A5, putative, expressed	2	1.09	-0.47
LOC_Os01g06550	NF-X1-type zinc finger protein, putative, expressed	1	5.532	2.88
LOC_Os01g06560	transcription factor HBP-1b, putative, expressed	1	2.645	-0.47
LOC_Os01g06580	fasciclin domain containing protein, expressed	1	4.842	-0.13	Yes
LOC_Os01g06590	zinc finger, C3HC4 type domain containing protein, expressed	3	4.685	-0.47	Yes
LOC_Os01g06600	glutaryl-CoA dehydrogenase, mitochondrial precursor, putative, expressed	0	5.927	-0.47	Yes
LOC_Os01g06620	expressed protein	1	3.459	-0.47
LOC_Os01g06630	small hydrophilic plant seed protein, putative, expressed	3	2.612	0.48
LOC_Os01g06640	basic helix-loop-helix, putative, expressed	4	1.144	-0.16
LOC_Os01g06660	thiamine pyrophosphate enzyme, C-terminal TPP binding domain containing protein, expressed	0	2.604	-0.47
LOC_Os01g06670	hcr2-5D, putative, expressed	0	19.335	-0.47	Yes
LOC_Os01g06730	verticillium wilt disease resistance protein, putative, expressed	0	21.604	-0.47	Yes
LOC_Os01g06920	resistance protein SlVe1 precursor, putative, expressed	0	22.789	-0.47	Yes
LOC_Os01g07080	DEAD-box ATP-dependent RNA helicase, putative, expressed	2	7.737	5.66
LOC_Os01g07090	5-azacytidine resistance protein azr1, putative, expressed	0	7.251	-0.13	Yes
LOC_Os01g07100	expressed protein	2	8.371	-0.47	Yes
LOC_Os01g07120	AP2 domain containing protein, expressed	2	1.47	0.44
LOC_Os01g07130	expressed protein	0	4.945	-0.47
LOC_Os01g07140	kelch repeat-containing protein, putative, expressed	1	2.601	-0.22
LOC_Os01g07170	HORMA domain containing protein, putative, expressed	2	6.259	0.61
LOC_Os01g07180	expressed protein	2	1.021	0.7
LOC_Os01g07200	staphylococcal nuclease homologue, putative, expressed	0	2.629	-0.47
LOC_Os01g07212	staphylococcal nuclease homologue, putative, expressed	2	2.79	5.04
LOC_Os01g07240	expressed protein	3	4.937	-0.22
LOC_Os01g07250	saposin-like type B, region 1 family protein, putative, expressed	0	6.331	-0.47
LOC_Os01g07260	expressed protein	3	8.564	0.5	Yes
LOC_Os01g07280	disease resistance protein, putative, expressed	0	17.715	0.21	Yes
LOC_Os01g07300	uncharacterized 50.6 kDa protein in the 5region of gyrA and gyrB, putative, expressed	3	2.021	5.74
LOC_Os01g07310	transporter-related, putative, expressed	0	2.057	-0.47
LOC_Os01g07320	expressed protein	1	3.266	0.35
LOC_Os01g07330	expressed protein	4	3.023	0.3
LOC_Os01g07360	KIP1, putative, expressed	3	2.778	0.15
LOC_Os01g07364	expressed protein	1	1.106	-0.47
LOC_Os01g07370	KIP1, putative, expressed	4	3.128	0.46
LOC_Os01g07376	thioredoxin, putative, expressed	0	4.33	-0.47	Yes
LOC_Os01g07382	expressed protein	0	8.185	0.33
LOC_Os01g07390	zinc finger, C3HC4 type family protein, expressed	0	2.974	-0.47
LOC_Os01g07400	WD40-like domain containing protein, putative, expressed	1	2.748	-0.47
LOC_Os01g07410	growth regulator related protein, putative, expressed	0	3.052	0.03
LOC_Os01g07420	hydrolase, alpha/beta fold family protein, putative, expressed	0	2.326	-0.47
LOC_Os01g07480	DUF260 domain containing protein, putative, expressed	0	4.049	-0.47
LOC_Os01g07490	RST1, putative, expressed	0	16.311	-0.22
LOC_Os01g07500	alliin lyase precursor, putative, expressed	0	5.352	0.21
LOC_Os01g07520	proline-rich family protein, putative, expressed	3	3.174	-0.29
LOC_Os01g07530	uncharacterized glycosyltransferase, putative, expressed	0	10.232	-0.04	Yes
LOC_Os01g07540	G-patch domain containing protein, expressed	3	3.651	-0.47
LOC_Os01g07560	receptor-like protein kinase 2 precursor, putative, expressed	0	10.132	0.54
LOC_Os01g07570	carboxyl-terminal proteinase, putative, expressed	0	1.887	-0.13
LOC_Os01g07590	universal stress protein domain containing protein, putative, expressed	0	0.999	-0.47
LOC_Os01g07600	expressed protein	0	0.786	0.21
LOC_Os01g07620	expressed protein	1	6.871	-0.47	Yes
LOC_Os01g07630	BRASSINOSTEROID INSENSITIVE 1-associated receptor kinase 1 precursor, putative, expressed	0	5.338	0.03
LOC_Os01g07660	expressed protein	0	5.617	-0.47
LOC_Os01g07700	expressed protein	0	2.336	-0.47
LOC_Os01g07720	dolichyl-P-Man Man-PP-dolichyl mannosyltransferase, putative, expressed	0	10.951	-0.47	Yes
LOC_Os01g07730	phosphate/phosphoenolpyruvate translocator-related protein, putative, expressed	0	4.162	-0.47
LOC_Os01g07740	DEAD-box ATP-dependent RNA helicase 14, putative, expressed	3	1.817	0.62
LOC_Os01g07750	expressed protein	2	4.785	-0.47
LOC_Os01g07760	phospholipase D, putative, expressed	0	7.228	-0.47	Yes
LOC_Os01g07800	thiol-disulphide oxidoreductase DCC, putative, expressed	1	2.971	0.32
LOC_Os01g07810	protein of unknown function domain containing protein, expressed	0	3.657	-0.47
LOC_Os01g07870	ABC transporter family protein, putative, expressed	0	8.734	-0.47
LOC_Os01g07880	transcription factor HY5, putative, expressed	3	9.49	1.78	Yes
LOC_Os01g07890	expressed protein	3	6.007	-0.22
LOC_Os01g07910	NADH-cytochrome b5 reductase, putative, expressed	0	5.769	-0.47
LOC_Os01g07920	prolyl 4-hydroxylase, putative, expressed	0	5.809	-0.13
LOC_Os01g07930	zinc finger C-x8-C-x5-C-x3-H type family protein, expressed	2	6.398	0.55	Yes
LOC_Os01g07950	OsGrx_S15.2 - glutaredoxin subgroup II, expressed	0	4.495	-0.47
LOC_Os01g07960	acyl-protein thioesterase, putative, expressed	0	3.074	-0.47
LOC_Os01g07970	expressed protein	1	2.851	-0.47
LOC_Os01g08000	fibronectin type 3 and ankyrin repeat domains 1 protein, putative, expressed	0	2.278	-0.47
LOC_Os01g08020	boron transporter protein, putative, expressed	0	3.688	-0.22
LOC_Os01g08090	flavonol-3-O-glycoside-7-O-glucosyltransferase 1, putative, expressed	0	2.734	-0.47
LOC_Os01g08110	flavonol-3-O-glycoside-7-O-glucosyltransferase 1, putative, expressed	0	3.291	-0.47
LOC_Os01g08120	pentatricopeptide, putative, expressed	0	1.198	-0.13
LOC_Os01g08140	phototropic-responsive NPH3 family protein, putative, expressed	3	7.447	0.53
LOC_Os01g08150	expressed protein	4	4.207	0.59
LOC_Os01g08160	MYB family transcription factor, putative, expressed	3	6.481	-0.13	Yes
LOC_Os01g08190	transcriptional corepressor LEUNIG, putative, expressed	4	2.684	-0.16
LOC_Os01g08200	ubiquitin carboxyl-terminal hydrolase 14, putative, expressed	1	3.832	-0.22
LOC_Os01g08260	pleiotropic drug resistance protein 4, putative, expressed	0	3.5	0.46
LOC_Os01g08270	aminotransferase, classes I and II, domain containing protein, expressed	0	4.877	-0.47
LOC_Os01g08280	expressed protein	2	5.514	0.02
LOC_Os01g08300	expressed protein	1	4.709	-0.29
LOC_Os01g08310	serine/threonine protein phosphatase 2A 59 kDa regulatory subunit Bgamma isoform, putative, expressed	0	6.759	-0.47
LOC_Os01g08320	OsIAA1 - Auxin-responsive Aux/IAA gene family member, expressed	2	4.783	0.22
LOC_Os01g08340	zinc finger family protein, putative, expressed	1	3.08	-0.47
LOC_Os01g08370	symbiosis-related disease resistance protein, putative, expressed	2	6.579	-0.47
LOC_Os01g08380	transferase family protein, putative, expressed	0	1.003	-0.47
LOC_Os01g08400	syntaxin, putative, expressed	1	1.28	-0.22
LOC_Os01g08410	early fruit mRNA, putative, expressed	3	8.298	0.78	Yes
LOC_Os01g08420	EMB2410, putative, expressed	1	7.441	-0.47
LOC_Os01g08430	expressed protein	4	8.149	2.72	Yes
LOC_Os01g08440	UDP-glucoronosyl and UDP-glucosyl transferase domain containing protein, expressed	0	3.48	-0.47
LOC_Os01g08450	ras-related protein, putative, expressed	0	4.702	-0.47
LOC_Os01g08460	TMS membrane protein/tumour differentially expressed protein, putative, expressed	0	3.151	-0.47
LOC_Os01g08510	MAR-binding filament-like protein 1, putative, expressed	2	8.039	-0.16
LOC_Os01g08520	DUF581 domain containing protein, expressed	1	4.869	-0.13
LOC_Os01g08550	aminoacyl-tRNA synthetase, putative, expressed	4	1.103	0.21
LOC_Os01g08560	DnaK family protein, putative, expressed	0	2.827	-0.04
LOC_Os01g08570	2-oxoglutarate and iron-dependent oxygenase domain-containing protein2, putative, expressed	2	3.776	-0.47
LOC_Os01g08600	expressed protein	0	3.466	-0.47
LOC_Os01g08650	expressed protein	0	2.118	-0.47
LOC_Os01g08660	aquaporin protein, putative, expressed	0	1.585	-0.22
LOC_Os01g08680	myb/SANT domain protein, putative, expressed	1	1.382	0.21
LOC_Os01g08690	holocarboxylase synthetase, putative, expressed	3	2.408	0.09
LOC_Os01g08700	GIGANTEA, putative, expressed	2	4.317	1.11
LOC_Os01g08750	expressed protein	3	27.45	2.76
LOC_Os01g08760	choline/ethanolamine kinase, putative, expressed	0	6.093	-0.47
LOC_Os01g08770	WD domain, G-beta repeat domain containing protein, expressed	2	2.29	1.45
LOC_Os01g08780	endonuclease/exonuclease/phosphatase family domain containing protein, expressed	2	4.559	0.18
LOC_Os01g08810	cytochrome P450, putative, expressed	0	3.59	-0.47
LOC_Os01g08830	OsFBDUF1 - F-box and DUF domain containing protein, expressed	1	0.217	0.22
LOC_Os01g08850	expressed protein	1	2.785	-0.47
LOC_Os01g08860	hsp20/alpha crystallin family protein, putative, expressed	0	2.74	0.47
LOC_Os01g08930	DEAD-box ATP-dependent RNA helicase, putative, expressed	0	8.04	0.95
LOC_Os01g08960	phosducin-like protein 3, putative, expressed	2	11.324	-0.47	Yes
LOC_Os01g08970	SSRP1-like FACT complex subunit, putative, expressed	3	1.63	4.2
LOC_Os01g09000	glutaminyl-tRNA synthetase, putative, expressed	0	6.829	0.46
LOC_Os01g09010	transferase family protein, putative, expressed	0	4.631	-0.47
LOC_Os01g09020	WD domain, G-beta repeat domain containing protein, expressed	2	3.773	-0.47
LOC_Os01g09030	2-aminoethanethiol dioxygenase, putative, expressed	0	3.285	-0.47
LOC_Os01g09080	WRKY107, expressed	3	11.919	-0.47	Yes
LOC_Os01g09100	WRKY10, expressed	2	5.239	-0.47	Yes
LOC_Os01g09120	Twin LOV 1, putative, expressed	1	6.365	0.13	Yes
LOC_Os01g09190	expressed protein	0	1.077	-0.47
LOC_Os01g09200	AGC_AGC_other_NDRh_TRCd.1 - ACG kinases include homologs to PKA, PKG and PKC, expressed	2	2.013	-0.29
LOC_Os01g09230	expressed protein	1	3.93	-0.47
LOC_Os01g09246	glycine-rich protein, putative, expressed	0	15.77	0.15	Yes
LOC_Os01g09252	WD domain, G-beta repeat domain containing protein, expressed	0	0.077	-0.47
LOC_Os01g09260	cytokinin dehydrogenase precursor, putative, expressed	0	3.226	-0.47
LOC_Os01g09280	myb-related transcription activator, putative, expressed	2	5.858	0.15
LOC_Os01g09300	oxidoreductase, putative, expressed	0	3.41	-0.04
LOC_Os01g09310	EMB1895, putative, expressed	0	6.278	-0.47	Yes
LOC_Os01g09320	NADP-dependent malic enzyme, chloroplast precursor, putative, expressed	0	2.6	-0.47
LOC_Os01g09370	ankyrin repeat domain-containing protein 28, putative, expressed	0	4.351	-0.47
LOC_Os01g09420	expressed protein	4	3.486	0.03
LOC_Os01g09430	expressed protein	0	8.376	-0.47	Yes
LOC_Os01g09450	OsIAA2 - Auxin-responsive Aux/IAA gene family member, expressed	2	4.153	-0.47	Yes
LOC_Os01g09460	hexokinase, putative, expressed	0	3.492	0.36
LOC_Os01g09470	IQ calmodulin-binding motif family protein, expressed	2	4.916	0.56
LOC_Os01g09510	60S acidic ribosomal protein, putative, expressed	0	7.331	-0.47	Yes
LOC_Os01g09540	HAD superfamily phosphatase, putative, expressed	0	4.484	-0.47	Yes
LOC_Os01g09550	no apical meristem protein, putative, expressed	2	11.972	0.34	Yes
LOC_Os01g09560	mitochondrial-processing peptidase subunit alpha, mitochondrial precursor, putative, expressed	0	2.044	-0.47
LOC_Os01g09570	6-phosphofructokinase, putative, expressed	0	2.831	-0.16
LOC_Os01g09580	CAMK_CAMK_like_Aur_like.1 - CAMK includes calcium/calmodulin depedent protein kinases, expressed	0	1.764	-0.47
LOC_Os01g09590	myb-like DNA-binding domain containing protein, putative, expressed	3	1.883	0.02
LOC_Os01g09620	zinc finger/CCCH transcription factor, putative, expressed	2	4.484	-0.22
LOC_Os01g09640	Myb transcription factor, putative, expressed	3	5.568	-0.16
LOC_Os01g09670	pollen-specific protein SF21, putative, expressed	1	2.493	-0.47
LOC_Os01g09730	expressed protein	3	0.062	1.09
LOC_Os01g09750	RNA methyltransferase protein, putative, expressed	0	3.97	-0.04
LOC_Os01g09760	DIRP family protein, putative, expressed	4	2.494	1.55
LOC_Os01g09770	expressed protein	1	3.934	0.3
LOC_Os01g09790	IQ calmodulin-binding motif domain containing protein, expressed	2	1.823	-0.47
LOC_Os01g09800	BTBA1 - Bric-a-Brac,Tramtrack, Broad Complex BTB domain with Ankyrin repeat region, expressed	2	6.33	0.09
LOC_Os01g09830	OsGrx_A2 - glutaredoxin subgroup III, expressed	0	3.371	-0.47
LOC_Os01g09850	ZOS1-04 - C2H2 zinc finger protein, expressed	4	3.357	0.96
LOC_Os01g09880	harpin-induced protein 1 domain containing protein, expressed	0	0.915	1.7
LOC_Os01g09890	translation initiation factor SUI1, putative, expressed	0	4.512	0.28	Yes
LOC_Os01g09990	helix-loop-helix DNA-binding domain containing protein, expressed	4	1.739	0.35
LOC_Os01g10010	prenylated rab acceptor, putative, expressed	0	7.588	-0.47	Yes
LOC_Os01g10020	ectonucleotide pyrophosphatase/phosphodiesterase family member 1, putative, expressed	0	3.784	-0.47
LOC_Os01g10040	cytochrome P450, putative, expressed	0	3.496	2.03
LOC_Os01g10050	DEAD-box ATP-dependent RNA helicase, putative, expressed	0	3.788	-0.16	Yes
LOC_Os01g10070	expressed protein	2	7.005	0.97	Yes
LOC_Os01g10080	expressed protein	2	4.104	-0.16
LOC_Os01g10110	cytokinin dehydrogenase precursor, putative, expressed	0	2.855	-0.47
LOC_Os01g10130	RNA-dependent RNA polymerase, putative, expressed	0	11.51	0.21	Yes
LOC_Os01g10140	RNA-dependent RNA polymerase, putative, expressed	0	9.343	-0.47	Yes
LOC_Os01g10150	CK1_CaseinKinase_1a.1 - CK1 includes the casein kinase 1 kinases, expressed	0	1.989	1.98
LOC_Os01g10180	avr9/Cf-9 rapidly elicited protein 146, putative, expressed	1	5.604	-0.47	Yes
LOC_Os01g10210	lachrymatory factor synthase, putative, expressed	0	1.756	-0.47
LOC_Os01g10250	hydrolase, alpha/beta fold family domain containing protein, expressed	1	6.396	0.15
LOC_Os01g10280	phosphoribosylaminoimidazole carboxylase, chloroplast precursor, putative, expressed	0	3.635	0.13
LOC_Os01g10290	autophagy-related protein 3, putative, expressed	1	1.066	0.21
LOC_Os01g10320	class III HD-Zip protein 8, putative, expressed	0	6.619	-0.47
LOC_Os01g10340	expressed protein	0	4.568	-0.47	Yes
LOC_Os01g10350	MPPN domain containing protein, expressed	3	1.907	-0.47
LOC_Os01g10400	expressed protein	1	4.017	-0.16
LOC_Os01g10440	xylosyltransferase, putative, expressed	0	1.801	-0.47
LOC_Os01g10450	protein kinase domain containing protein, expressed	4	4.899	1.74
LOC_Os01g10470	RALFL17 - Rapid ALkalinization Factor RALF family protein precursor, expressed	0	4.641	-0.47
LOC_Os01g10480	plastocyanin-like domain containing protein, putative, expressed	1	3.728	-0.47
LOC_Os01g10490	keratin, type I cytoskeletal 9, putative, expressed	1	5.131	-0.47	Yes
LOC_Os01g10504	OsMADS3 - MADS-box family gene with MIKCc type-box, expressed	3	6.33	0.02
LOC_Os01g10520	expressed protein	4	3.363	2.21
LOC_Os01g10530	expressed protein	4	4.236	2.46
LOC_Os01g10580	B-box zinc finger family protein, putative, expressed	3	1.16	0.15
LOC_Os01g10600	aquaporin protein, putative, expressed	0	2.012	-0.13
LOC_Os01g10610	BES1/BZR1 homolog protein, putative, expressed	2	0.738	-0.16
LOC_Os01g10680	GIL1, putative, expressed	0	4.583	-0.16
LOC_Os01g10690	POLD3 - Putative DNA polymerase delta complex subunit, expressed	3	1.967	0.84
LOC_Os01g10710	receptor-like protein kinase, putative, expressed	0	10.141	0.3	Yes
LOC_Os01g10790	WD domain, G-beta repeat domain containing protein, expressed	1	2.732	0.46
LOC_Os01g10800	pentatricopeptide, putative, expressed	0	7.726	0.21
LOC_Os01g10820	ribosomal protein L5, putative, expressed	0	3.039	-0.16
LOC_Os01g10830	carnitine racemase like protein, putative, expressed	0	0.978	-0.47
LOC_Os01g10840	CGMC_GSK.2 - CGMC includes CDA, MAPK, GSK3, and CLKC kinases, expressed	0	1.74	-0.47
LOC_Os01g10850	peroxidase precursor, putative, expressed	0	1.357	-0.47
LOC_Os01g10860	expressed protein	1	3.286	0.71
LOC_Os01g10890	CAMK_KIN1/SNF1/Nim1_like.8 - CAMK includes calcium/calmodulin depedent protein kinases, expressed	0	3.211	0.02
LOC_Os01g10930	peptide-N4-asparagine amidase A, putative, expressed	0	6.572	0.27	Yes
LOC_Os01g10950	peptide-N4-asparagine amidase A, putative, expressed	0	10.928	-0.22	Yes
LOC_Os01g10970	auxin-induced protein 5NG4, putative, expressed	0	8.653	-0.22	Yes
LOC_Os01g10980	auxin-induced protein 5NG4, putative, expressed	0	7.759	-0.47	Yes
LOC_Os01g11020	expressed protein	1	9.107	-0.47	Yes
LOC_Os01g11040	SCAR-like protein 2, putative, expressed	3	5.356	-0.47
LOC_Os01g11054	phosphoenolpyruvate carboxylase, putative, expressed	0	5.348	0.64
LOC_Os01g11070	Alg9-like mannosyltransferase protein, putative, expressed	2	7.749	0.44	Yes
LOC_Os01g11110	14-3-3 protein, putative, expressed	0	5.243	-0.47	Yes
LOC_Os01g11120	CID11, putative, expressed	0	4.587	-0.16
LOC_Os01g11130	RNA recognition motif containing protein, putative, expressed	3	0.685	-0.47
LOC_Os01g11150	gibberellin 2-beta-dioxygenase, putative, expressed	0	3.779	-0.47
LOC_Os01g11160	amino acid permease family protein, putative, expressed	0	0.802	-0.47
LOC_Os01g11210	expressed protein	0	7.595	0.47	Yes
LOC_Os01g11230	SOUL heme-binding protein, putative, expressed	0	2.704	-0.47
LOC_Os01g11240	DUF538 domain containing protein, putative, expressed	0	3.96	-0.47
LOC_Os01g11260	phospho-N-acetylmuramoyl-pentapeptide-transferase, putative, expressed	0	1.688	-0.47
LOC_Os01g11280	cytochrome P450, putative, expressed	0	1.778	-0.29
LOC_Os01g11340	cytochrome P450, putative, expressed	0	4.419	-0.29	Yes
LOC_Os01g11350	bZIP transcription factor domain containing protein, expressed	3	1.302	0.45
LOC_Os01g11370	ATP-dependent RNA helicase, putative, expressed	1	7.071	0.29
LOC_Os01g11400	hypothetical protein	0	7.254	-0.47	Yes
LOC_Os01g11414	sodium/calcium exchanger protein, putative, expressed	0	7.203	-0.22
LOC_Os01g11430	expressed protein	3	4.497	-0.22
LOC_Os01g11460	zinc finger, C3HC4 type domain containing protein, expressed	0	3.626	-0.16
LOC_Os01g11480	zinc finger, C3HC4 type domain containing protein, expressed	0	6.103	0.65	Yes
LOC_Os01g11490	zinc finger, C3HC4 type domain containing protein, expressed	0	3.973	-0.22
LOC_Os01g11520	RING-H2 finger protein, putative, expressed	0	0.379	-0.47
LOC_Os01g11550	TCP family transcription factor, putative, expressed	3	4.598	-0.04
LOC_Os01g11570	GDSL-like lipase/acylhydrolase, putative, expressed	0	0.828	-0.47
LOC_Os01g11580	bromodomain containing protein, expressed	3	1.582	0.72
LOC_Os01g11590	uncharacterized protein HI0077, putative, expressed	0	2.525	-0.47
LOC_Os01g11620	GDSL-like lipase/acylhydrolase, putative, expressed	0	3.101	-0.47
LOC_Os01g11650	GDSL-like lipase/acylhydrolase, putative, expressed	0	5.853	-0.47	Yes
LOC_Os01g11660	GDSL-like lipase/acylhydrolase, putative, expressed	0	7.116	-0.04	Yes
LOC_Os01g11710	GDSL-like lipase/acylhydrolase, putative, expressed	0	2.521	-0.47
LOC_Os01g11780	expressed protein	1	4.655	-0.04	Yes
LOC_Os01g11810	powdery mildew resistant protein 5, putative, expressed	0	0.271	0.44
LOC_Os01g11820	expressed protein	0	8.994	-0.47	Yes
LOC_Os01g11860	DJ-1 family protein, putative, expressed	0	1.067	-0.47
LOC_Os01g11880	DJ-1 family protein, putative, expressed	0	0.929	-0.29
LOC_Os01g11900	hhH-GPD superfamily base excision DNA repair protein, expressed	4	4.089	5.61
LOC_Os01g11910	basic helix-loop-helix, putative, expressed	3	3.828	0.15
LOC_Os01g11940	osFTL1 FT-Like1 homologous to Flowering Locus T gene; contains Pfam profile PF01161: Phosphatidylethanolamine-binding protein, expressed	0	2.202	-0.47
LOC_Os01g11946	ABC transporter, ATP-binding protein, putative, expressed	1	11.89	1.84	Yes
LOC_Os01g11952	histone-lysine N-methyltransferase ATX5, putative, expressed	2	1.793	2.88
LOC_Os01g11960	histone-lysine N-methyltransferase ATX5, putative, expressed	2	1.86	0.53
LOC_Os01g11980	SFT2, putative, expressed	0	5.099	-0.47	Yes
LOC_Os01g12000	expressed protein	1	7.227	-0.13
LOC_Os01g12070	endoglucanase precursor, putative, expressed	0	1.503	-0.47
LOC_Os01g12080	plant-specific domain TIGR01589 family protein, putative, expressed	3	5.841	-0.47
LOC_Os01g12090	ribosomal protein S6 family protein, putative, expressed	1	4.342	-0.47
LOC_Os01g12100	expressed protein	1	0	-0.47
LOC_Os01g12130	nodulin MtN3 family protein, putative, expressed	0	1.571	-0.04
LOC_Os01g12160	OsGH3.3 - Probable indole-3-acetic acid-amido synthetase, expressed	1	2.459	-0.47
LOC_Os01g12180	expressed protein	2	0.701	0.64
LOC_Os01g12190	expressed protein	1	4.323	-0.04
LOC_Os01g12200	expressed protein	0	7.133	0.39
LOC_Os01g12210	aluminum-activated malate transporter, putative, expressed	0	2.65	-0.22
LOC_Os01g12220	uncharacterized protein family UPF0016 domain containing protein, expressed	0	2.191	-0.04
LOC_Os01g12260	vacuolar ATP synthase subunit E, putative, expressed	1	3.014	-0.47
LOC_Os01g12270	expressed protein	1	4.426	-0.47
LOC_Os01g12280	hAT dimerisation domain-containing protein, putative, expressed	1	1.035	0.7
LOC_Os01g12304	esterase, putative, expressed	0	1.671	-0.47
LOC_Os01g12320	GDSL-like lipase/acylhydrolase, putative, expressed	0	4.764	-0.47
LOC_Os01g12390	inactive receptor kinase At2g26730 precursor, putative, expressed	0	7.917	0.55
LOC_Os01g12400	S-locus lectin protein kinase family protein, putative, expressed	0	4.795	-0.47
LOC_Os01g12420	receptor-like protein kinase, putative, expressed	0	7.824	-0.47
LOC_Os01g12430	receptor-like protein kinase, putative, expressed	0	8.865	-0.47
LOC_Os01g12440	AP2 domain containing protein, expressed	2	1.042	0.44
LOC_Os01g12460	expressed protein	2	4.336	-0.47
LOC_Os01g12470	mitochondrial carrier protein, putative, expressed	0	1.824	-0.47
LOC_Os01g12480	expressed protein	3	4.916	2.54
LOC_Os01g12530	smr domain containing protein, expressed	3	7.965	1.02
LOC_Os01g12540	GTPase of unknown function domain containing protein, putative, expressed	1	6.781	-0.47
LOC_Os01g12560	3-methyl-2-oxobutanoate hydroxymethyltransferase, putative, expressed	0	2.506	-0.29
LOC_Os01g12570	3-methyl-2-oxobutanoate hydroxymethyltransferase, putative, expressed	0	3.917	-0.29
LOC_Os01g12580	late embryogenesis abundant protein, putative, expressed	0	3.128	-0.47
LOC_Os01g12640	expressed protein	1	3.762	-0.22
LOC_Os01g12650	reticulon domain containing protein, putative, expressed	0	2.862	-0.47
LOC_Os01g12660	AAA-type ATPase family protein, putative, expressed	0	10.03	0.45
LOC_Os01g12670	expressed protein	3	7.579	0.65
LOC_Os01g12690	plant-specific domain TIGR01568 family protein, expressed	3	7.631	1.71
LOC_Os01g12710	oxidoreductase, short chain dehydrogenase/reductase family domain containing protein, expressed	0	2.612	0.15
LOC_Os01g12720	protein kinase domain containing protein, expressed	1	3.702	0.84
LOC_Os01g12730	ras-related protein, putative, expressed	0	6.293	-0.47
LOC_Os01g12740	cytochrome P450, putative, expressed	0	4.439	-0.13
LOC_Os01g12750	cytochrome P450, putative, expressed	0	4.118	0.12
LOC_Os01g12770	cytochrome P450, putative, expressed	0	3.919	0.84
LOC_Os01g12800	peroxisomal membrane protein, putative, expressed	0	3.273	-0.47
LOC_Os01g12820	harpin-induced protein, putative, expressed	1	5.323	-0.47
LOC_Os01g12830	erythronate-4-phosphate dehydrogenase domain containing protein, expressed	0	8.654	-0.47
LOC_Os01g12840	expressed protein	3	4.04	0.28
LOC_Os01g12860	MYB family transcription factor, putative, expressed	3	6.276	0.65
LOC_Os01g12870	eukaryotic translation initiation factor 3 subunit E-interacting protein, putative, expressed	0	3.448	-0.47
LOC_Os01g12880	VHS and GAT domain containing protein, expressed	3	2.834	-0.22
LOC_Os01g12890	expressed protein	3	1.826	4.3
LOC_Os01g12900	ras-related protein, putative, expressed	1	4.4	-0.47
LOC_Os01g12910	thioesterase family protein, putative, expressed	0	4.682	-0.22
LOC_Os01g12950	ubiquitin-conjugating enzyme, putative, expressed	0	4.156	-0.47
LOC_Os01g13000	ethylene-responsive protein related, putative, expressed	2	2.596	-0.47
LOC_Os01g13030	OsIAA3 - Auxin-responsive Aux/IAA gene family member, expressed	3	4.852	-0.47
LOC_Os01g13060	CK1_CaseinKinase_1.1 - CK1 includes the casein kinase 1 kinases, expressed	0	5.148	-0.47
LOC_Os01g13080	60S acidic ribosomal protein, putative, expressed	2	5.521	-0.47
LOC_Os01g13090	nucleic acid binding protein, putative, expressed	1	3.093	0.02
LOC_Os01g13100	KH domain containing protein, putative, expressed	1	7.065	0.4
LOC_Os01g13120	aquaporin protein, putative, expressed	0	1.977	-0.47
LOC_Os01g13130	aquaporin protein, putative, expressed	0	2.886	-0.47
LOC_Os01g13150	metallo-beta-lactamase family protein, putative, expressed	1	3.457	-0.47
LOC_Os01g13160	expressed protein	3	2.597	-0.47
LOC_Os01g13170	ubiquitin-conjugating enzyme E2, putative, expressed	3	6.469	-0.47
LOC_Os01g13190	histidinol dehydrogenase, chloroplast precursor, putative, expressed	0	1.938	-0.47
LOC_Os01g13210	salt stress root protein RS1, putative, expressed	1	4.163	-0.47
LOC_Os01g13250	sarcoma antigen NY-SAR-91, putative, expressed	3	7.15	0.03
LOC_Os01g13260	cyclin-A1, putative, expressed	2	3.827	-0.22
LOC_Os01g13280	ubiquitin conjugating enzyme protein, putative, expressed	2	1.871	-0.47
LOC_Os01g13320	pectinesterase, putative, expressed	0	0	0.91
LOC_Os01g13350	25.3 kDa vesicle transport protein, putative, expressed	1	0.935	-0.47
LOC_Os01g13360	phosphatidylinositol 3- and 4-kinase family protein, putative, expressed	1	3.727	-0.47
LOC_Os01g13370	seven in absentia protein family domain containing protein, expressed	1	3.226	-0.47
LOC_Os01g13390	expressed protein	1	6.045	0.02
LOC_Os01g13404	ATP binding protein, putative, expressed	0	4.319	-0.47
LOC_Os01g13420	SOUL heme-binding protein, putative, expressed	0	8.633	-0.47
LOC_Os01g13430	importin-alpha re-exporter, putative, expressed	0	4.544	-0.47
LOC_Os01g13460	helix-loop-helix DNA-binding domain containing protein, expressed	3	1.157	0.71
LOC_Os01g13470	KH domain containing protein, putative, expressed	2	2.502	-0.47
LOC_Os01g13480	glutaredoxin, putative, expressed	3	5.291	0.47
LOC_Os01g13490	expressed protein	1	5.59	0.94
LOC_Os01g13520	auxin response factor 1, putative, expressed	3	4.644	-0.22
LOC_Os01g13530	ABIL2, putative, expressed	3	5.672	-0.13
LOC_Os01g13540	NIN, putative, expressed	2	3.498	0.3
LOC_Os01g13550	beta-amylase, putative, expressed	1	1.439	-0.29
LOC_Os01g13570	phosphoglycerate mutase, putative, expressed	0	4.846	-0.47
LOC_Os01g13610	isoflavone reductase homolog IRL, putative, expressed	0	2.652	-0.47
LOC_Os01g13660	expressed protein	0	4.936	-0.47
LOC_Os01g13690	ligA, putative, expressed	2	4.072	10.06
LOC_Os01g13700	DNA-binding protein-related, putative, expressed	0	2.756	-0.47
LOC_Os01g13720	expressed protein	1	4.49	-0.47
LOC_Os01g13730	WD domain, G-beta repeat domain containing protein, expressed	2	1.227	1.19
LOC_Os01g13740	myb-like DNA-binding domain containing protein, expressed	3	5.801	1.12
LOC_Os01g13760	dnaJ domain containing protein, expressed	1	1.551	-0.47
LOC_Os01g13770	DUF250 domain containing protein, putative, expressed	0	0.702	-0.47
LOC_Os01g13800	receptor-like protein kinase 5 precursor, putative, expressed	0	12.364	-0.47
LOC_Os01g13930	expressed protein	2	0.99	-0.47
LOC_Os01g13940	expressed protein	3	8.858	0.27
LOC_Os01g13950	OsGrx_A1 - glutaredoxin subgroup III, expressed	1	4.048	-0.16
LOC_Os01g14010	ZOS1-05 - C2H2 zinc finger protein, expressed	3	0.28	1.64
LOC_Os01g14020	expressed protein	0	9.762	-0.47	Yes
LOC_Os01g14040	D-tyrosyl-tRNA, putative, expressed	0	3.817	-0.47
LOC_Os01g14050	C2 domain containing protein, putative, expressed	0	2.617	-0.22
LOC_Os01g14070	60S ribosomal protein L18a-1, putative, expressed	0	2.306	-0.47
LOC_Os01g14080	lipase class 3 family protein, putative, expressed	1	1.775	-0.47
LOC_Os01g14090	kinesin motor domain containing protein, putative, expressed	2	3.054	0.81
LOC_Os01g14100	BT1 family protein, putative, expressed	0	5.578	0.37
LOC_Os01g14110	expressed protein	1	3.074	-0.22
LOC_Os01g14130	expressed protein	2	6.434	-0.47
LOC_Os01g14140	X8 domain containing protein, expressed	0	7.96	-0.47	Yes
LOC_Os01g14270	OsFBX4 - F-box domain containing protein, expressed	1	6.904	0.18	Yes
LOC_Os01g14370	histone acetyltransferase HAC5, putative, expressed	3	5.375	0.18
LOC_Os01g14410	early light-induced protein, chloroplast precursor, putative, expressed	0	3.1	0.21
LOC_Os01g14420	RWP-RK domain-containing protein, putative, expressed	1	1.839	-0.47
LOC_Os01g14440	WRKY1, expressed	3	5.701	0.02
LOC_Os01g14510	BRASSINOSTEROID INSENSITIVE 1 precursor, putative, expressed	0	2.303	-0.16
LOC_Os01g14530	AWPM-19-like membrane family protein, putative, expressed	0	10.345	-0.47	Yes
LOC_Os01g14550	pathogen-related protein, putative, expressed	0	3.84	-0.47
LOC_Os01g14590	pathogen-related protein, putative, expressed	0	3.583	-0.47
LOC_Os01g14610	PSF2 - Putative GINS complex subunit, expressed	2	0.274	-0.47
LOC_Os01g14640	expressed protein	0	6.787	-0.47
LOC_Os01g14670	Cupin domain containing protein, expressed	0	1.86	-0.47
LOC_Os01g14690	Lg106, putative, expressed	2	5.122	-0.47	Yes
LOC_Os01g14790	expressed protein	0	0.689	-0.47
LOC_Os01g14810	5-nucleotidase domain-containing protein, putative, expressed	0	7.487	-0.47
LOC_Os01g14820	expressed protein	1	6.476	-0.47	Yes
LOC_Os01g14830	ribosomal protein L3, putative, expressed	0	6.378	-0.04
LOC_Os01g14840	ZOS1-06 - C2H2 zinc finger protein, expressed	1	3.413	-0.47
LOC_Os01g14850	MFS18 protein precursor, putative, expressed	1	5.898	-0.47	Yes
LOC_Os01g14860	CGMC_GSK.1 - CGMC includes CDA, MAPK, GSK3, and CLKC kinases, expressed	0	2.703	-0.47
LOC_Os01g14870	zinc finger matrin-type protein 5, putative, expressed	3	3.224	0.06
LOC_Os01g14920	zinc knuckle family protein, putative, expressed	3	2.697	0.27
LOC_Os01g14932	NAK-like ser/thr protein kinase, putative, expressed	0	4.134	0.33
LOC_Os01g14950	importin subunit alpha, putative, expressed	1	2.613	1.14
LOC_Os01g14980	RPA3 - Putative single-stranded DNA binding complex subunit 3, expressed	1	2.348	-0.47
LOC_Os01g15000	lipase, putative, expressed	2	2.812	0.47
LOC_Os01g15010	miro, putative, expressed	0	4.174	-0.47
LOC_Os01g15020	lissencephaly type-1-like homology motif, putative, expressed	2	2.075	-0.47
LOC_Os01g15029	expressed protein	1	5.666	-0.47	Yes
LOC_Os01g15110	syntaxin, putative, expressed	0	2.099	-0.47
LOC_Os01g15120	hydrolase, alpha/beta fold family domain containing protein, expressed	0	1.357	-0.47
LOC_Os01g15130	hydrolase, alpha/beta fold family domain containing protein, expressed	0	3.761	-0.47
LOC_Os01g15260	dynein light chain type 1 domain containing protein, expressed	0	2.473	-0.47
LOC_Os01g15270	expressed protein	1	4.699	0.29	Yes
LOC_Os01g15290	ribosomal L18p/L5e family protein, putative, expressed	0	2.14	-0.47
LOC_Os01g15300	zinc finger helicase family protein, putative, expressed	3	4.682	-0.47
LOC_Os01g15310	LSM domain containing protein, expressed	1	4.505	-0.47
LOC_Os01g15320	RALFL9 - Rapid ALkalinization Factor RALF family protein precursor, expressed	0	4.872	-0.47	Yes
LOC_Os01g15340	flowering promoting factor-like 1, putative, expressed	0	6.454	-0.47	Yes
LOC_Os01g15350	zinc finger C-x8-C-x5-C-x3-H type family protein, expressed	2	3.296	-0.47
LOC_Os01g15390	expressed protein	1	3.722	-0.47
LOC_Os01g15399	expressed protein	0	2.888	-0.47
LOC_Os01g15448	expressed protein	0	6.619	0.3	Yes
LOC_Os01g15460	zinc finger C-x8-C-x5-C-x3-H type family protein, expressed	3	0.355	-0.47
LOC_Os01g15470	protein kinase, putative, expressed	2	3.069	-0.47
LOC_Os01g15480	EMB3013, putative, expressed	2	10.597	-0.16
LOC_Os01g15490	phosphoadenosine phosphosulfate, putative, expressed	0	2.719	-0.47
LOC_Os01g15520	expressed protein	3	8.583	-0.22
LOC_Os01g15530	tetratricopeptide-like helical, putative, expressed	0	4.729	-0.47
LOC_Os01g15580	disease resistance protein RGA2, putative, expressed	2	16.977	-0.47
LOC_Os01g15600	PUR ALPHA-1, putative, expressed	1	3.051	-0.47
LOC_Os01g15610	expressed protein	0	5.522	-0.47	Yes
LOC_Os01g15630	zinc finger, C3HC4 type domain containing protein, expressed	3	2.972	-0.47
LOC_Os01g15640	no apical meristem protein, putative, expressed	2	1.35	-0.47
LOC_Os01g15660	NAD dependent epimerase/dehydratase family protein, putative, expressed	0	2.15	-0.47
LOC_Os01g15680	transferase, putative, expressed	0	2.093	-0.47
LOC_Os01g15740	expressed protein	0	8.787	1.2	Yes
LOC_Os01g15770	transmembrane protein 136, putative, expressed	0	3.724	-0.22
LOC_Os01g15780	glycosyl transferase, group 1 domain containing protein, expressed	0	5.205	-0.47	Yes
LOC_Os01g15790	expressed protein	0	1.577	-0.47
LOC_Os01g15830	peroxidase precursor, putative, expressed	0	6.254	-0.47	Yes
LOC_Os01g15850	expressed protein	2	7.604	-0.22	Yes
LOC_Os01g15860	pre-mRNA-processing factor 6, putative, expressed	1	9.207	1.17	Yes
LOC_Os01g15900	expressed protein	3	1.788	-0.47
LOC_Os01g15910	UTP--glucose-1-phosphate uridylyltransferase, putative, expressed	0	5.958	0.09
LOC_Os01g15970	expressed protein	0	15.316	0.15	Yes
LOC_Os01g15979	gb protein, putative, expressed	2	3.091	-0.47
LOC_Os01g16000	CRAL/TRIO domain containing protein, expressed	2	1.484	-0.47
LOC_Os01g16010	BCAS2 protein, putative, expressed	1	4.246	0.02
LOC_Os01g16020	FAD binding domain containing protein, expressed	0	2.016	0.21
LOC_Os01g16030	ADP-ribosylation factor, putative, expressed	0	4.444	-0.47
LOC_Os01g16040	mitochondrial carrier protein, putative, expressed	0	8.225	-0.47	Yes
LOC_Os01g16060	expressed protein	0	4.657	-0.47
LOC_Os01g16080	expressed protein	0	1.999	-0.47
LOC_Os01g16090	RNA binding protein, putative, expressed	2	1.325	-0.16
LOC_Os01g16100	translin, putative, expressed	1	2.962	-0.04
LOC_Os01g16110	la domain containing protein, putative, expressed	3	6.102	1.42	Yes
LOC_Os01g16140	expressed protein	0	5.554	-0.47
LOC_Os01g16146	phenazine biosynthesis protein, putative, expressed	1	3.374	-0.47
LOC_Os01g16152	peroxiredoxin, putative, expressed	0	5.184	-0.47	Yes
LOC_Os01g16170	PQ loop repeat domain containing protein, expressed	0	5.552	-0.29
LOC_Os01g16180	MT-A70 domain containing protein, expressed	3	4.789	0.02
LOC_Os01g16190	26S proteasome non-ATPase regulatory subunit 14, putative, expressed	1	2.185	0.21
LOC_Os01g16210	uncharacterized Cys-rich domain containing protein, putative, expressed	0	5.852	-0.47
LOC_Os01g16220	Sad1 / UNC-like C-terminal domain containing protein, putative, expressed	0	5.304	1.89
LOC_Os01g16240	OsCam1-3 - Calmodulin, expressed	0	3.141	-0.47
LOC_Os01g16250	expressed protein	1	3.503	-0.47
LOC_Os01g16260	major facilitator superfamily antiporter, putative, expressed	1	4.959	-0.47
LOC_Os01g16290	DNA gyrase subunit B, chloroplast/mitochondrial precursor, putative, expressed	0	3.238	-0.47
LOC_Os01g16310	glycosyl hydrolase, family 31, putative, expressed	0	2.515	1.34
LOC_Os01g16330	OsRhmbd2 - Putative Rhomboid homologue, expressed	0	9.843	-0.47	Yes
LOC_Os01g16340	expressed protein	0	1.665	0.03
LOC_Os01g16350	hydroxymethylglutaryl-CoA lyase, putative, expressed	0	3.873	-0.47
LOC_Os01g16354	rab GDP dissociation inhibitor alpha, putative, expressed	0	3.001	-0.47
LOC_Os01g16414	actin, putative, expressed	1	6.56	0.27	Yes
LOC_Os01g16430	cysteine proteinase inhibitor precursor protein, putative, expressed	0	3.566	-0.47
LOC_Os01g16450	peroxidase precursor, putative, expressed	0	4.033	-0.47
LOC_Os01g16510	expressed protein	0	7.119	-0.47	Yes
LOC_Os01g16520	glutamyl-tRNA synthetase, cytoplasmic, putative, expressed	0	5.168	0.46
LOC_Os01g16530	OsClp1 - Putative Clp protease homologue, expressed	0	3.828	-0.22	Yes
LOC_Os01g16540	NEDD8-activating enzyme E1 catalytic subunit, putative, expressed	1	2.473	-0.47
LOC_Os01g16550	expressed protein	2	8.745	0.73	Yes
LOC_Os01g16600	expressed protein	0	2.007	-0.22
LOC_Os01g16620	expressed protein	1	2.837	0.49
LOC_Os01g16640	split hand/foot malformation type 1, putative, expressed	1	8.509	-0.47	Yes
LOC_Os01g16650	ubiquitin-conjugating enzyme, putative, expressed	2	3.551	-0.47
LOC_Os01g16670	BSD domain-containing protein, putative, expressed	3	1.444	-0.22
LOC_Os01g16714	flavin monooxygenase, putative, expressed	1	1.748	-0.47
LOC_Os01g16810	MYB family transcription factor, putative, expressed	3	2.402	0.28
LOC_Os01g16870	argonaute, putative, expressed	3	2.296	0.97
LOC_Os01g16890	ribosomal protein L7Ae, putative, expressed	1	5.611	-0.47
LOC_Os01g16900	dehydrogenase, putative, expressed	0	2.933	-0.47
LOC_Os01g16910	outer mitochondrial membrane porin, putative, expressed	0	5.071	-0.47
LOC_Os01g16920	embryonic protein DC-8, putative, expressed	1	0.235	-0.47
LOC_Os01g16930	presenilin, putative, expressed	0	6.627	-0.47	Yes
LOC_Os01g16940	MazG nucleotide pyrophosphohydrolase domain containing protein, expressed	0	1.901	-0.47
LOC_Os01g16950	zinc finger, C3HC4 type domain containing protein, expressed	2	6.122	-0.1
LOC_Os01g16960	pyruvate kinase, putative, expressed	0	0.603	0.03
LOC_Os01g16970	glucosidase II beta subunit-like domain containing protein, expressed	2	9.734	0.02	Yes
LOC_Os01g16980	expressed protein	1	5.58	-0.47	Yes
LOC_Os01g17000	expressed protein	3	1.84	-0.47
LOC_Os01g17010	phospholipid-transporting ATPase, putative, expressed	0	5.522	0.49
LOC_Os01g17020	glycosyl hydrolases family 17 protein, putative, expressed	0	3.682	-0.47	Yes
LOC_Os01g17040	heat shock protein DnaJ, putative, expressed	2	7.692	-0.47	Yes
LOC_Os01g17050	VQ domain containing protein, putative, expressed	3	7.326	0.03	Yes
LOC_Os01g17060	expressed protein	2	2.415	-0.29
LOC_Os01g17070	OsDegp1 - Putative Deg protease homologue, expressed	1	0.388	0.44
LOC_Os01g17150	plastid-specific 50S ribosomal protein 5, chloroplast precursor, putative, expressed	1	2.851	3.53
LOC_Os01g17160	OsSubt1 - Putative Subtilisin homologue, expressed	0	3.815	-0.47
LOC_Os01g17170	magnesium-protoporphyrin IX monomethyl ester cyclase,chloroplast precursor, putative, expressed	0	3.014	0.81
LOC_Os01g17180	proteasome subunit, putative, expressed	2	2.576	-0.47
LOC_Os01g17190	OsCam3 - Calmodulin, expressed	0	3.213	-0.47
LOC_Os01g17214	major facilitator superfamily antiporter, putative, expressed	0	1.582	-0.16
LOC_Os01g17240	transporter, major facilitator family, putative, expressed	0	4.292	0.22
LOC_Os01g17250	BRASSINOSTEROID INSENSITIVE 1-associated receptor kinase 1 precursor, putative, expressed	0	3.052	-0.47
LOC_Os01g17260	transcription factor, putative, expressed	3	4.604	0.02
LOC_Os01g17279	exonuclease, putative, expressed	1	1.584	-0.47
LOC_Os01g17320	PPR repeat domain containing protein, putative, expressed	1	2.016	-0.16
LOC_Os01g17330	eukaryotic translation initiation factor 6, putative, expressed	0	1.552	-0.47
LOC_Os01g17390	OsFBX5 - F-box domain containing protein, expressed	0	6.278	0.46
LOC_Os01g17396	expressed protein	3	2.211	0.77
LOC_Os01g17402	cyclin, putative, expressed	1	5.209	1.68
LOC_Os01g17430	coatomer subunit beta-1, putative, expressed	0	10.255	-0.47	Yes
LOC_Os01g17470	plastocyanin-like domain containing protein, putative, expressed	1	0.829	-0.47
LOC_Os01g17990	expressed protein	1	6.66	-0.47	Yes
LOC_Os01g18050	tubulin/FtsZ domain containing protein, putative, expressed	1	1.688	-0.47
LOC_Os01g18060	sugar transporter superfamily, putative, expressed	0	2.84	0.21
LOC_Os01g18070	bacterial transferase hexapeptide domain containing protein, expressed	0	8.049	-0.47	Yes
LOC_Os01g18090	expressed protein	2	3.616	-0.47
LOC_Os01g18100	OsRhmbd3 - Putative Rhomboid homologue, expressed	1	6.668	-0.16	Yes
LOC_Os01g18120	cinnamoyl CoA reductase, putative, expressed	0	3.998	-0.47
LOC_Os01g18170	Cupin domain containing protein, expressed	0	2.438	-0.47
LOC_Os01g18210	peptidyl-prolyl cis-trans isomerase, putative, expressed	0	5.096	-0.47	Yes
LOC_Os01g18220	expressed protein	3	5.817	-0.03
LOC_Os01g18240	MYB family transcription factor, putative, expressed	3	5.71	-0.47
LOC_Os01g18280	SNF7 domain containing protein, putative, expressed	1	8.037	0.51
LOC_Os01g18320	protoporphyrinogen oxidase, chloroplast precursor, putative, expressed	0	3.686	-0.47
LOC_Os01g18360	OsIAA4 - Auxin-responsive Aux/IAA gene family member, expressed	3	9.606	-0.16	Yes
LOC_Os01g18400	CHIT10 - Chitinase family protein precursor, expressed	0	4.507	-0.47	Yes
LOC_Os01g18490	expressed protein	3	6.689	1.88
LOC_Os01g18630	aspartic proteinase oryzasin-1 precursor, putative, expressed	0	2.156	-0.47
LOC_Os01g18640	aminotransferase, putative, expressed	0	0.064	0.64
LOC_Os01g18660	aminotransferase, putative, expressed	0	1.69	0.04
LOC_Os01g18670	MDR-like ABC transporter, putative, expressed	0	6.287	-0.47
LOC_Os01g18744	transferase family protein, putative, expressed	0	1.736	-0.47
LOC_Os01g18800	CAMK_KIN1/SNF1/Nim1_like.9 - CAMK includes calcium/calmodulin depedent protein kinases, expressed	0	1.425	-0.47
LOC_Os01g18810	expressed protein	3	0.647	1.06
LOC_Os01g18850	OsSPL1 - SBP-box gene family member, expressed	3	7.805	1.48	Yes
LOC_Os01g18860	S-adenosylmethionine synthetase, putative, expressed	0	4.164	-0.47	Yes
LOC_Os01g18880	ubiquitin carboxyl-terminal hydrolase, family 1, putative, expressed	0	4.8	0.33
LOC_Os01g19020	peroxidase precursor, putative, expressed	0	5.044	-0.47	Yes
LOC_Os01g19130	protein phosphatase 2C, putative, expressed	1	8.382	-0.13	Yes
LOC_Os01g19150	CGMC_GSK.3 - CGMC includes CDA, MAPK, GSK3, and CLKC kinases, expressed	1	2.672	-0.47
LOC_Os01g19160	protein kinase domain containing protein, expressed	0	1.858	-0.47
LOC_Os01g19170	polygalacturonase, putative, expressed	0	1.856	-0.47
LOC_Os01g19220	beta-D-xylosidase, putative, expressed	0	4.218	-0.47
LOC_Os01g19260	ATPase, putative, expressed	0	6.17	2.32
LOC_Os01g19290	integral membrane protein DUF6 containing protein, expressed	0	2.552	-0.47
LOC_Os01g19330	MYB family transcription factor, putative, expressed	3	4.361	-0.47
LOC_Os01g19400	expressed protein	0	7.914	0.06	Yes
LOC_Os01g19410	expressed protein	3	2.402	-0.16
LOC_Os01g19450	ATP-citrate synthase subunit 1, putative, expressed	0	2.394	0.02
LOC_Os01g19470	nodal modulator 1 precursor, putative, expressed	0	9.356	-0.47	Yes
LOC_Os01g19480	kelch motif family protein, putative, expressed	1	3.337	0.15
LOC_Os01g19490	pentatricopeptide, putative, expressed	0	2.326	0.21
LOC_Os01g19548	pentatricopeptide, putative, expressed	0	4.361	0.51
LOC_Os01g19694	Homeobox domain containing protein, expressed	3	3.179	0.34
LOC_Os01g19740	calvin cycle protein CP12, putative, expressed	0	4.157	-0.47
LOC_Os01g19750	glycosyl hydrolase, putative, expressed	0	4.948	-0.47	Yes
LOC_Os01g19760	expressed protein	2	7.392	-0.47
LOC_Os01g19770	mitochondrial import inner membrane translocase subunit Tim17, putative, expressed	0	2.949	1.05
LOC_Os01g19800	zinc finger, C3HC4 type, putative, expressed	1	1.723	-0.47
LOC_Os01g19820	universal stress protein domain containing protein, putative, expressed	0	4.832	0.03
LOC_Os01g19840	60S ribosomal protein L29-2, putative, expressed	2	7.457	1.6	Yes
LOC_Os01g19850	amino acid permease family protein, putative, expressed	0	5.499	-0.47
LOC_Os01g19870	hydrolase, acting on carbon-nitrogen, putative, expressed	1	6.73	0.44	Yes
LOC_Os01g19880	expressed protein	0	3.828	-0.47
LOC_Os01g19940	expressed protein	1	3.297	-0.47
LOC_Os01g19970	MYB family transcription factor, putative, expressed	3	2.702	0.28
LOC_Os01g20110	expressed protein	1	4.102	-0.16
LOC_Os01g20120	expressed protein	3	3.886	-0.47
LOC_Os01g20780	anther-specific protein SF18 precursor, putative, expressed	1	15.744	-0.47	Yes
LOC_Os01g20820	expressed protein	1	4.142	-0.47
LOC_Os01g20830	heavy metal-associated domain containing protein, expressed	2	2.917	-0.47
LOC_Os01g20840	lipase class 3 family protein, putative, expressed	0	6.098	-0.16	Yes
LOC_Os01g20860	phospholipase D. Active site motif family protein, expressed	2	4.89	-0.13
LOC_Os01g20890	expressed protein	1	7.339	-0.47	Yes
LOC_Os01g20900	OsWAK4 - OsWAK receptor-like cytoplasmic kinase OsWAK-RLCK, expressed	1	2.743	-0.47
LOC_Os01g20910	zinc finger, C3HC4 type domain containing protein, expressed	2	4.092	0.02
LOC_Os01g20930	RING-H2 finger protein, putative, expressed	0	1.613	-0.47
LOC_Os01g20940	PHS1, putative, expressed	3	13.362	0.28	Yes
LOC_Os01g20980	pectinesterase, putative, expressed	0	8.106	0.47	Yes
LOC_Os01g21034	pectinesterase, putative, expressed	1	0.771	-0.47
LOC_Os01g21070	endoglucanase, putative, expressed	0	6.8	0.02	Yes
LOC_Os01g21120	AP2 domain containing protein, expressed	3	3.631	0.73
LOC_Os01g21144	expressed protein	2	8.364	-0.29	Yes
LOC_Os01g21160	2-oxo acid dehydrogenases acyltransferase domain containing protein, expressed	0	6.919	-0.47	Yes
LOC_Os01g21180	translation machinery-associated protein 20, putative, expressed	0	0.918	-0.47
LOC_Os01g21250	late embryogenesis abundant protein, putative, expressed	1	3.51	-0.47
LOC_Os01g21310	expressed protein	0	2.897	0.98
LOC_Os01g21320	NAD dependent epimerase/dehydratase family domain containing protein, expressed	0	2.322	0.65
LOC_Os01g21410	expressed protein	2	1.968	1.65
LOC_Os01g21420	pre-mRNA-splicing factor SF2, putative, expressed	0	5.18	-0.47	Yes
LOC_Os01g21440	expressed protein	2	4.124	1.6
LOC_Os01g21450	expressed protein	3	3.509	5.47
LOC_Os01g21560	esterase/lipase/thioesterase family protein, putative, expressed	1	6.677	-0.47	Yes
LOC_Os01g21590	homeodomain, putative, expressed	2	6.364	0.29
LOC_Os01g21610	uncharacterized aarF domain-containing protein kinase 4, putative, expressed	0	3.94	-0.47
LOC_Os01g21650	plant protein of unknown function domain containing protein, expressed	1	4.121	-0.47
LOC_Os01g21750	expressed protein	1	9.682	-0.47	Yes
LOC_Os01g21820	preprotein translocase subunit secA, chloroplast precursor, putative, expressed	0	5.991	0.21
LOC_Os01g21850	protein transport protein-related, putative, expressed	3	4.104	-0.47
LOC_Os01g21860	AGAP010768-PA, putative, expressed	3	4.473	0.22
LOC_Os01g21940	WD domain, G-beta repeat domain containing protein, expressed	2	6.21	0.21
LOC_Os01g21960	serine/threonine-protein kinase, putative, expressed	0	1.887	-0.22
LOC_Os01g21970	protein kinase, putative, expressed	1	0.668	0.15
LOC_Os01g21980	expressed protein	1	9.893	-0.47	Yes
LOC_Os01g21990	CRS2-associated factor 2, chloroplast precursor, putative, expressed	1	4.014	1.51
LOC_Os01g22010	S-adenosylmethionine synthetase, putative, expressed	1	4.283	-0.47	Yes
LOC_Os01g22230	peroxidase precursor, putative, expressed	0	5.171	-0.47	Yes
LOC_Os01g22249	peroxidase precursor, putative, expressed	0	5.362	-0.47
LOC_Os01g22336	peroxidase precursor, putative, expressed	0	3.936	-0.47
LOC_Os01g22352	peroxidase precursor, putative, expressed	0	3.509	-0.47
LOC_Os01g22370	peroxidase precursor, putative, expressed	0	3.857	-0.47
LOC_Os01g22380	expressed protein	0	5.269	-0.47	Yes
LOC_Os01g22390	WD domain containing protein, putative, expressed	2	7.674	-0.22
LOC_Os01g22490	40S ribosomal protein S27a, putative, expressed	2	3.075	4.26
LOC_Os01g22500	craniofacial development protein 1, putative, expressed	3	4.887	-0.13
LOC_Os01g22510	cyclase/dehydrase family protein, expressed	0	6.049	-0.16	Yes
LOC_Os01g22520	dihydrolipoyl dehydrogenase 1, mitochondrial precursor, putative, expressed	0	2.292	-0.47
LOC_Os01g22550	galactosyltransferase family protein, putative, expressed	0	9.678	0.38	Yes
LOC_Os01g22600	mitochondrial carrier protein, putative, expressed	0	0.7	-0.47
LOC_Os01g22630	ECT protein, putative, expressed	3	4.502	-0.22
LOC_Os01g22640	GDSL-like lipase/acylhydrolase, putative, expressed	0	1.183	-0.47
LOC_Os01g22660	GDSL-like lipase/acylhydrolase, putative, expressed	0	5.58	0.22
LOC_Os01g22780	GDSL-like lipase/acylhydrolase, putative, expressed	0	4.58	0.34
LOC_Os01g22870	expressed protein	0	3.636	-0.47
LOC_Os01g22900	neutral/alkaline invertase, putative, expressed	0	6.378	-0.04
LOC_Os01g22930	expressed protein	0	0	-0.47
LOC_Os01g22990	acidic leucine-rich nuclear phosphoprotein 32-related protein 1, putative, expressed	3	21.563	-0.16
LOC_Os01g23070	expressed protein	0	8.414	0.65	Yes
LOC_Os01g23360	expressed protein	2	7.803	0.4	Yes
LOC_Os01g23380	stripe rust resistance protein Yr10, putative, expressed	0	7.088	-0.47
LOC_Os01g23580	inorganic H+ pyrophosphatase, putative, expressed	0	4.7	-0.47
LOC_Os01g23590	suppressor of Mek, putative, expressed	3	7.852	-0.13
LOC_Os01g23600	expressed protein	2	6.207	0.12
LOC_Os01g23610	dihydrolipoyl dehydrogenase, putative, expressed	0	1.04	-0.47
LOC_Os01g23620	miro, putative, expressed	0	4.53	-0.47
LOC_Os01g23630	transcription initiation factor IID, 18kD subunit family protein, expressed	2	1.664	-0.16
LOC_Os01g23640	mov34/MPN/PAD-1 family protein, expressed	3	2.666	0.47
LOC_Os01g23680	rossmann fold nucleotide-binding protein involved in DNA uptake, putative, expressed	1	1.165	-0.13
LOC_Os01g23740	OsPDIL2-2 protein disulfide isomerase PDIL2-2, expressed	0	3.671	-0.47
LOC_Os01g23870	expressed protein	0	4.613	-0.47
LOC_Os01g23910	expressed protein	0	4.115	-0.22
LOC_Os01g24010	pleiotropic drug resistance protein, putative, expressed	1	9.019	-0.22	Yes
LOC_Os01g24020	expressed protein	0	4.025	-0.47
LOC_Os01g24030	AMP-binding enzyme, putative, expressed	0	2.212	0.27
LOC_Os01g24060	importin subunit alpha, putative, expressed	3	6.968	0.9
LOC_Os01g24090	TPR repeat, putative, expressed	0	2.699	-0.47
LOC_Os01g24420	expressed protein	1	10.183	0.15	Yes
LOC_Os01g24440	glycine-rich protein, putative, expressed	1	5.12	1.36
LOC_Os01g24460	histone-like transcription factor and archaeal histone, putative, expressed	3	6.463	-0.22	Yes
LOC_Os01g24480	DUF1399 containing protein, putative, expressed	1	5.757	-0.47
LOC_Os01g24670	expressed protein	1	7.407	-0.29	Yes
LOC_Os01g24680	3-hydroxyacyl-CoA dehydrogenase, putative, expressed	0	7.381	-0.47
LOC_Os01g24690	60S ribosomal protein L23A, putative, expressed	1	1.626	1.31
LOC_Os01g24700	expressed protein	1	8.206	-0.47	Yes
LOC_Os01g24710	jacalin-like lectin domain containing protein, expressed	0	5.872	-0.47	Yes
LOC_Os01g24750	Ser/Thr protein phosphatase family protein, putative, expressed	0	3.719	-0.47
LOC_Os01g24780	cytochrome P450, putative, expressed	0	5.067	-0.03
LOC_Os01g24790	transferase family protein, putative, expressed	0	0	0.03
LOC_Os01g24880	zinc finger, C3HC4 type domain containing protein, expressed	3	3.388	-0.47
LOC_Os01g24940	poly synthetase 2-A, putative, expressed	2	5.466	1.27
LOC_Os01g24950	exocyst complex component 6, putative, expressed	0	4.722	0.55
LOC_Os01g24980	naringenin,2-oxoglutarate 3-dioxygenase, putative, expressed	0	3.535	-0.47	Yes
LOC_Os01g25189	delta14-sterol reductase, putative, expressed	0	6.492	-0.47	Yes
LOC_Os01g25240	expressed protein	0	8.928	-0.47	Yes
LOC_Os01g25320	auxilin, putative, expressed	3	1.315	-0.16
LOC_Os01g25330	SAC9, putative, expressed	2	12.169	-0.47	Yes
LOC_Os01g25370	SUMO protease, putative, expressed	3	4.478	1.48
LOC_Os01g25386	multidrug resistance-associated protein, putative, expressed	0	13.188	0.33	Yes
LOC_Os01g25440	thiamin pyrophosphokinase 1, putative, expressed	1	5.498	-0.47	Yes
LOC_Os01g25450	AIG1 family protein, expressed	1	20.793	-0.47
LOC_Os01g25500	sterol carrier protein-2, putative, expressed	0	4.507	-0.47	Yes
LOC_Os01g25530	pentatricopeptide repeat protein PPR986-12, putative, expressed	0	2.347	-0.47
LOC_Os01g25540	RALFL6 - Rapid ALkalinization Factor RALF family protein precursor, expressed	0	9.153	-0.47	Yes
LOC_Os01g25560	RALFL7 - Rapid ALkalinization Factor RALF family protein precursor, expressed	0	8.544	-0.47	Yes
LOC_Os01g25600	tetratricopeptide repeat domain containing protein, expressed	0	1.196	0.1
LOC_Os01g25610	40S ribosomal protein S4, putative, expressed	0	4.285	-0.47
LOC_Os01g25820	respiratory burst oxidase, putative, expressed	0	4.922	0.69
LOC_Os01g25880	dephospho-CoA kinase, putative, expressed	1	1.188	-0.47
LOC_Os01g25920	expressed protein	1	1.826	-0.13
LOC_Os01g26020	expressed protein	0	2.113	-0.47
LOC_Os01g26039	expressed protein	0	2.845	-0.16
LOC_Os01g26120	membrane associated DUF588 domain containing protein, putative, expressed	0	6.611	-0.47	Yes
LOC_Os01g26130	expressed protein	1	5.687	-0.47	Yes
LOC_Os01g26160	exportin 1, putative, expressed	1	5.731	-0.22
LOC_Os01g26174	OsWAK5 - OsWAK receptor-like protein kinase, expressed	0	2.902	-0.29
LOC_Os01g26270	OsWAK7 - OsWAK receptor-like protein kinase, expressed	0	7.614	-0.47	Yes
LOC_Os01g26280	OsWAK8 - OsWAK receptor-like protein kinase, expressed	1	3.35	-0.29
LOC_Os01g26300	OsWAK9 - OsWAK receptor-like cytoplasmic kinase OsWAK-RLCK, expressed	0	6.345	0.27	Yes
LOC_Os01g26320	ZmEBE-1 protein, putative, expressed	0	4.286	-0.47
LOC_Os01g26390	TKL_IRAK_DUF26-lh.1 - DUF26 kinases have homology to DUF26 containing loci, expressed	0	8.581	-0.47	Yes
LOC_Os01g26920	expressed protein	0	2.781	-0.22
LOC_Os01g26970	expressed protein	0	1.776	0.56
LOC_Os01g27040	chromatin-remodeling complex ATPase chain, putative, expressed	2	3.795	3.48
LOC_Os01g27140	OsGrx_C7 - glutaredoxin subgroup III, expressed	0	2.101	-0.47
LOC_Os01g27150	cullin, putative, expressed	1	2.251	0.96
LOC_Os01g27210	glutathione S-transferase, putative, expressed	0	6.647	-0.47	Yes
LOC_Os01g27230	12-oxophytodienoate reductase, putative, expressed	0	2.298	0.65
LOC_Os01g27340	glutathione S-transferase, putative, expressed	0	2.716	-0.47
LOC_Os01g27360	glutathione S-transferase, putative, expressed	0	2.555	-0.47
LOC_Os01g27449	expressed protein	3	2.679	-0.47
LOC_Os01g27480	glutathione S-transferase, putative, expressed	0	4.098	-0.29
LOC_Os01g27520	tRNA synthetases class II domain containing protein, expressed	0	4.465	-0.47
LOC_Os01g27630	glutathione S-transferase, putative, expressed	0	4.249	-0.47
LOC_Os01g27650	pentatricopeptide, putative, expressed	0	1.781	0.02
LOC_Os01g27680	expressed protein	0	5.437	1.73
LOC_Os01g27720	E3 ubiquitin-protein ligase MGRN1, putative, expressed	1	2.359	-0.47
LOC_Os01g27730	GTPase of unknown function domain containing protein, putative, expressed	2	4.72	5.42
LOC_Os01g27740	dnaJ domain containing protein, expressed	3	3.532	1.02
LOC_Os01g27750	bifunctional 3-dehydroquinate dehydratase/shikimate dehydrogenase,chloroplast precursor, putative, expressed	0	6.425	-0.47	Yes
LOC_Os01g27880	sucrose-phosphatase, putative, expressed	0	4.397	-0.47
LOC_Os01g27940	cyclin-L1-1, putative, expressed	3	0.763	0.15
LOC_Os01g27970	hypothetical protein	1	3.316	-0.47
LOC_Os01g27990	NPL4, putative, expressed	0	6.25	-0.47
LOC_Os01g28030	peroxidase precursor, putative, expressed	0	2.343	-0.47
LOC_Os01g28150	OsFBX6 - F-box domain containing protein, expressed	0	8.671	-0.47	Yes
LOC_Os01g28300	OsFBX7 - F-box domain containing protein, expressed	2	6.231	-0.47
LOC_Os01g28450	SCP-like extracellular protein, expressed	0	6.974	-0.47	Yes
LOC_Os01g28474	transferase family protein, putative, expressed	0	2.102	-0.47
LOC_Os01g28500	SCP-like extracellular protein, expressed	0	7.78	-0.47	Yes
LOC_Os01g28540	stress regulated protein, putative, expressed	0	7.791	0.16	Yes
LOC_Os01g28580	expressed protein	0	2.939	-0.47
LOC_Os01g28680	WD domain, G-beta repeat domain containing protein, expressed	3	2.237	-0.29
LOC_Os01g28690	nucleoporin autopeptidase domain containing protein, expressed	1	2.79	-0.47
LOC_Os01g28730	protein kinase domain containing protein, expressed	0	8.134	0.47	Yes
LOC_Os01g28790	PRAS-rich protein, putative, expressed	1	8.84	-0.22	Yes
LOC_Os01g28810	expressed protein	2	2.481	-0.47
LOC_Os01g28840	C4-dicarboxylate transporter/malic acid transport protein, expressed	0	3.312	0.02
LOC_Os01g28989	expressed protein	3	6.485	-0.22	Yes
LOC_Os01g29150	cytochrome P450 72A1, putative, expressed	0	4.702	0.21
LOC_Os01g29180	expressed protein	2	5.55	0.47
LOC_Os01g29220	expressed protein	0	4.355	-0.47	Yes
LOC_Os01g29230	expressed protein	0	13.072	-0.29
LOC_Os01g29280	expressed protein	0	7.338	-0.04	Yes
LOC_Os01g29330	expressed protein	0	6.453	-0.04
LOC_Os01g29390	expressed protein	1	1.33	-0.47
LOC_Os01g29409	tRNA methyltransferase, putative, expressed	0	3.947	1.65
LOC_Os01g29430	tetratricopeptide-like helical, putative, expressed	0	1.545	-0.47
LOC_Os01g29469	dual specificity protein phosphatase, putative, expressed	1	2.513	-0.47
LOC_Os01g29740	expressed protein	1	4.937	-0.47
LOC_Os01g29830	expressed protein	0	5.173	-0.47
LOC_Os01g29840	no apical meristem protein, putative, expressed	1	0.918	-0.47
LOC_Os01g29870	multidrug resistance protein 9, putative, expressed	0	2.053	-0.47
LOC_Os01g31110	CRS2-associated factor 1, chloroplast precursor, putative, expressed	1	2.464	1.09
LOC_Os01g31220	expressed protein	0	1.258	-0.47
LOC_Os01g31360	expressed protein	3	1.532	0.02
LOC_Os01g31370	glycosyltransferase, putative, expressed	1	3.06	0.7
LOC_Os01g31470	mov34/MPN/PAD-1 family protein, expressed	2	4.988	-0.47	Yes
LOC_Os01g31580	BZIP protein, putative, expressed	3	3.26	0.02
LOC_Os01g31610	tyrosyl-tRNA synthetase, putative, expressed	0	4.387	-0.47
LOC_Os01g31629	expressed protein	3	1.938	-0.47
LOC_Os01g31680	uncharacterized protein sll0194, putative, expressed	0	4.64	-0.47
LOC_Os01g31690	oxygen-evolving enhancer protein 1, chloroplast precursor, putative, expressed	0	3.361	-0.47
LOC_Os01g31770	oxidoreductase, 2OG-Fe oxygenase family protein, putative, expressed	2	2.546	-0.47
LOC_Os01g31810	RNA recognition motif containing protein, putative, expressed	0	4.265	-0.47
LOC_Os01g31870	natural resistance-associated macrophage protein, putative, expressed	1	5.904	-0.47
LOC_Os01g31940	purine permease, putative, expressed	0	5.545	-0.47	Yes
LOC_Os01g31980	MATE efflux family protein, putative, expressed	0	6.681	-0.47	Yes
LOC_Os01g32080	thiamine pyrophosphate enzyme, C-terminal TPP binding domain containing protein, expressed	0	1.229	-0.47
LOC_Os01g32120	OsCML11 - Calmodulin-related calcium sensor protein, expressed	3	6.519	-0.47	Yes
LOC_Os01g32130	expressed protein	3	3.801	-0.47
LOC_Os01g32170	pentatricopeptide, putative, expressed	0	5.496	-0.22
LOC_Os01g32184	tetratricopeptide repeat protein 5, putative, expressed	2	5.583	-0.47
LOC_Os01g32259	expressed protein	0	1.959	-0.47
LOC_Os01g32280	transmembrane protein, putative, expressed	0	2.116	-0.16
LOC_Os01g32300	expressed protein	3	0.977	-0.47
LOC_Os01g32330	heavy metal-associated domain containing protein, expressed	2	3.093	0.09
LOC_Os01g32350	OsClp2 - Putative Clp protease homologue, expressed	0	9.413	0.04	Yes
LOC_Os01g32364	Os1bglu1 - beta-mannosidase/glucosidase homologue, expressed	0	5.537	-0.47	Yes
LOC_Os01g32430	expressed protein	2	2.378	3.4
LOC_Os01g32439	expressed protein	2	4.199	4
LOC_Os01g32460	expressed protein	2	4.669	-0.22	Yes
LOC_Os01g32520	expressed protein	0	4.204	-0.47
LOC_Os01g32560	expressed protein	0	6.996	-0.47	Yes
LOC_Os01g32610	expressed protein	1	3.576	0.48
LOC_Os01g32640	OsFBX9 - F-box domain containing protein, expressed	1	4.935	0.37	Yes
LOC_Os01g32660	STE_MEK_ste7_MAP2K.2 - STE kinases include homologs to sterile 7, sterile 11 and sterile 20 from yeast, expressed	1	7.183	-0.47	Yes
LOC_Os01g32670	expressed protein	1	8.258	-0.13	Yes
LOC_Os01g32720	expressed protein	4	1.71	1.39
LOC_Os01g32730	tetratricopeptide repeat containing protein, putative, expressed	1	2.86	-0.47
LOC_Os01g32750	TATA binding protein-associated factor, putative, expressed	2	2.972	0.3
LOC_Os01g32770	DUF260 domain containing protein, putative, expressed	2	2.922	-0.47
LOC_Os01g32780	universal stress protein domain containing protein, putative, expressed	0	3.723	-0.47
LOC_Os01g32790	expressed protein	1	2.405	0.21
LOC_Os01g32800	proteasome subunit, putative, expressed	0	8.85	-0.47
LOC_Os01g32830	expressed protein	0	6.987	0.3	Yes
LOC_Os01g32840	expressed protein	0	2.478	-0.47
LOC_Os01g32870	heat shock protein DnaJ, putative, expressed	3	3.453	-0.04
LOC_Os01g32880	AP-3 complex subunit delta, putative, expressed	3	5.967	1.02
LOC_Os01g32964	protein phosphotase protein, putative, expressed	1	1.147	0.02
LOC_Os01g32980	mitochondrial carrier protein, putative, expressed	0	4.561	-0.47
LOC_Os01g33000	expressed protein	3	3.056	0.02
LOC_Os01g33020	trafficking protein particle complex subunit 1, putative, expressed	0	3.348	-0.47
LOC_Os01g33030	Brix domain containing protein, putative, expressed	1	8.407	-0.03	Yes
LOC_Os01g33040	kinesin motor domain containing protein, expressed	2	2.496	1.42
LOC_Os01g33050	ribosomal protein L24, putative, expressed	1	6.475	1.09	Yes
LOC_Os01g33060	HEAT repeat family protein, putative, expressed	2	15.04	-0.47	Yes
LOC_Os01g33080	fimbrin-like protein 2, putative, expressed	0	3.353	-0.47
LOC_Os01g33090	expressed protein	0	12.449	-0.47	Yes
LOC_Os01g33110	receptor-like protein kinase 5 precursor, putative, expressed	1	4.895	-0.22
LOC_Os01g33160	stress responsive A/B Barrel domain containing protein, expressed	0	6.384	-0.47	Yes
LOC_Os01g33350	zinc-binding protein, putative, expressed	0	3.703	-0.47
LOC_Os01g33370	zinc-binding protein, putative, expressed	2	6.135	-0.1	Yes
LOC_Os01g33420	glycosyl hydrolase family protein 27, putative, expressed	0	6.966	-0.47
LOC_Os01g33490	OsFBX10 - F-box domain containing protein, expressed	0	3.289	-0.47
LOC_Os01g33514	expressed protein	1	2.939	-0.47
LOC_Os01g33650	expressed protein	0	4.572	-0.47
LOC_Os01g33670	expressed protein	0	4.741	-0.47	Yes
LOC_Os01g33684	disease resistance RPP13-like protein 1, putative, expressed	2	11.727	0.71
LOC_Os01g33710	expressed protein	2	2.484	-0.47
LOC_Os01g33784	lipase family protein, putative, expressed	0	1.567	-0.47
LOC_Os01g33800	heat shock protein DnaJ, putative, expressed	4	3.057	5.43
LOC_Os01g33840	heat shock protein binding protein, putative, expressed	3	7.31	2.25	Yes
LOC_Os01g34000	conserved hypothetical protein	1	6.804	-0.47	Yes
LOC_Os01g34060	MYB family transcription factor, putative, expressed	2	4.18	-0.47
LOC_Os01g34080	armadillo/beta-catenin-like repeat family protein, expressed	0	6.071	1.64
LOC_Os01g34190	G-patch domain containing protein, expressed	2	12.801	1.24
LOC_Os01g34200	AATF, putative, expressed	4	1.896	3
LOC_Os01g34330	BAH domain containing protein, expressed	4	1.374	4.11
LOC_Os01g34350	RNA-dependent RNA polymerase, putative, expressed	1	8.065	-0.47	Yes
LOC_Os01g34390	prenyltransferase, putative, expressed	0	7.525	-0.47	Yes
LOC_Os01g34430	expressed protein	2	7.25	-0.04	Yes
LOC_Os01g34450	expressed protein	0	5.113	-0.47
LOC_Os01g34480	NAD dependent epimerase/dehydratase family protein, putative, expressed	0	5.807	-0.47	Yes
LOC_Os01g34560	3-ketoacyl-CoA synthase, putative, expressed	0	1.768	-0.47
LOC_Os01g34610	expressed protein	3	1.959	0.93
LOC_Os01g34620	OsGrx_S15.1 - glutaredoxin subgroup II, expressed	0	7.141	-0.47	Yes
LOC_Os01g34660	RNAse P Rpr2/Rpp21 subunit domain containing protein, expressed	4	6.84	0.58
LOC_Os01g34690	expressed protein	0	11.752	-0.47	Yes
LOC_Os01g34700	dienelactone hydrolase family protein, expressed	0	3.428	0.1
LOC_Os01g34780	protein binding protein, putative, expressed	4	26.543	3.88
LOC_Os01g34790	expressed protein	0	9.642	-0.47	Yes
LOC_Os01g34860	expressed protein	0	2.001	-0.47
LOC_Os01g34870	expressed protein	3	6.247	1.15
LOC_Os01g34880	callose synthase, putative, expressed	0	11.419	-0.47	Yes
LOC_Os01g34890	GLUCAN SYNTHASE-LIKE protein, putative, expressed	0	10.088	-0.22
LOC_Os01g34920	beta-galactosidase precursor, putative, expressed	0	0.363	-0.47
LOC_Os01g34930	callose synthase, putative, expressed	0	7.027	-0.47	Yes
LOC_Os01g34970	MDR-like ABC transporter, putative, expressed	0	4.888	-0.47
LOC_Os01g35040	ZOS1-09 - C2H2 zinc finger protein, expressed	2	3.161	-0.47
LOC_Os01g35050	early-responsive to dehydration protein-related, putative, expressed	0	6.688	-0.22
LOC_Os01g35160	TKL_IRAK_DUF26-lh.4 - DUF26 kinases have homology to DUF26 containing loci, expressed	0	1.084	0.12
LOC_Os01g35170	tRNA methyltransferase, putative, expressed	1	3.208	0.59
LOC_Os01g35184	CAMK_KIN1/SNF1/Nim1_like.10 - CAMK includes calcium/calmodulin depedent protein kinases, expressed	0	3.509	-0.13
LOC_Os01g35330	circumsporozoite protein precursor, putative, expressed	2	3.977	-0.47
LOC_Os01g35580	expressed protein	2	2.547	0.02
LOC_Os01g35789	expressed protein	1	4.89	-0.13	Yes
LOC_Os01g35830	expressed protein	0	6.218	-0.47
LOC_Os01g35850	Ras family domain containing protein, expressed	0	5.869	-0.47
LOC_Os01g35990	RNAse P Rpr2/Rpp21 subunit domain containing protein, expressed	4	6.141	0.58
LOC_Os01g36070	nodulin MtN3 family protein, putative, expressed	0	1.828	-0.47
LOC_Os01g36090	DNA-damage-repair/toleration protein DRT102, putative, expressed	0	5.272	-0.47	Yes
LOC_Os01g36220	bZIP transcription factor domain containing protein, expressed	2	7.666	2.77	Yes
LOC_Os01g36229	expressed protein	1	4.364	-0.47	Yes
LOC_Os01g36240	peroxidase precursor, putative, expressed	0	4.184	-0.47
LOC_Os01g36390	MCM4 - Putative minichromosome maintenance MCM complex subunit 4, expressed	2	5.173	0.18
LOC_Os01g36540	pentatricopeptide, putative, expressed	0	7.145	0.02	Yes
LOC_Os01g36550	protein kinase family protein, putative, expressed	0	2.323	-0.47
LOC_Os01g36580	auxin-induced protein 5NG4, putative, expressed	0	5.776	-0.47
LOC_Os01g36600	PPR repeat domain containing protein, putative, expressed	1	1.443	-0.16
LOC_Os01g36620	pectate lyase family protein, expressed	1	3.286	-0.47
LOC_Os01g36630	jmjC domain-containing protein 4, putative, expressed	1	3.386	-0.47
LOC_Os01g36640	disease resistance protein RPM1, putative, expressed	0	11.84	-0.47
LOC_Os01g36660	carboxyl-terminal peptidase, putative, expressed	0	2.999	-0.22
LOC_Os01g36670	expressed protein	4	2.376	1.21
LOC_Os01g36790	TKL_IRAK_DUF26-lf.2 - DUF26 kinases have homology to DUF26 containing loci, expressed	0	17.237	-0.47	Yes
LOC_Os01g36820	expressed protein	2	5.071	0.27	Yes
LOC_Os01g36840	ATP-binding region, ATPase-like domain containing protein, expressed	1	4.308	-0.47
LOC_Os01g36860	DEAD-box ATP-dependent RNA helicase 40, putative, expressed	4	1.794	1.2
LOC_Os01g36870	phox domain-containing protein, putative, expressed	3	6.565	-0.22	Yes
LOC_Os01g36890	DEAD-box ATP-dependent RNA helicase, putative, expressed	1	2.239	-0.29
LOC_Os01g36920	DEAD-box ATP-dependent RNA helicase, putative, expressed	1	2.239	-0.29
LOC_Os01g36930	ubiquitin carboxyl-terminal hydrolase 6, putative, expressed	2	2.01	-0.47
LOC_Os01g36940	OsFBX13 - F-box domain containing protein, expressed	0	6.268	-0.47	Yes
LOC_Os01g36950	N-rich protein, putative, expressed	3	5.757	-0.29
LOC_Os01g37000	carboxyl-terminal peptidase, putative, expressed	0	4.711	-0.13	Yes
LOC_Os01g37050	ribonuclease III domain protein, putative, expressed	1	4.071	-0.47
LOC_Os01g37110	ABIL2, putative, expressed	4	3.128	0.61
LOC_Os01g37120	WD domain, G-beta repeat domain containing protein, expressed	1	3.424	0.21
LOC_Os01g37130	protein phosphatase 2C, putative, expressed	0	1.239	-0.47
LOC_Os01g37470	asp/Glu racemase, putative, expressed	1	5.805	-0.47	Yes
LOC_Os01g37480	expressed protein	0	5.175	-0.22
LOC_Os01g37490	dynein light chain type 1 domain containing protein, expressed	0	0.871	0.02
LOC_Os01g37560	chaperone protein dnaJ 49, putative, expressed	4	12.359	-0.47	Yes
LOC_Os01g37590	peptide transporter PTR2, putative, expressed	0	7.129	-0.47
LOC_Os01g37630	esterase, putative, expressed	0	3.397	-0.22
LOC_Os01g37670	OsFBX15 - F-box domain containing protein, expressed	2	2.286	1.49
LOC_Os01g37690	sodium/calcium exchanger protein, putative, expressed	0	5.994	-0.47
LOC_Os01g37750	glutathione S-transferase, putative, expressed	0	3.371	-0.47
LOC_Os01g37760	glutamate dehydrogenase protein, putative, expressed	1	2.006	0.79
LOC_Os01g37770	RWD domain containing protein, expressed	3	2.318	-0.04
LOC_Os01g37790	expressed protein	4	4.156	3.79
LOC_Os01g37800	ras-related protein, putative, expressed	0	5.222	-0.47	Yes
LOC_Os01g37810	expressed protein	2	6.484	-0.47	Yes
LOC_Os01g37820	oxidoreductase/ transition metal ion binding protein, putative, expressed	2	6.145	0.22	Yes
LOC_Os01g37825	M16 domain containing zinc peptidase, putative, expressed	0	4.045	-0.13
LOC_Os01g37832	thioredoxin, putative, expressed	1	0.896	-0.47
LOC_Os01g37837	seryl-tRNA synthetase, putative, expressed	0	2.677	-0.47
LOC_Os01g37842	expressed protein	2	1.876	1.59
LOC_Os01g37850	expressed protein	0	2.905	-0.47
LOC_Os01g37870	PPR repeat domain containing protein, putative, expressed	1	5.203	-0.47
LOC_Os01g37910	vacuolar-processing enzyme precursor, putative, expressed	0	7.863	-0.29	Yes
LOC_Os01g37960	hydrolase, putative, expressed	0	2.427	-0.47
LOC_Os01g37980	vesicle transport v-SNARE protein, putative, expressed	1	3.884	0.02
LOC_Os01g38100	expressed protein	1	5.703	-0.47	Yes
LOC_Os01g38110	cytochrome P450, putative, expressed	0	2.313	0.36
LOC_Os01g38229	peptidyl-prolyl isomerase, putative, expressed	1	4.097	-0.47	Yes
LOC_Os01g38359	peptidyl-prolyl cis-trans isomerase, FKBP-type, putative, expressed	1	3.045	0.46
LOC_Os01g38390	expressed protein	1	6.044	-0.47
LOC_Os01g38480	GA18326-PA, putative, expressed	0	3.063	-0.47
LOC_Os01g38500	DUF538 domain containing protein, putative, expressed	0	2.751	-0.47
LOC_Os01g38510	protein transport protein Sec61 subunit beta, putative, expressed	1	4.209	-0.16
LOC_Os01g38530	ELF3 protein, putative, expressed	4	0.126	-0.16
LOC_Os01g38580	beta,beta-carotene 9,10-dioxygenase, putative, expressed	0	7.798	-0.47	Yes
LOC_Os01g38610	helix-loop-helix DNA-binding domain containing protein, expressed	3	7.788	1.46	Yes
LOC_Os01g38620	3-5 exonuclease/ nucleic acid binding protein, putative, expressed	0	3.223	-0.47
LOC_Os01g38650	expressed protein	2	4.595	1.09
LOC_Os01g38660	expressed protein	2	2.751	1.41
LOC_Os01g38670	transporter family protein, putative, expressed	0	3.722	-0.47	Yes
LOC_Os01g38860	expressed protein	2	1.199	-0.16
LOC_Os01g38950	CK1_CaseinKinase_1.2 - CK1 includes the casein kinase 1 kinases, expressed	2	6.147	-0.47
LOC_Os01g38970	carbamoyl-phosphate synthase large chain, putative, expressed	0	5.333	0.37
LOC_Os01g38980	calmodulin-binding protein, putative, expressed	3	3.257	0.03
LOC_Os01g38990	mitochondrial carrier protein, putative, expressed	0	2.847	-0.47
LOC_Os01g39000	ZmGR2c, putative, expressed	3	5.613	-0.47
LOC_Os01g39010	50S ribosomal protein, putative, expressed	2	2.568	1.08
LOC_Os01g39020	HSF-type DNA-binding domain containing protein, expressed	2	6.35	0.27
LOC_Os01g39040	DUF260 domain containing protein, putative, expressed	2	2.508	-0.47
LOC_Os01g39060	expressed protein	0	8.621	-0.47	Yes
LOC_Os01g39120	RING zinc finger ankyrin protein, putative, expressed	1	5.349	1.72
LOC_Os01g39134	EF hand family protein, putative, expressed	2	3.805	-0.47
LOC_Os01g39250	OsFtsH4 FtsH protease, homologue of AtFtsH4, expressed	0	2.802	-0.47
LOC_Os01g39260	OsFtsH5 FtsH protease, homologue of AtFtsH4, expressed	0	2.35	-0.47
LOC_Os01g39270	NAD binding domain of 6-phosphogluconate dehydrogenase containing protein, expressed	0	6.273	-0.47	Yes
LOC_Os01g39280	expressed protein	1	4.074	1.59
LOC_Os01g39290	harpin-induced protein 1 domain containing protein, expressed	1	3.385	0.27
LOC_Os01g39310	SEY1, putative, expressed	0	3.424	-0.47
LOC_Os01g39330	helix-loop-helix DNA-binding domain containing protein, expressed	3	4.555	0.1
LOC_Os01g39380	SCD1, putative, expressed	1	6.59	0.02
LOC_Os01g39490	expressed protein	2	0.852	-0.22
LOC_Os01g39600	expressed protein	0	9.226	-0.47
LOC_Os01g39630	DNA repair protein Rad51, putative, expressed	1	5.247	-0.47
LOC_Os01g39770	calcineurin B, putative, expressed	0	2.261	-0.29
LOC_Os01g39780	expressed protein	1	9.044	-0.47	Yes
LOC_Os01g39790	esterase/lipase/thioesterase, putative, expressed	1	3.572	-0.47
LOC_Os01g39800	esterase, putative, expressed	0	0.949	1.41
LOC_Os01g39810	Alg9-like mannosyltransferase protein, putative, expressed	1	5.205	0.03
LOC_Os01g39830	beta-galactosidase, putative, expressed	0	2.787	-0.47
LOC_Os01g39840	expressed protein	2	2.938	1.81
LOC_Os01g39850	histone-like transcription factor and archaeal histone, putative, expressed	3	2.787	-0.22
LOC_Os01g39860	1-aminocyclopropane-1-carboxylate oxidase protein, putative, expressed	0	3.364	-0.13
LOC_Os01g39960	lycopene epsilon cyclase, chloroplast precursor, putative, expressed	0	5.184	0.55
LOC_Os01g39970	protein kinase domain containing protein, putative, expressed	1	3.757	-0.47
LOC_Os01g39990	expressed protein	2	1.262	-0.16
LOC_Os01g40000	expressed protein	4	2.68	1.85
LOC_Os01g40040	expressed protein	1	2.78	1.12
LOC_Os01g40050	peptidyl-prolyl cis-trans isomerase, putative, expressed	3	8.16	0.65
LOC_Os01g40070	expressed protein	3	3.393	0.65
LOC_Os01g40094	protein phosphatase 2C, putative, expressed	0	2.057	-0.47
LOC_Os01g40110	ZOS1-11 - C2H2 zinc finger protein, expressed	3	6.161	0.28	Yes
LOC_Os01g40120	expressed protein	2	5.581	1.02
LOC_Os01g40170	translation initiation factor, putative, expressed	2	4.862	1.2
LOC_Os01g40200	XIK, putative, expressed	1	5.805	-0.47
LOC_Os01g40250	down-regulated in metastasis family protein, expressed	2	24.789	2.12
LOC_Os01g40260	WRKY77, expressed	2	7.095	-0.47	Yes
LOC_Os01g40280	integral membrane protein, putative, expressed	0	0.554	-0.16
LOC_Os01g40290	expressed protein	0	9.305	-0.47	Yes
LOC_Os01g40310	expressed protein	0	6.418	1.02	Yes
LOC_Os01g40320	DNA damage-binding protein 1, putative, expressed	0	5.729	-0.47
LOC_Os01g40330	DUF630/DUF632 domains containing protein, putative, expressed	4	2.836	0.91
LOC_Os01g40340	SIT4 phosphatase-associated protein domain containing protein, expressed	2	2.247	-0.47
LOC_Os01g40370	phosphatase-associated family protein, putative, expressed	2	5.128	-0.22	Yes
LOC_Os01g40410	transmembrane amino acid transporter protein, putative, expressed	0	7.45	-0.47
LOC_Os01g40420	CBS domain containing membrane protein, putative, expressed	0	6.162	-0.47
LOC_Os01g40470	vacuolar ATP synthase subunit d, putative, expressed	1	1.252	-0.47
LOC_Os01g40499	S-locus lectin protein kinase family protein, putative, expressed	0	6.223	0.35	Yes
LOC_Os01g40550	hsp20/alpha crystallin family protein, putative, expressed	2	3.476	-0.47
LOC_Os01g40570	outer mitochondrial membrane porin, putative, expressed	0	2.523	-0.47
LOC_Os01g40580	hypersensitive-induced response protein, putative, expressed	0	2.131	-0.47
LOC_Os01g40590	tyrosine protein kinase domain containing protein, putative, expressed	2	0.555	0.15
LOC_Os01g40610	coiled-coil domain-containing protein, putative, expressed	4	5.51	0.87
LOC_Os01g40620	Uncharacterized ACR, COG1565 containing protein, putative, expressed	0	0.318	-0.29
LOC_Os01g40630	uncharacterized protein PA4923, putative, expressed	0	3.219	-0.47
LOC_Os01g40640	S1 RNA binding domain containing protein, expressed	0	2.125	-0.47
LOC_Os01g40650	expressed protein	0	5.051	-0.47
LOC_Os01g40670	single myb histone, putative, expressed	1	6.577	-0.47	Yes
LOC_Os01g40690	holocarboxylase synthetase, putative, expressed	3	3.491	-0.16
LOC_Os01g40700	expressed protein	3	4.965	-0.47
LOC_Os01g40710	high light inducible protein, putative, expressed	1	3.969	-0.47
LOC_Os01g40750	expressed protein	3	6.09	-0.47	Yes
LOC_Os01g40820	peptidase family M41 containing protein, expressed	0	6.225	-0.47
LOC_Os01g40840	serine/threonine-protein kinase AFC3, putative, expressed	1	1.097	-0.47
LOC_Os01g40860	aldehyde dehydrogenase, putative, expressed	0	2.199	-0.47
LOC_Os01g40870	aldehyde dehydrogenase, putative, expressed	0	3.682	-0.47
LOC_Os01g40950	expressed protein	0	6.41	-0.47
LOC_Os01g40980	helicase, putative, expressed	3	5.828	0.22	Yes
LOC_Os01g40990	expressed protein	3	18.025	-0.16
LOC_Os01g41010	DUF581 domain containing protein, expressed	3	2.331	-0.47
LOC_Os01g41040	SCF apoptosis response protein, putative, expressed	0	3.93	-0.47
LOC_Os01g41050	sulfate transporter, putative, expressed	0	2.981	0.34
LOC_Os01g41140	THION18 - Plant thionin family protein precursor, expressed	1	4.049	-0.47
LOC_Os01g41170	THION27 - Plant thionin family protein precursor, expressed	1	5.898	-0.47	Yes
LOC_Os01g41190	glycine-rich protein, putative, expressed	4	0.69	0.44
LOC_Os01g41220	DUF538 domain containing protein, putative, expressed	0	3.467	-0.47
LOC_Os01g41240	hydrolase, alpha/beta fold family domain containing protein, expressed	0	4.202	-0.47
LOC_Os01g41280	OsFBD4 - F-box and FBD domain containing protein, expressed	0	4.639	-0.47
LOC_Os01g41290	OsFBD5 - F-box and FBD domain containing protein, expressed	1	2.902	-0.22
LOC_Os01g41300	expressed protein	1	1.955	-0.47
LOC_Os01g41310	OsFBX18 - F-box domain containing protein, expressed	0	5.321	-0.47
LOC_Os01g41320	expressed protein	1	8.678	-0.47	Yes
LOC_Os01g41360	expressed protein	0	4.303	-0.47
LOC_Os01g41370	FBD domain containing protein, putative, expressed	0	1.583	0.69
LOC_Os01g41400	transmembrane amino acid transporter protein, putative, expressed	0	2.984	-0.47
LOC_Os01g41430	UDP-glucoronosyl and UDP-glucosyl transferase, putative, expressed	0	8.285	0.95	Yes
LOC_Os01g41510	calcineurin B, putative, expressed	1	7.109	-0.47
LOC_Os01g41530	OsFBL2 - F-box domain and LRR containing protein, expressed	2	12.191	-0.47	Yes
LOC_Os01g41550	aspartic proteinase, putative, expressed	0	8.315	-0.47	Yes
LOC_Os01g41560	hypothetical protein	2	0.385	0.97
LOC_Os01g41600	Sad1 / UNC-like C-terminal domain containing protein, putative, expressed	1	4.796	-0.47
LOC_Os01g41610	mitochondrial ATP synthase g subunit family protein, putative, expressed	0	7.493	-0.47	Yes
LOC_Os01g41630	serine/threonine protein phosphatase 2A 55 kDa regulatory subunit B, putative, expressed	2	3.935	-0.47
LOC_Os01g41640	expressed protein	0	5.046	0.09
LOC_Os01g41650	pentatricopeptide, putative, expressed	0	5.878	-0.47
LOC_Os01g41660	phosphoethanolamine/phosphocholine phosphatase, putative, expressed	0	1.245	-0.47
LOC_Os01g41710	chlorophyll A-B binding protein, putative, expressed	0	0.809	-0.47
LOC_Os01g41720	expressed protein	0	3.881	-0.47	Yes
LOC_Os01g41730	serine/threonine-protein kinase, putative, expressed	0	2.61	-0.47
LOC_Os01g41750	expressed protein	0	25.076	-0.47	Yes
LOC_Os01g41770	leucine rich repeat protein, putative, expressed	0	19.051	-0.47	Yes
LOC_Os01g41810	cytochrome P450 72A1, putative, expressed	0	9.794	0.28	Yes
LOC_Os01g41820	cytochrome P450 72A1, putative, expressed	0	13.127	0.28	Yes
LOC_Os01g41870	protein kinase, putative, expressed	1	1.771	-0.04
LOC_Os01g41880	hyaluronan/mRNA binding family domain containing protein, expressed	2	4.229	-0.47
LOC_Os01g41900	Myb transcription factor, putative, expressed	3	2.272	0.15
LOC_Os01g41950	expressed protein	0	3.351	-0.47
LOC_Os01g41970	expressed protein	0	3.525	-0.22
LOC_Os01g41990	OsCML12 - Calmodulin-related calcium sensor protein, expressed	2	4.083	0.02	Yes
LOC_Os01g42010	expressed protein	0	3.785	-0.13
LOC_Os01g42024	expressed protein	1	5.955	1.01
LOC_Os01g42030	mitochondrial chaperone BCS1, putative, expressed	2	3.638	0.03
LOC_Os01g42040	ubiquitin-conjugating enzyme, putative, expressed	3	2.766	-0.47
LOC_Os01g42050	DNL zinc finger domain containing protein, putative, expressed	1	5.281	-0.47	Yes
LOC_Os01g42070	kinesin motor domain containing protein, putative, expressed	2	4.44	0.32
LOC_Os01g42080	zinc ion binding protein, putative, expressed	3	3.151	1.25
LOC_Os01g42090	nodulin MtN3 family protein, putative, expressed	0	2.064	0.58
LOC_Os01g42120	expressed protein	0	5.565	-0.47
LOC_Os01g42140	expressed protein	0	8.112	-0.16	Yes
LOC_Os01g42150	MEGL13 - Maternally expressed gene MEG family protein precursor, expressed	0	8.262	-0.47	Yes
LOC_Os01g42160	MEGL14 - Maternally expressed gene MEG family protein precursor, putative, expressed	0	8.747	-0.47	Yes
LOC_Os01g42190	heat shock protein DnaJ, putative, expressed	1	2.284	-0.47
LOC_Os01g42200	expressed protein	2	8.185	-0.03	Yes
LOC_Os01g42234	amino acid permease family protein, putative, expressed	0	5.279	-0.47
LOC_Os01g42260	transcriptional corepressor LEUNIG, putative, expressed	4	1.28	0.4
LOC_Os01g42270	transcriptional corepressor LEUNIG, putative, expressed	4	5.326	0.15	Yes
LOC_Os01g42280	pentatricopeptide, putative, expressed	0	2.438	-0.47
LOC_Os01g42294	inactive receptor kinase At2g26730 precursor, putative, expressed	0	7.581	0.15	Yes
LOC_Os01g42320	aspartic proteinase nepenthesin-2 precursor, putative, expressed	0	2.141	-0.22
LOC_Os01g42340	expressed protein	0	2.393	-0.13
LOC_Os01g42350	pleiotropic drug resistance protein, putative, expressed	1	5.715	-0.22
LOC_Os01g42380	pleiotropic drug resistance protein, putative, expressed	1	8.077	0.21
LOC_Os01g42410	pleiotropic drug resistance protein, putative, expressed	1	9.795	-0.22
LOC_Os01g42430	vacuolar ATP synthase, putative, expressed	0	0.863	-0.47
LOC_Os01g42460	BAH domain containing protein, expressed	3	8.191	0.49	Yes
LOC_Os01g42470	acetyltransferase, GNAT family, putative, expressed	1	0	-0.47
LOC_Os01g42480	Yip1 domain containing protein, expressed	0	4.585	-0.47
LOC_Os01g42490	endonuclease/exonuclease/phosphatase family domain containing protein, expressed	1	1.586	-0.22
LOC_Os01g42500	zinc finger, C3HC4 type family protein, expressed	1	4.041	-0.47
LOC_Os01g42510	expressed protein	0	7.284	-0.29	Yes
LOC_Os01g42520	expressed protein	0	4.372	-0.47
LOC_Os01g42620	pentatricopeptide containing protein, putative, expressed	0	4.251	-0.47
LOC_Os01g42630	C-5 cytosine-specific DNA methylase, putative, expressed	1	3.01	-0.47
LOC_Os01g42650	cytochrome c oxidase subunit 5B, mitochondrial precursor, putative, expressed	0	10.751	-0.47	Yes
LOC_Os01g42690	OsPOP2 - Putative Prolyl Oligopeptidase homologue, expressed	0	1.046	-0.47
LOC_Os01g42700	expressed protein	3	4.738	-0.03
LOC_Os01g42720	expressed protein	0	6.235	-0.47	Yes
LOC_Os01g42730	GDSL-like lipase/acylhydrolase, putative, expressed	0	4.202	-0.47
LOC_Os01g42770	expressed protein	1	3.619	-0.47
LOC_Os01g42790	xylem cysteine proteinase 2 precursor, putative, expressed	0	1.082	-0.47
LOC_Os01g42800	MEE18, putative, expressed	0	2.809	-0.13
LOC_Os01g42830	adaptin ear-binding coat-associated protein 2, putative, expressed	2	8.117	-0.47	Yes
LOC_Os01g42850	ThiF family domain containing protein, putative, expressed	1	7.017	-0.47
LOC_Os01g42870	transferase family protein, putative, expressed	0	4.511	-0.47
LOC_Os01g42880	transferase family protein, putative, expressed	0	0.567	-0.47
LOC_Os01g42950	protein kinase family protein, putative, expressed	1	5.572	-0.47
LOC_Os01g42960	TTL1, putative, expressed	2	6.173	-0.47
LOC_Os01g42970	zinc finger C-x8-C-x5-C-x3-H type family protein, expressed	2	0.831	-0.22
LOC_Os01g42980	ribosomal protein L22, putative, expressed	0	0.278	0.1
LOC_Os01g42990	PPR repeat domain containing protein, putative, expressed	0	0.892	0.29
LOC_Os01g43020	CTP synthase, putative, expressed	0	2.16	-0.47
LOC_Os01g43030	tetratricopeptide repeat domain containing protein, expressed	2	6.771	1.12
LOC_Os01g43040	amino acid transporter, putative, expressed	0	7.467	0.68	Yes
LOC_Os01g43050	CENP-C1, putative, expressed	4	8.086	1.51	Yes
LOC_Os01g43060	expressed protein	3	6.462	-0.13	Yes
LOC_Os01g43070	psbP-related thylakoid lumenal protein 4, chloroplast precursor, putative, expressed	0	6.748	-0.47	Yes
LOC_Os01g43080	exonuclease, putative, expressed	1	4.189	-0.47
LOC_Os01g43090	oxidoreductase, aldo/keto reductase family protein, putative, expressed	0	2.436	-0.47
LOC_Os01g43100	protein phosphatase 2C, putative, expressed	3	5.593	0.4	Yes
LOC_Os01g43120	DEAD/DEAH box helicase, putative, expressed	1	6.504	1.92
LOC_Os01g43130	DEAD/DEAH box helicase, putative, expressed	2	5.317	0.97
LOC_Os01g43140	lipase, putative, expressed	2	0.871	1.12
LOC_Os01g43150	OsFtsH9 FtsH protease, homologue of AtFtsH11, expressed	0	5.501	0.9	Yes
LOC_Os01g43160	polygalacturonase, putative, expressed	0	1.964	-0.47
LOC_Os01g43170	polypyrimidine tract-binding protein, putative, expressed	1	2.055	-0.47
LOC_Os01g43230	expressed protein	0	4.861	0.81
LOC_Os01g43250	WD domain, G-beta repeat domain containing protein, expressed	1	4.209	-0.22
LOC_Os01g43320	transmembrane amino acid transporter protein, putative, expressed	0	6.979	-0.47
LOC_Os01g43350	protein kinase family protein, putative, expressed	1	2.112	0.55
LOC_Os01g43360	myosin-Ie, putative, expressed	2	4.641	-0.47
LOC_Os01g43370	CPuORF17 - conserved peptide uORF-containing transcript, expressed	2	7.881	-0.16	Yes
LOC_Os01g43380	glycosyltransferase family protein 1, putative, expressed	2	3.719	0.68
LOC_Os01g43390	uroporphyrinogen decarboxylase, putative, expressed	0	3.411	-0.29
LOC_Os01g43410	CAMK_CAMK_like.9 - CAMK includes calcium/calmodulin depedent protein kinases, expressed	0	1.796	-0.47
LOC_Os01g43420	expressed protein	3	2.615	-0.47
LOC_Os01g43430	expressed protein	3	7.061	-0.03	Yes
LOC_Os01g43460	C4-dicarboxylate transporter/malic acid transport protein, expressed	1	3.845	0.03
LOC_Os01g43480	AAA-type ATPase family protein, putative, expressed	0	6.925	0.28
LOC_Os01g43520	neutral ceramidase precursor, putative, expressed	0	8.527	-0.47	Yes
LOC_Os01g43540	suppressor of G2 allele of SKP1, putative, expressed	2	3.48	0.04
LOC_Os01g43550	WRKY12, expressed	2	7.234	1.38	Yes
LOC_Os01g43580	kinesin motor domain containing protein, putative, expressed	1	2.814	0.12
LOC_Os01g43590	HSF-type DNA-binding domain containing protein, expressed	3	2.915	1.04
LOC_Os01g43610	DUF623 domain containing protein, expressed	4	6.613	1.43	Yes
LOC_Os01g43630	adaptin, putative, expressed	1	6.121	-0.47
LOC_Os01g43650	WRKY11, expressed	3	3.9	0.8
LOC_Os01g43680	CPuORF29 - conserved peptide uORF-containing transcript, expressed	3	4.759	0.3
LOC_Os01g43700	cytochrome P450 72A1, putative, expressed	0	5.11	-0.29
LOC_Os01g43710	cytochrome P450 72A1, putative, expressed	0	4.853	-0.03
LOC_Os01g43720	cytochrome P450 72A1, putative, expressed	0	2.568	-0.29
LOC_Os01g43740	cytochrome P450 72A1, putative, expressed	0	3.386	-0.29
LOC_Os01g43750	cytochrome P450 72A1, putative, expressed	0	9.803	-0.03	Yes
LOC_Os01g43760	cytochrome P450 72A1, putative, expressed	0	9.998	-0.03	Yes
LOC_Os01g43844	cytochrome P450 72A1, putative, expressed	0	3.972	-0.03
LOC_Os01g43851	cytochrome P450 72A1, putative, expressed	0	5.431	-0.22
LOC_Os01g43870	NLI interacting factor-like phosphatase, putative, expressed	2	4.384	-0.47
LOC_Os01g43890	OsSCP4 - Putative Serine Carboxypeptidase homologue, expressed	0	3.99	-0.47
LOC_Os01g43910	CGMC_MAPKCMGC_2.4 - CGMC includes CDA, MAPK, GSK3, and CLKC kinases, expressed	1	3.023	-0.47
LOC_Os01g43950	expressed protein	1	2.286	-0.47
LOC_Os01g44040	CAS1 domain-containing protein 1 precursor, putative, expressed	0	8.061	-0.47	Yes
LOC_Os01g44050	siroheme synthase, putative, expressed	0	3.194	-0.47
LOC_Os01g44090	X8 domain containing protein, expressed	1	9.458	-0.47	Yes
LOC_Os01g44110	serine/threonine-protein kinase, putative, expressed	0	3.45	-0.22
LOC_Os01g44120	expressed protein	1	1.622	2
LOC_Os01g44210	50S ribosomal protein L31, putative, expressed	0	1.959	-0.47
LOC_Os01g44220	glucose-1-phosphate adenylyltransferase large subunit, chloroplast precursor, putative, expressed	0	0.016	-0.47
LOC_Os01g44230	transcription factor X1, putative, expressed	3	8.711	0.65
LOC_Os01g44250	CBS domain containing membrane protein, putative, expressed	0	2.225	-0.29
LOC_Os01g44260	dihydroflavonol-4-reductase, putative, expressed	0	5.149	-0.47
LOC_Os01g44310	dnaJ domain containing protein, expressed	4	3.351	0.79
LOC_Os01g44340	pectinesterase, putative, expressed	0	2.325	-0.47
LOC_Os01g44360	CBS domain containing membrane protein, putative, expressed	0	5.636	-0.47
LOC_Os01g44390	MYB family transcription factor, putative, expressed	1	4.523	-0.47	Yes
LOC_Os01g44394	mitotic checkpoint protein, putative, expressed	0	2.258	-0.47
LOC_Os01g44960	hydrolase, alpha/beta fold family domain containing protein, expressed	0	3.684	-0.47
LOC_Os01g44970	polygalacturonase, putative, expressed	0	11.179	-0.47	Yes
LOC_Os01g44980	peptide deformylase, putative, expressed	0	3.885	-0.47
LOC_Os01g44990	ercc6 protein, putative, expressed	1	4.089	-0.16
LOC_Os01g45020	F-box protein interaction domain containing protein, expressed	0	3.236	-0.47
LOC_Os01g45060	polygalacturonase, putative, expressed	0	5.413	-0.47
LOC_Os01g45070	peptide deformylase, putative, expressed	0	4.486	-0.47
LOC_Os01g45090	MYB family transcription factor, putative, expressed	3	4.211	-0.22
LOC_Os01g45110	anthocyanin 3-O-beta-glucosyltransferase, putative, expressed	0	7.316	0.46	Yes
LOC_Os01g45140	anthocyanin 3-O-beta-glucosyltransferase, putative, expressed	0	8.12	-0.47	Yes
LOC_Os01g45190	DEAD-box ATP-dependent RNA helicase, putative, expressed	1	3.502	-0.47
LOC_Os01g45200	cinnamoyl-CoA reductase-related, putative, expressed	0	3.807	-0.13
LOC_Os01g45250	DUF1645 domain containing protein, putative, expressed	3	4.889	-0.47
LOC_Os01g45274	carbonic anhydrase, chloroplast precursor, putative, expressed	0	3.485	-0.04
LOC_Os01g45360	membrane associated DUF588 domain containing protein, putative, expressed	2	3.469	-0.47
LOC_Os01g45370	radical SAM enzyme, putative, expressed	0	5.551	-0.47
LOC_Os01g45380	protein kinase domain containing protein, expressed	1	3.663	0.1	Yes
LOC_Os01g45390	HD domain containing protein 2, putative, expressed	0	4.05	-0.04
LOC_Os01g45430	expressed protein	1	3.786	-0.47
LOC_Os01g45439	expressed protein	0	5.016	-0.47
LOC_Os01g45450	AAA family ATPase, putative, expressed	0	1.234	-0.47
LOC_Os01g45460	serine esterase, putative, expressed	0	6.951	-0.16	Yes
LOC_Os01g45470	expressed protein	2	4.734	1.42
LOC_Os01g45520	D-mannose binding lectin family protein, expressed	0	3.795	-0.47
LOC_Os01g45530	single-stranded DNA-binding protein, putative, expressed	1	4.316	-0.22
LOC_Os01g45550	auxin efflux carrier component, putative, expressed	0	1.352	-0.16
LOC_Os01g45620	CGMC_MAPKCMGC_2.5 - CGMC includes CDA, MAPK, GSK3, and CLKC kinases, expressed	0	2.129	0.03
LOC_Os01g45624	oleosin, putative, expressed	1	5.835	0.15	Yes
LOC_Os01g45640	tat pathway signal sequence family protein, expressed	1	5.952	-0.22
LOC_Os01g45659	expressed protein	1	4.88	-0.47
LOC_Os01g45700	expressed protein	1	5.459	-0.47	Yes
LOC_Os01g45750	bile acid sodium symporter family protein, putative, expressed	0	5.316	-0.47
LOC_Os01g45760	YUC4, putative, expressed	1	0.8	-0.22
LOC_Os01g45830	sulfate transporter, putative, expressed	0	8.797	-0.16
LOC_Os01g45840	CRR2, putative, expressed	0	0.004	-0.47
LOC_Os01g45860	GRAS family transcription factor domain containing protein, expressed	1	2.3	-0.47
LOC_Os01g45900	OsFBX20 - F-box domain containing protein, expressed	1	6.926	-0.47	Yes
LOC_Os01g45910	plastidic ATP/ADP-transporter, putative, expressed	0	3.647	0.41
LOC_Os01g45914	expressed protein	1	6.804	-0.47	Yes
LOC_Os01g45960	hydrolase, alpha/beta fold family domain containing protein, expressed	0	3.805	1.51
LOC_Os01g45970	expressed protein	3	3.943	0.02	Yes
LOC_Os01g45990	potassium channel AKT1, putative, expressed	0	2.454	0.7
LOC_Os01g46020	TATA-binding protein-associated factor TAFII55 family protein, putative, expressed	3	2.363	-0.16
LOC_Os01g46040	bromodomain domain containing protein, expressed	2	5.894	1.78
LOC_Os01g46060	NUC189 domain containing protein, expressed	3	5.292	-0.1
LOC_Os01g46070	lactate/malate dehydrogenase, putative, expressed	0	1.947	-0.16
LOC_Os01g46080	GDSL-like lipase/acylhydrolase, putative, expressed	0	4.039	-0.47
LOC_Os01g46120	GDSL-like lipase/acylhydrolase, putative, expressed	0	5.598	-0.47	Yes
LOC_Os01g46130	expressed protein	2	2.07	0.21
LOC_Os01g46140	expressed protein	0	4.824	-0.47	Yes
LOC_Os01g46169	GDSL-like lipase/acylhydrolase, putative, expressed	0	3.496	-0.47
LOC_Os01g46200	expressed protein	3	6.269	-0.47	Yes
LOC_Os01g46220	GDSL-like lipase/acylhydrolase, putative, expressed	0	3.014	-0.22
LOC_Os01g46270	wax synthase isoform 3, putative, expressed	0	7.815	-0.22	Yes
LOC_Os01g46290	lipase, putative, expressed	0	3.052	-0.47
LOC_Os01g46350	proteins of unknown function domain containing protein, expressed	0	5.101	-0.47	Yes
LOC_Os01g46370	lipase class 3 family protein, putative, expressed	1	4.323	-0.47
LOC_Os01g46380	ketol-acid reductoisomerase, chloroplast precursor, putative, expressed	0	2.726	-0.16
LOC_Os01g46400	expressed protein	0	1.523	-0.47
LOC_Os01g46450	expressed protein	1	1.979	-0.16
LOC_Os01g46500	OsFBX21 - F-box domain containing protein, expressed	1	6.032	-0.13
LOC_Os01g46510	peptidase S8 and S53, subtilisin, kexin, sedolisin, putative, expressed	1	4.612	-0.16
LOC_Os01g46570	CTP synthase, putative, expressed	0	3.006	-0.47
LOC_Os01g46580	actin-related protein 2/3 complex subunit 2, putative, expressed	0	6.332	-0.47
LOC_Os01g46590	expressed protein	0	3.164	-0.47
LOC_Os01g46610	dehydrogenase, putative, expressed	0	4.392	-0.47
LOC_Os01g46650	expressed protein	1	2.451	-0.47
LOC_Os01g46690	expressed protein	0	7.266	-0.22	Yes
LOC_Os01g46700	SET domain containing protein, expressed	2	2.022	1.37
LOC_Os01g46720	expressed protein	1	2.626	0.45
LOC_Os01g46750	AMP-binding enzyme, putative, expressed	0	3.659	0.52
LOC_Os01g46760	protein phosphatase 2C, putative, expressed	1	4.153	-0.16
LOC_Os01g46800	WRKY15, expressed	3	6.38	0.27	Yes
LOC_Os01g46810	viral A-type inclusion protein repeat containing protein, expressed	2	9.869	-0.47
LOC_Os01g46840	expressed protein	4	2.019	1.01
LOC_Os01g46910	microneme protein Sm70, putative, expressed	2	2.774	0.21
LOC_Os01g46926	ubiquitin-conjugating enzyme, putative, expressed	2	5.2	-0.47
LOC_Os01g46932	vacuolar protein-sorting-associated protein 25, putative, expressed	0	2.17	-0.47
LOC_Os01g46940	sphingolipid C4-hydroxylase SUR2, putative, expressed	0	0.969	-0.47
LOC_Os01g46950	aldose 1-epimerase, putative, expressed	1	1.7	-0.22
LOC_Os01g46970	transcription factor, putative, expressed	4	5.392	1.69
LOC_Os01g46980	vacuolar ATP synthase subunit E, putative, expressed	1	1.681	-0.47
LOC_Os01g46984	expressed protein	0	1.997	-0.47
LOC_Os01g47040	C2 domain containing protein, putative, expressed	1	2.778	-0.22
LOC_Os01g47070	glycosyl hydrolase, putative, expressed	0	8.006	-0.47	Yes
LOC_Os01g47080	pyruvate kinase, putative, expressed	0	0.863	-0.13
LOC_Os01g47130	expressed protein	0	5.897	-0.13
LOC_Os01g47190	phosphoglycerate mutase, putative, expressed	0	6.967	-0.47
LOC_Os01g47256	exosome complex exonuclease RRP40, putative, expressed	1	5.093	-0.47
LOC_Os01g47262	AMSH-like protease, putative, expressed	1	4.317	-0.47
LOC_Os01g47270	DUF1645 domain containing protein, putative, expressed	3	8.325	1.13	Yes
LOC_Os01g47340	iron-sulfur cluster assembly enzyme ISCU, mitochondrial precursor, putative, expressed	0	2.755	-0.47
LOC_Os01g47350	enoyl-CoA hydratase/isomerase family protein, putative, expressed	0	2.282	-0.47
LOC_Os01g47400	OsMan01 - Endo-Beta-Mannanase, expressed	0	2.504	-0.47
LOC_Os01g47410	aspartic proteinase oryzasin-1 precursor, putative, expressed	0	11.635	-0.47	Yes
LOC_Os01g47420	pterin-4-alpha-carbinolamine dehydratase, putative, expressed	0	4.672	-0.47
LOC_Os01g47430	protein of unknown function DUF1296 domain containing protein, expressed	3	1.956	-0.47
LOC_Os01g47450	OsCttP1 - Putative C-terminal processing peptidase homologue, expressed	0	2.392	-0.47
LOC_Os01g47460	expressed protein	1	2.01	-0.47
LOC_Os01g47470	serine/threonine-protein kinase, putative, expressed	0	1.715	0.4
LOC_Os01g47490	Lg106, putative, expressed	2	2.645	-0.47
LOC_Os01g47530	CGMC_MAPKCMGC_2.6 - CGMC includes CDA, MAPK, GSK3, and CLKC kinases, expressed	2	3.021	-0.47
LOC_Os01g47540	NLI interacting factor-like phosphatase, putative, expressed	2	3.634	0.04
LOC_Os01g47550	kinase, pfkB family, putative, expressed	0	5.145	-0.47
LOC_Os01g47560	WRKY16, expressed	3	4.991	0.8	Yes
LOC_Os01g47570	expressed protein	1	4.651	1.32	Yes
LOC_Os01g47580	lipid phosphatase protein, putative, expressed	0	2.554	-0.47
LOC_Os01g47600	HMG1/2, putative, expressed	3	3.149	3.01
LOC_Os01g47620	expressed protein	3	3.578	0.15
LOC_Os01g47650	vacuolar protein sorting-associated protein 16, putative, expressed	0	9.279	-0.04
LOC_Os01g47660	60S ribosomal protein L18a, putative, expressed	0	2.492	1.08
LOC_Os01g47680	60S ribosomal protein L18a-1, putative, expressed	0	1.847	-0.13
LOC_Os01g47690	metallo-beta-lactamase family protein, putative, expressed	0	5.301	-0.47
LOC_Os01g47720	expressed protein	3	4.058	-0.47
LOC_Os01g47730	ras-related protein, putative, expressed	0	1.821	-0.47
LOC_Os01g47740	zinc finger, C3HC4 type domain containing protein, expressed	3	2.657	-0.47
LOC_Os01g47760	OsGrx_I1 - glutaredoxin subgroup III, expressed	0	5.654	-0.47	Yes
LOC_Os01g47770	CS domain containing protein, putative, expressed	2	2.35	-0.47
LOC_Os01g47780	fasciclin domain containing protein, expressed	0	0.648	-0.22
LOC_Os01g47800	AAA-type ATPase family protein, putative, expressed	3	5.501	-0.47
LOC_Os01g47820	S-locus-like receptor protein kinase, putative, expressed	0	7.181	-0.04	Yes
LOC_Os01g47900	S-locus-like receptor protein kinase, putative, expressed	0	7.096	-0.29	Yes
LOC_Os01g48000	S-locus-like receptor protein kinase, putative, expressed	0	7.932	-0.29	Yes
LOC_Os01g48040	S-locus-like receptor protein kinase, putative, expressed	0	8.358	-0.47	Yes
LOC_Os01g48060	auxin response factor, putative, expressed	3	11.449	0.28	Yes
LOC_Os01g48120	expressed protein	2	2.18	0.65
LOC_Os01g48130	no apical meristem protein, putative, expressed	2	3.765	0.15	Yes
LOC_Os01g48180	DDT domain containing protein, putative, expressed	4	8.823	3.98	Yes
LOC_Os01g48190	drought induced 19 protein, putative, expressed	4	7.613	-0.47	Yes
LOC_Os01g48200	callose synthase, putative, expressed	0	5.121	-0.47
LOC_Os01g48210	PAP/25A associated domain containing protein, putative, expressed	3	3.535	1.63
LOC_Os01g48220	protein of unknown function DUF1421 domain containing protein, expressed	2	4.193	-0.22
LOC_Os01g48250	OsFBDUF5 - F-box and DUF domain containing protein, expressed	0	5.266	-0.04	Yes
LOC_Os01g48270	AAA-type ATPase family protein, putative, expressed	0	4.069	-0.47
LOC_Os01g48280	ubiquitin-conjugating enzyme, putative, expressed	0	5.606	-0.47	Yes
LOC_Os01g48300	ATP synthase protein I related, putative, expressed	0	7.796	1.14	Yes
LOC_Os01g48310	expressed protein	3	2.614	-0.04
LOC_Os01g48320	transcription factor like protein, putative, expressed	4	5.773	0.93	Yes
LOC_Os01g48330	protein kinase domain containing protein, expressed	2	1.735	-0.13
LOC_Os01g48370	OsFBT1 - F-box and tubby domain containing protein, expressed	2	2.241	-0.47
LOC_Os01g48380	PPR repeat domain containing protein, putative, expressed	2	1.675	3.52
LOC_Os01g48390	expressed protein	1	6.264	1.06	Yes
LOC_Os01g48420	peroxiredoxin, putative, expressed	0	6.078	-0.47	Yes
LOC_Os01g48440	glycosyltransferase family 43 protein, putative, expressed	2	3.462	-0.29
LOC_Os01g48444	OsIAA5 - Auxin-responsive Aux/IAA gene family member, expressed	3	2.647	-0.47
LOC_Os01g48446	no apical meristem protein, putative, expressed	2	8.98	0.94	Yes
LOC_Os01g48470	RUNX1 protein, putative, expressed	2	18.319	20.48
LOC_Os01g48500	expressed protein	0	3.988	0.27
LOC_Os01g48580	ubiquitin-conjugating enzyme E2, putative, expressed	2	2.317	-0.04
LOC_Os01g48610	expressed protein	0	13.394	-0.47	Yes
LOC_Os01g48620	expressed protein	0	8.238	0.5
LOC_Os01g48680	two pore calcium channel protein 1, putative, expressed	0	11.158	-0.47	Yes
LOC_Os01g48690	ribosomal protein rpS20, putative, expressed	2	4.634	1.05
LOC_Os01g48700	transcription factor Dp, putative, expressed	2	5.574	-0.47
LOC_Os01g48720	RNA polymerase III subunit RPC82 family protein, putative, expressed	1	2.79	0.22
LOC_Os01g48760	THAP domain-containing protein 4, putative, expressed	2	0.346	-0.47
LOC_Os01g48770	60S ribosomal protein L37a, putative, expressed	1	5.161	0.48	Yes
LOC_Os01g48790	YT521-B-like family domain containing protein, expressed	3	5.86	-0.47
LOC_Os01g48810	transcription initiation factor TFIID subunit 11, putative, expressed	3	5.759	-0.47	Yes
LOC_Os01g48820	expressed protein	1	3.333	-0.47
LOC_Os01g48830	expressed protein	3	6.01	0.8	Yes
LOC_Os01g48850	auxin-responsive protein, putative, expressed	0	2.512	-0.47
LOC_Os01g48874	wax synthase, putative, expressed	1	3.523	0.4
LOC_Os01g48900	dynamin-related protein 1A, putative, expressed	0	2.816	-0.47
LOC_Os01g48910	AMP-binding enzyme, putative, expressed	0	1.661	0.52
LOC_Os01g48920	beclin-1, putative, expressed	0	3.162	-0.47
LOC_Os01g48930	splicing factor-related, putative, expressed	1	9.116	0.02	Yes
LOC_Os01g48950	expressed protein	2	2.902	0.15
LOC_Os01g48960	glutamate synthase, chloroplast precursor, putative, expressed	1	10.251	-0.22
LOC_Os01g48980	GPI transamidase component family protein, putative, expressed	0	3.681	-0.47
LOC_Os01g48990	uncharacterized kinase mug58, putative, expressed	0	7.173	-0.47	Yes
LOC_Os01g49000	katanin p60 ATPase-containing subunit, putative, expressed	1	1.475	-0.47
LOC_Os01g49010	ORC4 - Putative origin recognition complex subunit 4, expressed	1	6.855	-0.47	Yes
LOC_Os01g49024	phosphatidylserine synthase, putative, expressed	1	1.76	0.4
LOC_Os01g49026	transmembrane protein 93, putative, expressed	0	6.134	-0.47	Yes
LOC_Os01g49030	expressed protein	1	6.687	0.58	Yes
LOC_Os01g49060	prenyltransferase, putative, expressed	2	8.014	-0.47	Yes
LOC_Os01g49110	prenyltransferase, putative, expressed	1	7.511	-0.47	Yes
LOC_Os01g49120	MATE efflux family protein, putative, expressed	0	3.125	0.02
LOC_Os01g49150	anti-silencing protein, ASF1-like domain containing protein, expressed	1	8.378	-0.13	Yes
LOC_Os01g49160	MYB family transcription factor, putative, expressed	3	2.048	-0.47
LOC_Os01g49180	ATP dependent DNA ligase family protein, putative, expressed	1	6.468	2.1
LOC_Os01g49190	ATP synthase, putative, expressed	0	3.52	-0.47
LOC_Os01g49200	microtubule associated protein, putative, expressed	3	9.235	0.03
LOC_Os01g49210	expressed protein	1	5.488	-0.47
LOC_Os01g49219	expressed protein	1	5.713	1.27	Yes
LOC_Os01g49240	limonoid UDP-glucosyltransferase, putative, expressed	0	4.544	-0.47
LOC_Os01g49250	methyltransferase, putative, expressed	0	1.689	-0.22
LOC_Os01g49260	expressed protein	0	0.748	-0.13
LOC_Os01g49280	zinc finger family protein, putative, expressed	0	4.647	-0.47
LOC_Os01g49290	WD repeat-containing protein, putative, expressed	0	4.53	-0.47
LOC_Os01g49310	expressed protein	4	2.194	0.04
LOC_Os01g49320	glycosyl hydrolase, putative, expressed	0	1.204	-0.47
LOC_Os01g49330	formyl transferase, putative, expressed	0	3.933	-0.47
LOC_Os01g49340	arginine/serine-rich coiled-coil protein 1, putative, expressed	4	5.264	3.33	Yes
LOC_Os01g49350	DUF292 domain containing protein, expressed	1	6.433	-0.47
LOC_Os01g49360	FAD-binding and arabino-lactone oxidase domains containing protein, putative, expressed	0	6.387	-0.04	Yes
LOC_Os01g49380	lipase, putative, expressed	0	3.744	0.39
LOC_Os01g49410	expressed protein	3	3.852	1.99
LOC_Os01g49440	expressed protein	3	5.945	3.3	Yes
LOC_Os01g49470	E3 ubiquitin ligase, putative, expressed	1	7.202	0.21
LOC_Os01g49490	expressed protein	2	9.086	2	Yes
LOC_Os01g49529	OsWAK10d - OsWAK receptor-like cytoplasmic kinase OsWAK-RLCK, expressed	1	13.79	0.4	Yes
LOC_Os01g49580	Protein kinase domain containing protein, expressed	0	15.85	-0.47	Yes
LOC_Os01g49640	LTPL149 - Protease inhibitor/seed storage/LTP family protein precursor, expressed	0	6.961	-0.47	Yes
LOC_Os01g49660	reticulon domain containing protein, putative, expressed	0	4.861	-0.47
LOC_Os01g49670	cytidylyltransferase domain containing protein, expressed	0	4.054	-0.47
LOC_Os01g49680	DNA repair helicase XPB2, putative, expressed	3	2.887	1.38
LOC_Os01g49690	Ser/Thr protein phosphatase family protein, putative, expressed	0	4.664	-0.47
LOC_Os01g49710	glutathione S-transferase, putative, expressed	0	2.452	-0.47
LOC_Os01g49740	expressed protein	2	3.785	4.32
LOC_Os01g49760	expressed protein	0	7.168	-0.47
LOC_Os01g49770	zinc finger, C3HC4 type domain containing protein, expressed	3	1.185	-0.22
LOC_Os01g49820	lipid phosphatase protein, putative, expressed	0	5.103	-0.47
LOC_Os01g49830	B3 DNA binding domain containing protein, expressed	3	2.696	-0.47
LOC_Os01g49890	threonine synthase, chloroplast precursor, putative, expressed	0	0.887	-0.29
LOC_Os01g49900	peptidyl-tRNA hydrolase, mitochondrial precursor protein, putative, expressed	0	5.012	-0.47
LOC_Os01g49910	expressed protein	0	4.319	-0.47	Yes
LOC_Os01g49920	protein kinase, putative, expressed	0	9.25	-0.22
LOC_Os01g49930	expressed protein	0	2.648	-0.47
LOC_Os01g49940	ESP4, putative, expressed	2	9.559	-0.47	Yes
LOC_Os01g50000	expressed protein	2	6.673	0.76	Yes
LOC_Os01g50010	clathrin assembly protein, putative, expressed	2	2.889	-0.47
LOC_Os01g50030	CPuORF25 - conserved peptide uORF-containing transcript, expressed	0	2.769	-0.47
LOC_Os01g50040	DNA binding protein, putative, expressed	0	3.449	0.02
LOC_Os01g50050	polyprenyl synthetase, putative, expressed	0	1.876	-0.47
LOC_Os01g50060	1-aminocyclopropane-1-carboxylate deaminase, putative, expressed	0	4.01	-0.13
LOC_Os01g50080	MDR-like ABC transporter, putative, expressed	0	5.066	-0.04
LOC_Os01g50100	ABC transporter, ATP-binding protein, putative, expressed	0	5.792	-0.47
LOC_Os01g50110	MYB family transcription factor, putative, expressed	3	9.273	0.09	Yes
LOC_Os01g50120	expressed protein	2	6.462	-0.47	Yes
LOC_Os01g50160	MDR-like ABC transporter, putative, expressed	0	3.779	0.04
LOC_Os01g50170	eukaryotic aspartyl protease domain containing protein, expressed	0	10.775	-0.47	Yes
LOC_Os01g50200	UDP-glucoronosyl and UDP-glucosyl transferase domain containing protein, expressed	0	5.454	-0.47
LOC_Os01g50310	VIP1 protein, putative, expressed	0	4.234	-0.47
LOC_Os01g50320	surp module family protein, putative, expressed	4	5.606	2.35
LOC_Os01g50350	expressed protein	1	3.403	-0.47
LOC_Os01g50370	STE_MEKK_ste11_MAP3K.4 - STE kinases include homologs to sterile 7, sterile 11 and sterile 20 from yeast, expressed	0	2.096	-0.47
LOC_Os01g50400	STE_MEKK_ste11_MAP3K.5 - STE kinases include homologs to sterile 7, sterile 11 and sterile 20 from yeast, expressed	0	2.597	-0.47
LOC_Os01g50410	STE_MEKK_ste11_MAP3K.6 - STE kinases include homologs to sterile 7, sterile 11 and sterile 20 from yeast, expressed	0	2.674	-0.47
LOC_Os01g50420	STE_MEKK_ste11_MAP3K.7 - STE kinases include homologs to sterile 7, sterile 11 and sterile 20 from yeast, expressed	1	4.271	-0.47
LOC_Os01g50440	AWPM-19-like membrane family protein, putative, expressed	0	4.333	-0.47	Yes
LOC_Os01g50450	expressed protein	2	1.971	-0.22
LOC_Os01g50460	nodulin MtN3 family protein, putative, expressed	0	3.479	-0.47
LOC_Os01g50470	regulator of chromosome condensation, putative, expressed	2	2.97	0.22
LOC_Os01g50616	phosphatidylinositol transfer, putative, expressed	4	2.851	1.09
LOC_Os01g50622	DNA-binding protein DSP1, putative, expressed	1	2.596	0.02
LOC_Os01g50690	WD domain, G-beta repeat domain containing protein, expressed	2	1.121	0.66
LOC_Os01g50700	dehydrin family protein, expressed	3	0.897	0.15
LOC_Os01g50720	MYB family transcription factor, putative, expressed	3	2.676	-0.47
LOC_Os01g50760	polyprenyl synthetase, putative, expressed	0	1.886	-0.47
LOC_Os01g50770	adaptor complexes medium subunit family domain containing protein, expressed	0	1.874	-0.47
LOC_Os01g50810	invertase/pectin methylesterase inhibitor family protein, putative, expressed	0	3.582	-0.47
LOC_Os01g50820	transporter, major facilitator family, putative, expressed	0	4.43	-0.47
LOC_Os01g50830	expressed protein	0	3.939	-0.29
LOC_Os01g50840	expressed protein	1	0.428	1.25
LOC_Os01g50849	expressed protein	1	7.995	-0.47	Yes
LOC_Os01g50860	chloride transporter, chloride channel family, putative, expressed	0	8.664	-0.47	Yes
LOC_Os01g50900	Cupin domain containing protein, expressed	0	1.533	-0.47
LOC_Os01g50910	late embryogenesis abundant protein, group 3, putative, expressed	2	5.814	-0.47
LOC_Os01g50930	expressed protein	1	2.56	-0.16
LOC_Os01g50934	fiber protein Fb11, putative, expressed	0	4.162	-0.47
LOC_Os01g50940	helix-loop-helix DNA-binding domain containing protein, expressed	2	0.612	0.71
LOC_Os01g50960	RNA polymerase II transcriptional coactivator KELP, putative, expressed	3	5.563	-0.04
LOC_Os01g50980	cullin, putative, expressed	1	5.048	0.7
LOC_Os01g51010	DUF292 domain containing protein, expressed	3	2.338	-0.47
LOC_Os01g51020	60S ribosomal protein L28-1, putative, expressed	1	7.599	-0.47	Yes
LOC_Os01g51040	transmembrane protein 16K, putative, expressed	1	5.527	-0.1
LOC_Os01g51060	hydrolase, putative, expressed	0	1.174	-0.47
LOC_Os01g51120	vesicle transport v-SNARE protein, putative, expressed	2	4.202	0.18
LOC_Os01g51140	helix-loop-helix DNA-binding domain containing protein, expressed	3	1.369	1.14
LOC_Os01g51154	single myb histone, putative, expressed	3	4.726	-0.47
LOC_Os01g51170	glycylpeptide N-tetradecanoyltransferase 1, putative, expressed	1	6.79	0.47
LOC_Os01g51190	expressed protein	0	2.588	-0.47
LOC_Os01g51200	CK1_CaseinKinase_1.3 - CK1 includes the casein kinase 1 kinases, expressed	2	5.775	-0.47	Yes
LOC_Os01g51210	uncharacterized protein PA4923, putative, expressed	0	6.011	-0.47
LOC_Os01g51220	transport protein particle component, Bet3, domain containing protein, expressed	0	1.075	-0.47
LOC_Os01g51230	IQ calmodulin-binding motif domain containing protein, expressed	1	2.456	-0.47
LOC_Os01g51250	mitochondrial carrier protein, putative, expressed	0	5.462	0.3
LOC_Os01g51260	MYB family transcription factor, putative, expressed	3	4.992	-0.47	Yes
LOC_Os01g51280	5-nucleotidase surE, putative, expressed	0	5.28	-0.47	Yes
LOC_Os01g51290	protein kinase family protein, putative, expressed	1	4.12	-0.22
LOC_Os01g51300	WD domain, G-beta repeat domain containing protein, expressed	2	3.697	-0.22
LOC_Os01g51310	expressed protein	2	3.956	-0.03
LOC_Os01g51330	expressed protein	0	3.167	-0.47
LOC_Os01g51360	lipase, putative, expressed	0	10.604	-0.47	Yes
LOC_Os01g51380	ATP synthase, putative, expressed	0	2.491	-0.47
LOC_Os01g51390	mitochondrial-processing peptidase subunit, mitochondrial precursor, putative, expressed	0	2.296	-0.47
LOC_Os01g51410	glycine dehydrogenase, putative, expressed	0	5.509	-0.47
LOC_Os01g51420	calcineurin B, putative, expressed	1	1.974	0.02
LOC_Os01g51430	green ripe-like, putative, expressed	0	2.69	-0.04
LOC_Os01g51460	expressed protein	0	8.057	-0.47	Yes
LOC_Os01g51490	expressed protein	0	4.168	-0.47
LOC_Os01g51540	cytidine/deoxycytidylate deaminase, putative, expressed	0	2.876	-0.47
LOC_Os01g51570	glycosyl hydrolases family 17, putative, expressed	0	0.734	0.52
LOC_Os01g51610	B3 DNA binding domain containing protein, expressed	4	2.323	-0.16
LOC_Os01g51630	XIE, putative, expressed	0	1.423	-0.04
LOC_Os01g51634	myosin-2 heavy chain, non muscle, putative, expressed	1	1.978	-0.47
LOC_Os01g51640	expressed protein	2	8.332	-0.16
LOC_Os01g51690	WRKY26, expressed	1	2.368	-0.47
LOC_Os01g51700	ras-related protein, putative, expressed	1	7.227	-0.47	Yes
LOC_Os01g51710	zinc knuckle domain containing protein, expressed	1	4.581	0.47
LOC_Os01g51754	alpha-amylase precursor, putative, expressed	0	2.71	-0.47
LOC_Os01g51770	outer mitochondrial membrane porin, putative, expressed	0	1.747	-0.47
LOC_Os01g51800	expressed protein	0	3.627	-0.47
LOC_Os01g51840	IQ calmodulin-binding motif family protein, putative, expressed	3	3.202	2.13
LOC_Os01g51860	violaxanthin de-epoxidase, putative, expressed	0	2.331	-0.16
LOC_Os01g51870	methyltransferase, putative, expressed	0	4.245	0.03	Yes
LOC_Os01g51890	endonuclease/exonuclease/phosphatase family domain containing protein, expressed	2	2.254	0.27
LOC_Os01g51920	phosphotransferase, putative, expressed	1	4.673	-0.47
LOC_Os01g52010	alliin lyase precursor, putative, expressed	0	2.236	-0.47
LOC_Os01g52030	zinc finger A20 and AN1 domain-containing stress-associated protein, putative, expressed	2	1.376	-0.47
LOC_Os01g52050	systemin receptor SR160 precursor, putative, expressed	0	14.778	0.33
LOC_Os01g52060	expressed protein	0	2.931	-0.47
LOC_Os01g52090	transcription factor like protein, putative, expressed	3	3.948	0.79
LOC_Os01g52100	DUF581 domain containing protein, expressed	3	2.452	-0.47
LOC_Os01g52110	RING finger and CHY zinc finger domain-containing protein 1, putative, expressed	1	2.77	-0.47
LOC_Os01g52120	expressed protein	3	6.329	0.15	Yes
LOC_Os01g52130	sulfate transporter, putative, expressed	0	5.931	-0.47
LOC_Os01g52140	expressed protein	3	4.986	-0.13
LOC_Os01g52160	heavy metal-associated domain containing protein, expressed	0	2.805	-0.47
LOC_Os01g52170	expressed protein	0	4.33	-0.47
LOC_Os01g52214	ubiquinone oxidoreductase, putative, expressed	0	3.108	-0.47
LOC_Os01g52230	phosphoethanolamine/phosphocholine phosphatase, putative, expressed	0	4.878	-0.47
LOC_Os01g52240	chlorophyll A-B binding protein, putative, expressed	0	2.317	-0.47
LOC_Os01g52250	starch synthase, putative, expressed	1	4.466	0.18
LOC_Os01g52260	serine acetyltransferase protein, putative, expressed	0	1.926	-0.47
LOC_Os01g52270	NB-ARC domain containing protein, expressed	2	3.905	0.18
LOC_Os01g52280	NB-ARC domain containing protein, expressed	1	6.584	-0.16
LOC_Os01g52290	expressed protein	2	3.827	0.03
LOC_Os01g52304	NB-ARC domain containing protein, expressed	2	3.171	0.52
LOC_Os01g52340	NB-ARC domain containing protein, expressed	1	2.879	0.95
LOC_Os01g52370	expressed protein	2	3.382	1.42
LOC_Os01g52390	plasminogen activator inhibitor 1 RNA-binding protein, putative, expressed	3	5.798	-0.47
LOC_Os01g52400	bacterial transferase hexapeptide domain containing protein, expressed	0	4.959	-0.47
LOC_Os01g52440	expressed protein	0	3.413	-0.47
LOC_Os01g52450	hexokinase, putative, expressed	0	2.293	-0.47
LOC_Os01g52460	regulator of ribonuclease, putative, expressed	0	1.174	-0.47
LOC_Os01g52480	senescence-associated protein, putative, expressed	0	5.151	-0.47
LOC_Os01g52490	40S ribosomal protein S24, putative, expressed	1	3.648	0.48
LOC_Os01g52500	NADP-dependent malic enzyme, putative, expressed	0	1.907	-0.47
LOC_Os01g52514	B3 DNA binding domain containing protein, expressed	3	0.933	1.54
LOC_Os01g52530	phosphoribosyl transferase, putative, expressed	0	3.439	-0.47
LOC_Os01g52540	B3 DNA binding domain containing protein, expressed	4	3.861	1.27
LOC_Os01g52550	ABC transporter, ATP-binding protein, putative, expressed	0	4.162	-0.13
LOC_Os01g52560	Plant PDR ABC transporter associated domain containing protein, expressed	1	3.94	-0.47
LOC_Os01g52610	membrane associated DUF588 domain containing protein, putative, expressed	0	3.606	-0.47
LOC_Os01g52630	regulator of chromosome condensation, putative, expressed	1	2.142	-0.47
LOC_Os01g52640	suppressor of phythchrome A, putative, expressed	3	13.114	1.21	Yes
LOC_Os01g52650	POEI44 - Pollen Ole e I allergen and extensin family protein precursor, expressed	0	6.156	-0.13	Yes
LOC_Os01g52680	OsMADS32 - MADS-box family gene with MIKCc type-box, expressed	2	5.749	0.02	Yes
LOC_Os01g52710	glycosyl transferase 8 domain containing protein, putative, expressed	0	1.214	-0.47
LOC_Os01g52720	Complex I intermediate-associated protein 30 domain containing protein, putative, expressed	0	0.466	-0.47
LOC_Os01g52730	DUF584 domain containing protein, putative, expressed	3	3.065	-0.47
LOC_Os01g52750	OsSub3 - Putative Subtilisin homologue, expressed	0	1.898	-0.47
LOC_Os01g52770	GDSL-like lipase/acylhydrolase, putative, expressed	0	1.914	-0.47
LOC_Os01g52780	HVA22, putative, expressed	4	2.42	1.78
LOC_Os01g52790	cytochrome P450 72A1, putative, expressed	0	5.471	-0.29	Yes
LOC_Os01g52830	DUF1264 domain containing protein, putative, expressed	0	0.427	-0.47
LOC_Os01g52851	expressed protein	1	5.497	-0.47
LOC_Os01g52864	transmembrane protein, putative, expressed	0	2.191	-0.47
LOC_Os01g52890	expressed protein	1	4.474	-0.22
LOC_Os01g52900	expressed protein	0	4.022	-0.47
LOC_Os01g52920	expressed protein	1	2.046	0.03
LOC_Os01g52980	OsFBX23 - F-box domain containing protein, expressed	0	6.587	-0.13	Yes
LOC_Os01g53000	trehalose synthase, putative, expressed	1	3.866	1.24
LOC_Os01g53020	heat shock protein DnaJ, putative, expressed	0	4.204	0.87
LOC_Os01g53030	expressed protein	2	2.704	-0.47
LOC_Os01g53040	WRKY14, expressed	2	1.154	-0.22
LOC_Os01g53060	peroxisomal membrane protein, putative, expressed	1	0.181	2.28
LOC_Os01g53070	ATP binding protein, putative, expressed	3	6.116	1.08	Yes
LOC_Os01g53079	ubiquitin domain-containing protein 1, putative, expressed	1	6.143	-0.22	Yes
LOC_Os01g53090	pathogen-related protein, putative, expressed	0	4.156	-0.47
LOC_Os01g53130	zinc finger, C3HC4 type domain containing protein, expressed	0	4.76	-0.47	Yes
LOC_Os01g53140	expressed protein	0	1.595	-0.29
LOC_Os01g53150	GTPase of unknown function domain containing protein, putative, expressed	0	6.111	0.78	Yes
LOC_Os01g53160	DUF623 domain containing protein, expressed	2	6.216	-0.16
LOC_Os01g53200	flavin monooxygenase, putative, expressed	1	1.694	-0.47
LOC_Os01g53220	HSF-type DNA-binding domain containing protein, expressed	1	0.919	1.16
LOC_Os01g53240	BURP domain containing protein, expressed	0	9.674	-0.47	Yes
LOC_Os01g53250	NADPH reductase, putative, expressed	2	3.417	0.65	Yes
LOC_Os01g53260	WRKY23, expressed	3	4.799	-0.22
LOC_Os01g53280	50S ribosomal protein L20, putative, expressed	1	5.236	0.48
LOC_Os01g53294	respiratory burst oxidase protein B, putative, expressed	1	5.426	-0.22
LOC_Os01g53330	anthocyanidin 5,3-O-glucosyltransferase, putative, expressed	0	3.315	0.02
LOC_Os01g53350	anthocyanidin 5,3-O-glucosyltransferase, putative, expressed	0	6.23	-0.47
LOC_Os01g53390	glucosyltransferase, putative, expressed	0	2.331	-0.47
LOC_Os01g53420	anthocyanidin 5,3-O-glucosyltransferase, putative, expressed	0	2.306	-0.47
LOC_Os01g53430	anthocyanidin 5,3-O-glucosyltransferase, putative, expressed	0	2.478	-0.47
LOC_Os01g53450	aminotransferase, classes I and II, domain containing protein, expressed	0	3.892	-0.47
LOC_Os01g53460	anthocyanidin 5,3-O-glucosyltransferase, putative, expressed	0	5.725	-0.47	Yes
LOC_Os01g53470	harpin-induced protein 1 domain containing protein, expressed	0	2.463	0.35
LOC_Os01g53500	RING-H2 finger protein ATL2M, putative, expressed	0	5.15	-0.47	Yes
LOC_Os01g53520	reticulon domain containing protein, putative, expressed	0	7.315	-0.47	Yes
LOC_Os01g53550	expressed protein	3	4.009	-0.47
LOC_Os01g53560	phosphoesterase, putative, expressed	0	1.166	-0.04
LOC_Os01g53600	farnesyltransferase subunit beta, putative, expressed	0	3.709	-0.47
LOC_Os01g53610	selenium-binding protein, related, putative, expressed	1	1.249	-0.47
LOC_Os01g53620	expressed protein	1	4.579	0.04
LOC_Os01g53630	ulp1 protease family protein, putative, expressed	3	3.025	0.52
LOC_Os01g53650	zinc finger CCCH type family protein, putative, expressed	2	1.528	-0.47
LOC_Os01g53670	ENTH domain containing protein, expressed	2	6.836	-0.47	Yes
LOC_Os01g53680	6-phosphofructokinase, putative, expressed	0	1.771	-0.47
LOC_Os01g53690	expressed protein	1	9.697	-0.47	Yes
LOC_Os01g53700	mitochondrial-processing peptidase subunit, mitochondrial precursor, putative, expressed	0	5.974	-0.47
LOC_Os01g53710	dual specificity protein phosphatase, putative, expressed	1	1.571	-0.47
LOC_Os01g53730	expressed protein	3	4.443	-0.13
LOC_Os01g53740	hypothetical protein	0	5.855	-0.47	Yes
LOC_Os01g53750	glucan endo-1,3-beta-glucosidase precursor, putative, expressed	0	4.367	-0.47
LOC_Os01g53790	stress-induced protein, putative, expressed	0	4.599	-0.47
LOC_Os01g53800	glutamate carboxypeptidase 2, putative, expressed	0	5.735	-0.22
LOC_Os01g53810	peptidase, putative, expressed	0	4.355	0.09	Yes
LOC_Os01g53840	protein kinase family protein, putative, expressed	0	8.493	1.23	Yes
LOC_Os01g53880	OsIAA6 - Auxin-responsive Aux/IAA gene family member, expressed	3	5.187	-0.47
LOC_Os01g53890	RNA methyltransferase, TrmH family protein, putative, expressed	0	3.379	-0.16
LOC_Os01g53900	elongation factor, putative, expressed	0	3.035	-0.47
LOC_Os01g53910	dehydrogenase, putative, expressed	0	1.969	-0.22
LOC_Os01g53920	receptor-like protein kinase 5 precursor, putative, expressed	0	11.194	0.47
LOC_Os01g53930	hexokinase, putative, expressed	0	0.842	1.3
LOC_Os01g53940	expressed protein	2	4.625	1.73	Yes
LOC_Os01g53990	pectinesterase, putative, expressed	0	0.442	-0.47
LOC_Os01g54010	peptidase, putative, expressed	0	2.177	-0.22
LOC_Os01g54020	tRNA synthetase, putative, expressed	1	3.576	0.7
LOC_Os01g54030	NADP-dependent malic enzyme, putative, expressed	0	3.945	-0.04
LOC_Os01g54040	ATP-dependent protease La, putative, expressed	2	6.547	-0.47	Yes
LOC_Os01g54050	histidine-containing phosphotransfer protein, putative, expressed	2	4.271	-0.47
LOC_Os01g54080	kinesin motor protein-related, putative, expressed	3	3.117	-0.04
LOC_Os01g54100	CK1_CaseinKinase_1a.2 - CK1 includes the casein kinase 1 kinases, expressed	0	1.697	3.07
LOC_Os01g54190	expressed protein	0	4.393	-0.47
LOC_Os01g54210	GATA zinc finger domain containing protein, expressed	3	5.394	-0.04
LOC_Os01g54240	nucleoporin, putative, expressed	1	6.373	-0.47
LOC_Os01g54300	OsMan02 - Endo-Beta-Mannanase, expressed	2	2.63	4.26
LOC_Os01g54340	plant-specific domain TIGR01615 family protein, expressed	2	2.948	0.06
LOC_Os01g54350	protein kinase domain containing protein, expressed	4	6.406	1.85	Yes
LOC_Os01g54370	dihydropyrimidinase, putative, expressed	0	3.71	0.27
LOC_Os01g54380	PPR repeat domain containing protein, putative, expressed	0	10.685	-0.13
LOC_Os01g54390	S4 domain containing protein, putative, expressed	0	4.032	-0.47
LOC_Os01g54400	VQ domain containing protein, putative, expressed	2	2.857	0.12
LOC_Os01g54420	dynamin family protein, putative, expressed	1	3.247	0.7
LOC_Os01g54424	expressed protein	1	9.273	-0.47	Yes
LOC_Os01g54440	expressed protein	0	3.935	-0.47
LOC_Os01g54480	serine/threonine protein kinase, putative, expressed	1	1.874	-0.47
LOC_Os01g54510	MAC/Perforin domain containing protein, putative, expressed	0	4.642	-0.47
LOC_Os01g54530	hydrolase, acting on carbon-nitrogen, putative, expressed	0	4.348	-0.04
LOC_Os01g54540	ribosomal protein L13, putative, expressed	0	3.057	0.56
LOC_Os01g54550	HSF-type DNA-binding domain containing protein, expressed	4	5.795	0.78	Yes
LOC_Os01g54560	trehalose synthase, putative, expressed	0	3.862	0.29
LOC_Os01g54580	transporter family protein, putative, expressed	0	3.325	-0.47
LOC_Os01g54590	ras-related protein, putative, expressed	0	0.509	-0.47
LOC_Os01g54600	WRKY13, expressed	3	4.095	-0.22
LOC_Os01g54620	CESA4 - cellulose synthase, expressed	1	3.569	0.7
LOC_Os01g54670	coiled-coil domain-containing protein 25, putative, expressed	1	9.304	-0.16	Yes
LOC_Os01g54730	expressed protein	0	4.299	-0.29
LOC_Os01g54784	expressed protein	1	3.618	-0.47	Yes
LOC_Os01g54810	lipase, putative, expressed	1	3.123	-0.47
LOC_Os01g54850	OsFBX24 - F-box domain containing protein, expressed	1	7.163	1.96
LOC_Os01g54860	enoyl-CoA hydratase/isomerase family protein, putative, expressed	1	5.954	-0.47	Yes
LOC_Os01g54870	60S ribosomal protein L18a, putative, expressed	1	2.47	1.08
LOC_Os01g54880	glucosidase 2 subunit beta precursor, putative, expressed	1	6.541	0.4
LOC_Os01g54890	ethylene-responsive transcription factor 2, putative, expressed	1	3.354	-0.22
LOC_Os01g54900	lipid-A-disaccharide synthase family protein, expressed	0	3.575	-0.47
LOC_Os01g54910	GTP-binding protein typA/bipA, putative, expressed	0	2.423	-0.47
LOC_Os01g54920	heat- and acid-stable phosphoprotein, putative, expressed	3	10.096	0.48	Yes
LOC_Os01g54930	one zinc finger protein, putative, expressed	3	0.312	-0.22
LOC_Os01g54940	dehydrogenase, putative, expressed	0	1.977	-0.47
LOC_Os01g54960	expressed protein	0	4.044	-0.47
LOC_Os01g54990	auxin response factor, putative, expressed	1	10.411	0.02	Yes
LOC_Os01g55020	expressed protein	1	3.627	-0.47
LOC_Os01g55030	DNA-binding protein-related, putative, expressed	1	2.525	-0.22
LOC_Os01g55040	1,3-beta-glucan synthase component, putative, expressed	0	7.549	1.23
LOC_Os01g55050	protein of unknown function DUF1421 domain containing protein, expressed	3	5.652	-0.47
LOC_Os01g55080	expressed protein	0	5.974	-0.47
LOC_Os01g55094	expressed protein	4	4.689	0.15
LOC_Os01g55100	slTCP3, putative, expressed	3	5.583	-0.47
LOC_Os01g55110	RING-H2 finger protein, putative, expressed	1	4.641	-0.47	Yes
LOC_Os01g55120	expressed protein	1	6.729	0.52
LOC_Os01g55160	expressed protein	3	7.729	0.46
LOC_Os01g55170	la domain containing protein, expressed	3	4.157	0.28
LOC_Os01g55220	expressed protein	0	6.414	-0.47
LOC_Os01g55240	gibberellin 2-beta-dioxygenase, putative, expressed	0	5.618	-0.47	Yes
LOC_Os01g55260	AAA-type ATPase family protein, putative, expressed	0	5.141	-0.47
LOC_Os01g55270	SGS domain containing protein, expressed	0	6.969	-0.22	Yes
LOC_Os01g55280	expressed protein	3	4.534	-0.22
LOC_Os01g55290	PPR repeat domain containing protein, putative, expressed	0	2.139	0.51
LOC_Os01g55300	DNA-directed polymerase, putative, expressed	3	2.998	-0.13
LOC_Os01g55340	dof zinc finger domain containing protein, putative, expressed	2	1.558	-0.47
LOC_Os01g55350	phosphoenolpyruvate carboxylase, putative, expressed	0	7.439	0.21
LOC_Os01g55360	phosphatidate cytidylyltransferase, putative, expressed	0	1.991	-0.22
LOC_Os01g55370	expressed protein	1	3.315	1.04
LOC_Os01g55410	expressed protein	3	9.083	-0.22	Yes
LOC_Os01g55420	expressed protein	2	4.237	0.15
LOC_Os01g55430	OsFBT2 - F-box and tubby domain containing protein, expressed	2	3.594	0.02
LOC_Os01g55490	transcriptional regulator family protein, putative, expressed	4	4.562	0.36
LOC_Os01g55500	nucleobase-ascorbate transporter, putative, expressed	0	2.1	-0.47
LOC_Os01g55510	dynein light chain type 1 domain containing protein, expressed	0	2.053	-0.47
LOC_Os01g55530	AP003256-AK101847 - NBS/LRR genes that are S-rich,divergent TIR, divergent NBS, expressed	3	12.499	1.27	Yes
LOC_Os01g55540	aminotransferase, classes I and II, domain containing protein, expressed	0	0.372	-0.47
LOC_Os01g55560	ABIL3, putative, expressed	2	3.474	0.21
LOC_Os01g55570	expressed protein	0	6.57	-0.47	Yes
LOC_Os01g55580	tesmin/TSO1-like CXC domain containing protein, expressed	1	2.872	0.97
LOC_Os01g55590	AMP-binding enzyme, putative, expressed	0	7.128	-0.47
LOC_Os01g55600	peptide transporter PTR2, putative, expressed	0	1.964	-0.04
LOC_Os01g55610	peptide transporter PTR2, putative, expressed	1	4.646	-0.16
LOC_Os01g55630	glutelin, putative, expressed	0	4.148	-0.47
LOC_Os01g55650	phospholipase, patatin family, putative, expressed	1	3.612	-0.29
LOC_Os01g55690	glutelin, putative, expressed	0	2.267	-0.47
LOC_Os01g55700	NLI interacting factor-like phosphatase, putative, expressed	1	4.518	-0.47
LOC_Os01g55720	expressed protein	0	4.007	-0.47
LOC_Os01g55730	AGAP003732-PA, putative, expressed	2	9.658	0.02	Yes
LOC_Os01g55740	OsRhmbd4 - Putative Rhomboid homologue, expressed	0	2.694	-0.47
LOC_Os01g55750	TCP family transcription factor, putative, expressed	2	2.195	-0.47
LOC_Os01g55770	expressed protein	0	3.566	-0.47
LOC_Os01g55780	glycerophosphoryl diester phosphodiesterase family protein, putative, expressed	0	2.678	-0.47
LOC_Os01g55799	exo70 exocyst complex subunit domain containing protein, expressed	1	9.688	-0.47	Yes
LOC_Os01g55820	X8 domain containing protein, expressed	0	17.053	-0.47	Yes
LOC_Os01g55830	glutathione S-transferase, putative, expressed	0	5.729	-0.47	Yes
LOC_Os01g55860	expressed protein	0	2.65	-0.47
LOC_Os01g55870	chorismate mutase, chloroplast precursor, putative, expressed	0	1.782	-0.22
LOC_Os01g55880	hemimethylated DNA binding domain containing protein, expressed	0	2.075	0.46
LOC_Os01g55890	amino acid kinase, putative, expressed	0	3.946	-0.47
LOC_Os01g55900	holliday junction resolvase, putative, expressed	0	1.842	-0.47
LOC_Os01g55940	OsGH3.2 - Probable indole-3-acetic acid-amido synthetase, expressed	0	1.893	-0.47
LOC_Os01g55950	acetamidase, putative, expressed	0	6.32	-0.47	Yes
LOC_Os01g55974	deoxycytidylate deaminase, putative, expressed	0	1.377	-0.47
LOC_Os01g56000	RNA recognition motif containing protein, expressed	3	9.568	1.7	Yes
LOC_Os01g56010	serpin domain containing protein, putative, expressed	1	5.926	-0.47	Yes
LOC_Os01g56020	expressed protein	3	3.109	0.47
LOC_Os01g56050	MATE efflux family protein, putative, expressed	0	2.886	-0.47
LOC_Os01g56070	RING finger protein, putative, expressed	2	3.3	-0.47
LOC_Os01g56090	expressed protein	2	5.722	0.21
LOC_Os01g56100	BSD domain containing protein, expressed	2	1.467	-0.04
LOC_Os01g56130	CSLC1 - cellulose synthase-like family C, expressed	0	7.607	0.03
LOC_Os01g56140	expressed protein	3	6.462	1.45
LOC_Os01g56150	OsProCP1 - Putative Lysosomal Pro-x Carboxypeptidase homologue, expressed	0	7.884	0.04	Yes
LOC_Os01g56180	expressed protein	0	7.211	0.21	Yes
LOC_Os01g56190	HVT1, putative, expressed	4	6.129	-0.13
LOC_Os01g56200	BTBA2 - Bric-a-Brac,Tramtrack, Broad Complex BTB domain with Ankyrin repeat region, expressed	1	12.116	-0.47	Yes
LOC_Os01g56230	transmembrane protein 56, putative, expressed	0	0.784	-0.47
LOC_Os01g56240	OsSAUR2 - Auxin-responsive SAUR gene family member, expressed	0	7.426	-0.47	Yes
LOC_Os01g56290	expressed protein	0	5.714	-0.47
LOC_Os01g56300	expressed protein	4	9.216	0.78	Yes
LOC_Os01g56310	radical SAM enzyme, putative, expressed	0	4.961	-0.47
LOC_Os01g56320	OsSub4 - Putative Subtilisin homologue, expressed	0	5.054	-0.47
LOC_Os01g56330	TKL_IRAK_CrRLK1L-1.5 - The CrRLK1L-1 subfamily has homology to the CrRLK1L homolog, expressed	0	10.342	-0.47	Yes
LOC_Os01g56350	PTAC12, putative, expressed	2	3.034	2.97
LOC_Os01g56360	wax synthase, putative, expressed	0	6.899	-0.47
LOC_Os01g56370	wax synthase, putative, expressed	0	6.651	0.28
LOC_Os01g56380	decarboxylase, putative, expressed	0	1.827	-0.47
LOC_Os01g56390	OsFBX26 - F-box domain containing protein, expressed	2	4.707	-0.47
LOC_Os01g56400	ABC transporter, ATP-binding protein, putative, expressed	0	5.098	-0.47	Yes
LOC_Os01g56420	ctr copper transporter family protein, putative, expressed	0	2.388	-0.47
LOC_Os01g56450	DUF567 domain containing protein, putative, expressed	0	3.336	0.09
LOC_Os01g56460	mitochondrial glycoprotein, putative, expressed	0	4.071	-0.47
LOC_Os01g56470	mal d 1-associated protein, putative, expressed	3	2.531	-0.47
LOC_Os01g56490	ubiquitin carboxyl-terminal hydrolase, putative, expressed	2	4.393	-0.47
LOC_Os01g56510	periplasmic beta-glucosidase precursor, putative, expressed	0	2.9	0.22
LOC_Os01g56520	double-stranded RNA binding motif containing protein, expressed	3	4.217	-0.47
LOC_Os01g56550	transcription initiation factor IIF beta subunit, putative, expressed	3	4.098	0.28
LOC_Os01g56560	cyclase/dehydrase family protein, expressed	0	5.307	-0.47	Yes
LOC_Os01g56580	CK1_CaseinKinase_1a.3 - CK1 includes the casein kinase 1 kinases, expressed	0	3.854	0.89
LOC_Os01g56590	guanine nucleotide exchange family protein, putative, expressed	1	11.461	-0.03
LOC_Os01g56600	signal recognition particle 54 kDa protein, putative, expressed	0	5.359	0.45
LOC_Os01g56610	homocysteine S-methyltransferase protein, putative, expressed	0	1.691	-0.29
LOC_Os01g56620	pseudouridylate synthase, putative, expressed	0	4.525	-0.13
LOC_Os01g56630	dymeclin, putative, expressed	1	9.538	-0.22
LOC_Os01g56640	transcription factor jumonji, putative, expressed	3	3.329	-0.47
LOC_Os01g56670	glycosyl hydrolase family 47 domain contain protein, expressed	0	7.311	0.9
LOC_Os01g56680	photosystem II reaction center W protein, chloroplast precursor, putative, expressed	0	3.04	-0.22
LOC_Os01g56780	plus-3 domain containing protein, expressed	4	4.092	0.4
LOC_Os01g56790	expressed protein	1	7.971	-0.47	Yes
LOC_Os01g56800	MATH domain containing protein, expressed	4	3.79	0.94
LOC_Os01g56810	cytokinin dehydrogenase precursor, putative, expressed	0	0.452	-0.47
LOC_Os01g56820	AGAP000951-PA, putative, expressed	2	4.322	-0.47	Yes
LOC_Os01g56840	DUF domain containing protein, expressed	0	10.494	-0.47	Yes
LOC_Os01g56850	expressed protein	0	6.586	-0.47
LOC_Os01g56860	WD domain, G-beta repeat domain containing protein, expressed	1	2.08	-0.22
LOC_Os01g56870	expressed protein	0	3.297	0.27
LOC_Os01g56880	purple acid phosphatase precursor, putative, expressed	0	2.148	-0.47
LOC_Os01g56890	expressed protein	0	3.892	-0.47
LOC_Os01g56900	expressed protein	0	1.266	-0.47
LOC_Os01g56910	expressed protein	0	4.788	-0.47
LOC_Os01g56930	eukaryotic aspartyl protease domain containing protein, expressed	0	2.343	-0.47
LOC_Os01g56940	flap endonuclease, putative, expressed	4	4.901	0.1
LOC_Os01g56960	acid phosphatase, putative, expressed	3	1.506	0.65
LOC_Os01g56969	homeobox-leucine zipper protein ATHB-54, putative, expressed	3	2.156	2.35
LOC_Os01g57004	adhesive/proline-rich protein, putative, expressed	1	6.647	-0.47
LOC_Os01g57050	expressed protein	3	3.683	2.47
LOC_Os01g57066	transmembrane protein 49, putative, expressed	0	7.564	-0.47	Yes
LOC_Os01g57073	insulin-degrading enzyme, putative, expressed	1	4.512	-0.47
LOC_Os01g57100	expressed protein	0	7.152	0.3	Yes
LOC_Os01g57110	SNF2 family N-terminal domain containing protein, expressed	4	8.037	0.33
LOC_Os01g57150	SR protein related family member, putative, expressed	3	4.658	2.13
LOC_Os01g57210	katanin p80 WD40 repeat-containing subunit B1 homolog 1, putative, expressed	2	9.023	-0.13	Yes
LOC_Os01g57220	secretory carrier-associated membrane protein, putative, expressed	1	1.48	-0.47
LOC_Os01g57240	expressed protein	1	0.254	-0.47
LOC_Os01g57260	vacuolar protein sorting-associated protein 28 homolog 2, putative, expressed	0	2.955	-0.47
LOC_Os01g57270	disease resistance RPP13-like protein 1, putative, expressed	2	12.005	-0.04
LOC_Os01g57280	rp1, putative, expressed	1	12.722	-0.47
LOC_Os01g57310	rp1, putative, expressed	2	15.101	-0.47
LOC_Os01g57350	diacylglycerol kinase, putative, expressed	0	0.811	1.21
LOC_Os01g57410	pentatricopeptide repeat domain containing protein, putative, expressed	0	1.473	-0.47
LOC_Os01g57420	diacylglycerol kinase, putative, expressed	1	1.376	-0.22
LOC_Os01g57430	hypothetical protein	0	2.44	-0.47
LOC_Os01g57440	DNA repair metallo-beta-lactamase, putative, expressed	0	3.682	1.63
LOC_Os01g57450	universal stress protein domain containing protein, putative, expressed	0	7.664	-0.47	Yes
LOC_Os01g57460	frataxin, putative, expressed	0	7.701	-0.47	Yes
LOC_Os01g57470	EF hand family protein, putative, expressed	0	5.852	-0.47	Yes
LOC_Os01g57480	serine/threonine-protein kinase receptor precursor, putative, expressed	0	5.382	-0.13
LOC_Os01g57550	nodulation protein-related, putative, expressed	2	7.352	0.21
LOC_Os01g57570	NADPH-dependent FMN reductase domain containing protein, expressed	1	2.263	-0.47
[truncated: 17,444 more rows]
